# Supplementary material for: Crystal structure of [butane-2,3-dione bis­(4-methyl­thio­semicarbazonato)-κ4 S,N 1,N 1′,S′](pyridine-κN)zinc(II)
Source: Acta Crystallogr E Crystallogr Commun. 2015 Oct 17;71(Pt 11):1349–51. doi: 10.1107/S2056989015019234 (PMC4645023; doi:10.1107/S2056989015019234)
Supplement: Supplementary file 1 [file e-71-01349-sup1.cif]

##############################################################################
#                                                                            #
# This CIF contains the data in a paper accepted for publication in          #
# Acta Crystallographica Section E. It conforms to the requirements of       #
# Notes for Authors for Acta Crystallographica Section E, and has been       #
# peer reviewed under the auspices of the IUCr Commission on Journals.       #
#                                                                            #
# Full details of the Crystallographic Information File format               #
# are given in the paper "The Crystallographic Information File (CIF):       #
# a New Standard Archive File for Crystallography" by S. R. Hall, F. H.      #
# Allen and I. D. Brown [Acta Cryst. (1991), A47, 655-685].                  #
#                                                                            #
# The current version of the core CIF dictionary is obtainable from          #
# ftp://ftp.iucr.org/pub/cif_core.dic.                                       #
#                                                                            #
# Software is freely available for graphical display of the structure(s)     #
# in this CIF. For information consult the CIF software page                 #
# http://www.iucr.org/resources/cif/software.                                #
#                                                                            #
# This file may be used for bona fide research purposes within the           #
# scientific community so long as proper attribution is given to the journal # 
# article from which it was obtained.                                        #
#                                                                            #
##############################################################################
data_I
_database_code_depnum_ccdc_archive 'CCDC 1430734'
_audit_creation_method
;
Olex2 1.2
(compiled 2015.01.26 svn.r3150 for OlexSys, GUI svn.r4998)
;
_journal_date_recd_electronic     2015-09-27
_journal_date_accepted     2015-10-12
_journal_name_full     'Acta Crystallographica, Section E'
_journal_year     2015
_journal_volume     71
_journal_issue     11
_journal_page_first     1349
_journal_page_last     1351
_journal_paper_category     GM
_journal_paper_doi     10.1107/S2056989015019234
_journal_coeditor_code     PJ2023
_publ_contact_author_name     'Michael J. Went'
_publ_contact_author_address
;
University of Kent, School of Physical Sciences, Canterbury CT2 7NH,
England
;
_publ_contact_author_email     'm.j.went@kent.ac.uk'
_publ_contact_author_fax     ?
_publ_contact_author_phone     '01227 823540'
_publ_section_title
;\
Crystal structure of [butane-2,3-dione
bis(4-methylthiosemicarbazonato)-\k^4^<i>S</i>,<i>N</i>^1^,<i>N</i>^1'^,\
<i>S</i>'](pyridine-\k<i>N</i>)zinc(II)
;
_publ_section_title_footnote     .
loop_
    _publ_author_name
    _publ_author_footnote
    _publ_author_address
    'Brown, Oliver C.' .
;
University of Kent, School of Physical Sciences, Canterbury CT2 7NH,
England
;
    'Tocher, Derek A.' .
;
Department of Chemistry, University College London, 20 Gordon Street,
London WC1H 0AJ
England
;
    'Blower, Philip J.' .
;
King's College London, Division of Imaging Sciences and Biomedical Engineering,
4th Floor Lambeth Wing, St Thomas' Hospital, London SE1 7EH,
England
;
    'Went, Michael J.' .
;
University of Kent, School of Physical Sciences, Canterbury CT2 7NH,
England
;
_publ_section_synopsis
;
The title compound was prepared by the reaction of [butane-2,3-dione
bis(4-methylthiosemicarbazonato)]zinc(II) with pyridine. The Zn^II^ atom is
five-coordinate in a pseudo-square-pyramidal geometry.
;
_chemical_name_systematic
;\
[Butane-2,3-dione bis(4-methylthiosemicarbazonato)-\
\k^4^<i>S</i>,<i>N</i>^1^,<i>N</i>^1'^,<i>S</i>'](pyridine-\k<i>N</i>)zinc(II)
;
_chemical_name_common     ?
_chemical_formula_moiety     'C13 H19 N7 S2 Zn'
_chemical_formula_sum     'C13 H19 N7 S2 Zn'
_chemical_formula_iupac     '[Zn (C8 H14 N6 S2) (C5 H5 N1)]'
_chemical_formula_weight     402.84
_chemical_melting_point     ?
_shelx_space_group_comment
;
The symmetry employed for this shelxl refinement is uniquely defined
by the following loop, which should always be used as a source of
symmetry information in preference to the above space-group names.
They are only intended as comments.
;
_space_group_crystal_system     monoclinic
_space_group_name_H-M_alt     'P 21/n'
_space_group_name_Hall     '-P 2yn'
loop_
    _space_group_symop_operation_xyz
    'x, y, z'
    '-x+1/2, y+1/2, -z+1/2'
    '-x, -y, -z'
    'x-1/2, -y-1/2, z-1/2'
_cell_length_a     10.1466(2)
_cell_length_b     13.9076(3)
_cell_length_c     12.7775(3)
_cell_angle_alpha     90
_cell_angle_beta     104.756(2)
_cell_angle_gamma     90
_cell_volume     1743.64(7)
_cell_formula_units_Z     4
_cell_measurement_reflns_used     6492
_cell_measurement_theta_min     4.7770
_cell_measurement_theta_max     73.0170
_cell_measurement_temperature     150.0(10)
_exptl_crystal_description     needle
_exptl_crystal_colour     'clear yellow'
_exptl_crystal_size_max     0.26
_exptl_crystal_size_mid     0.04
_exptl_crystal_size_min     0.02
_exptl_crystal_density_diffrn     1.535
_exptl_crystal_density_meas     ?
_exptl_crystal_density_method     ?
_exptl_crystal_F_000     832
_exptl_absorpt_coefficient_mu     4.272
_exptl_absorpt_correction_type     multi-scan
_exptl_absorpt_process_details
;
(CrysAlis PRO; Agilent, 2014)
;
_shelx_estimated_absorpt_T_min     ?
_shelx_estimated_absorpt_T_max     ?
_exptl_absorpt_correction_T_min     0.77502
_exptl_absorpt_correction_T_max     1.00000
_exptl_special_details
;
Absorption correction: CrysAlisPro, Agilent Technologies,
Version 1.171.37.34 (release 22-05-2014 CrysAlis171 .NET)
(compiled May 22 2014,16:03:01)
Empirical absorption correction using spherical harmonics,
 implemented in SCALE3 ABSPACK scaling algorithm.
;
_diffrn_ambient_temperature     150.0(10)
_diffrn_radiation_type     CuK\a
_diffrn_radiation_wavelength     1.54184
_diffrn_radiation_monochromator     mirror
_diffrn_measurement_device_type
           'Agilent SuperNova Dual Source diffractometer with an Atlas detector'
_diffrn_measurement_device     'four-circle diffractometer'
_diffrn_measurement_method     '\w scans'
_diffrn_detector_area_resol_mean     5.2031
_diffrn_reflns_number     12050
_diffrn_reflns_av_R_equivalents     0.0410
_diffrn_reflns_theta_min     4.787
_diffrn_reflns_theta_max     73.605
_diffrn_reflns_theta_full     67.684
_diffrn_measured_fraction_theta_max     0.977
_diffrn_measured_fraction_theta_full     0.995
_diffrn_reflns_limit_h_min     -7
_diffrn_reflns_limit_h_max     12
_diffrn_reflns_limit_k_min     -16
_diffrn_reflns_limit_k_max     17
_diffrn_reflns_limit_l_min     -15
_diffrn_reflns_limit_l_max     15
_refine_special_details     ?
_reflns_number_total     3445
_reflns_number_gt     3020
_reflns_threshold_expression     I>2\s(I)
_refine_ls_structure_factor_coef     Fsqd
_refine_ls_matrix_type     full
_refine_ls_R_factor_all     0.0396
_refine_ls_R_factor_gt     0.0308
_refine_ls_wR_factor_gt     0.0697
_refine_ls_wR_factor_ref     0.0739
_refine_ls_goodness_of_fit_ref     1.037
_refine_ls_restrained_S_all     1.037
_refine_ls_number_reflns     3445
_refine_ls_number_parameters     212
_refine_ls_number_restraints     0
_refine_ls_hydrogen_treatment     constr
_refine_ls_weighting_scheme     calc
_refine_ls_weighting_details
              'w=1/[\s^2^(Fo^2^)+(0.0320P)^2^+1.1359P] where P=(Fo^2^+2Fc^2^)/3'
_atom_sites_solution_hydrogens     geom
_atom_sites_solution_primary     direct
_atom_sites_solution_secondary     ?
_refine_ls_shift/su_max     0.001
_refine_ls_shift/su_mean     0.000
_refine_diff_density_max     0.364
_refine_diff_density_min     -0.417
_refine_ls_extinction_method     none
_refine_ls_extinction_coef     .
loop_
    _atom_type_symbol
    _atom_type_description
    _atom_type_scat_dispersion_real
    _atom_type_scat_dispersion_imag
    _atom_type_scat_source
    'C' 'C' 0.0181 0.0091
                         'International Tables Vol C Tables 4.2.6.8 and 6.1.1.4'
    'H' 'H' 0.0000 0.0000
                         'International Tables Vol C Tables 4.2.6.8 and 6.1.1.4'
    'N' 'N' 0.0311 0.0180
                         'International Tables Vol C Tables 4.2.6.8 and 6.1.1.4'
    'S' 'S' 0.3331 0.5567
                         'International Tables Vol C Tables 4.2.6.8 and 6.1.1.4'
    'Zn' 'Zn' -1.5491 0.6778
                         'International Tables Vol C Tables 4.2.6.8 and 6.1.1.4'
_computing_data_collection
;
(CrysAlis PRO; Agilent, 2014)
;
_computing_cell_refinement
;
(CrysAlis PRO; Agilent, 2014)
;
_computing_data_reduction
;
(CrysAlis PRO; Agilent, 2014)
;
_computing_structure_solution
;
SHELXS97 (Sheldrick, 2008)
;
_computing_structure_refinement
;
SHELXL2014 (Sheldrick, 2015)
;
_computing_molecular_graphics
;
<i>OLEX2</i> (Dolomanov <i>et al.</i>,  2009)
;
_computing_publication_material
;
<i>OLEX2</i> (Dolomanov <i>et al.</i>,  2009)
;
loop_
    _atom_site_type_symbol
    _atom_site_label
    _atom_site_fract_x
    _atom_site_fract_y
    _atom_site_fract_z
    _atom_site_U_iso_or_equiv
    _atom_site_adp_type
    _atom_site_calc_flag
    _atom_site_occupancy
    _atom_site_disorder_assembly
    _atom_site_disorder_group
    Zn Zn1 0.30020(3) 0.73515(2) 0.47000(2) 0.01926(9) Uani d 1 . .
    S S1 0.44685(5) 0.79566(4) 0.36852(4) 0.02284(12) Uani d 1 . .
    S S2 0.14259(6) 0.85069(4) 0.50133(4) 0.02449(13) Uani d 1 . .
    N N1 0.68465(19) 0.71828(14) 0.37359(15) 0.0248(4) Uani d 1 . .
    H H1 0.6813 0.7600 0.3233 0.030 Uiso calc 1 . .
    N N2 0.59011(19) 0.65189(13) 0.50031(15) 0.0235(4) Uani d 1 . .
    N N3 0.47831(18) 0.65526(13) 0.54215(14) 0.0203(4) Uani d 1 . .
    N N4 0.26884(18) 0.68075(13) 0.61711(14) 0.0213(4) Uani d 1 . .
    N N5 0.15519(18) 0.70523(13) 0.65027(14) 0.0215(4) Uani d 1 . .
    N N6 -0.02309(19) 0.80647(14) 0.62535(15) 0.0257(4) Uani d 1 . .
    H H6 -0.0411 0.7758 0.6785 0.031 Uiso calc 1 . .
    N N7 0.17142(18) 0.64416(13) 0.35929(14) 0.0213(4) Uani d 1 . .
    C C1 0.8028(2) 0.65595(18) 0.4039(2) 0.0301(5) Uani d 1 . .
    H H1A 0.8662 0.6725 0.3624 0.045 Uiso calc 1 . .
    H H1B 0.7748 0.5903 0.3898 0.045 Uiso calc 1 . .
    H H1C 0.8457 0.6638 0.4796 0.045 Uiso calc 1 . .
    C C2 0.5800(2) 0.71402(15) 0.42040(17) 0.0214(4) Uani d 1 . .
    C C3 0.4771(2) 0.60479(15) 0.62697(16) 0.0211(4) Uani d 1 . .
    C C4 0.5913(3) 0.54130(19) 0.6841(2) 0.0344(6) Uani d 1 . .
    H H4A 0.5647 0.4752 0.6712 0.052 Uiso calc 1 . .
    H H4B 0.6127 0.5542 0.7604 0.052 Uiso calc 1 . .
    H H4C 0.6700 0.5537 0.6575 0.052 Uiso calc 1 . .
    C C5 0.3557(2) 0.61910(15) 0.66955(16) 0.0200(4) Uani d 1 . .
    C C6 0.3438(2) 0.56830(17) 0.76987(17) 0.0251(4) Uani d 1 . .
    H H6A 0.4086 0.5947 0.8314 0.038 Uiso calc 1 . .
    H H6B 0.3618 0.5010 0.7639 0.038 Uiso calc 1 . .
    H H6C 0.2533 0.5766 0.7788 0.038 Uiso calc 1 . .
    C C7 0.0907(2) 0.78126(15) 0.59668(17) 0.0215(4) Uani d 1 . .
    C C8 -0.1183(2) 0.88087(17) 0.57441(18) 0.0269(5) Uani d 1 . .
    H H8A -0.1695 0.8591 0.5046 0.040 Uiso calc 1 . .
    H H8B -0.0689 0.9381 0.5662 0.040 Uiso calc 1 . .
    H H8C -0.1794 0.8946 0.6188 0.040 Uiso calc 1 . .
    C C9 0.1317(2) 0.67116(17) 0.25522(18) 0.0264(5) Uani d 1 . .
    H H9 0.1650 0.7287 0.2350 0.032 Uiso calc 1 . .
    C C10 0.0434(2) 0.61722(18) 0.17651(19) 0.0313(5) Uani d 1 . .
    H H10 0.0177 0.6381 0.1050 0.038 Uiso calc 1 . .
    C C11 -0.0057(2) 0.53150(17) 0.2068(2) 0.0301(5) Uani d 1 . .
    H H11 -0.0652 0.4937 0.1558 0.036 Uiso calc 1 . .
    C C12 0.0346(2) 0.50294(17) 0.3136(2) 0.0301(5) Uani d 1 . .
    H H12 0.0030 0.4455 0.3356 0.036 Uiso calc 1 . .
    C C13 0.1226(2) 0.56104(16) 0.38725(18) 0.0247(4) Uani d 1 . .
    H H13 0.1492 0.5417 0.4592 0.030 Uiso calc 1 . .
loop_
    _atom_site_aniso_label
    _atom_site_aniso_U_11
    _atom_site_aniso_U_22
    _atom_site_aniso_U_33
    _atom_site_aniso_U_12
    _atom_site_aniso_U_13
    _atom_site_aniso_U_23
    Zn1 0.01595(15) 0.02595(15) 0.01686(14) 0.00116(10) 0.00599(10) 0.00201(10)
    S1 0.0201(3) 0.0283(3) 0.0226(2) 0.00170(19) 0.0101(2) 0.00528(19)
    S2 0.0234(3) 0.0268(3) 0.0264(3) 0.0057(2) 0.0122(2) 0.0057(2)
    N1 0.0194(9) 0.0345(10) 0.0227(9) 0.0000(7) 0.0097(7) 0.0049(7)
    N2 0.0193(9) 0.0316(10) 0.0219(8) 0.0020(7) 0.0095(7) 0.0024(7)
    N3 0.0158(9) 0.0268(9) 0.0191(8) 0.0023(7) 0.0060(7) 0.0020(7)
    N4 0.0202(9) 0.0270(9) 0.0186(8) 0.0011(7) 0.0081(7) 0.0002(7)
    N5 0.0149(9) 0.0318(9) 0.0201(8) 0.0022(7) 0.0088(7) 0.0010(7)
    N6 0.0182(9) 0.0365(10) 0.0246(9) 0.0064(8) 0.0098(7) 0.0051(8)
    N7 0.0159(9) 0.0259(9) 0.0221(8) 0.0001(7) 0.0050(7) -0.0005(7)
    C1 0.0169(11) 0.0405(13) 0.0358(12) 0.0037(9) 0.0118(9) 0.0010(10)
    C2 0.0176(10) 0.0268(10) 0.0209(10) -0.0029(8) 0.0069(8) -0.0028(8)
    C3 0.0178(10) 0.0270(10) 0.0192(9) 0.0017(8) 0.0060(8) 0.0019(8)
    C4 0.0292(13) 0.0448(14) 0.0331(12) 0.0165(11) 0.0149(10) 0.0157(11)
    C5 0.0179(10) 0.0257(10) 0.0165(9) -0.0013(8) 0.0047(8) -0.0002(8)
    C6 0.0185(11) 0.0355(12) 0.0210(10) 0.0003(9) 0.0047(8) 0.0051(9)
    C7 0.0183(11) 0.0295(11) 0.0171(9) -0.0006(8) 0.0055(8) -0.0036(8)
    C8 0.0209(11) 0.0346(12) 0.0263(11) 0.0062(9) 0.0077(9) -0.0014(9)
    C9 0.0230(12) 0.0300(11) 0.0247(11) -0.0010(9) 0.0034(9) 0.0025(9)
    C10 0.0255(12) 0.0408(13) 0.0242(11) 0.0011(10) 0.0004(9) 0.0004(9)
    C11 0.0203(11) 0.0334(12) 0.0346(12) -0.0013(9) 0.0032(9) -0.0096(10)
    C12 0.0240(12) 0.0258(11) 0.0410(13) -0.0018(9) 0.0094(10) -0.0021(10)
    C13 0.0197(11) 0.0274(11) 0.0280(11) 0.0017(9) 0.0080(8) 0.0037(9)
_geom_special_details
;
All e.s.d.'s (except the e.s.d. in the dihedral angle between two l.s. planes)
are estimated using the full covariance matrix. The cell e.s.d.'s are taken
into account individually in the estimation of e.s.d.'s in distances, angles
and torsion angles; correlations between e.s.d.'s in cell parameters are only
used when they are defined by crystal symmetry. An approximate (isotropic)
treatment of cell e.s.d.'s is used for estimating e.s.d.'s involving l.s.
planes.
;
loop_
    _geom_bond_atom_site_label_1
    _geom_bond_atom_site_label_2
    _geom_bond_site_symmetry_2
    _geom_bond_distance
    _geom_bond_publ_flag
    Zn1 S1 . 2.3635(6) ?
    Zn1 S2 . 2.3718(6) ?
    Zn1 N3 . 2.1218(18) ?
    Zn1 N4 . 2.1241(17) ?
    Zn1 N7 . 2.0900(18) ?
    S1 C2 . 1.760(2) ?
    S2 C7 . 1.738(2) ?
    N1 H1 . 0.8600 ?
    N1 C1 . 1.450(3) ?
    N1 C2 . 1.347(3) ?
    N2 N3 . 1.372(3) ?
    N2 C2 . 1.321(3) ?
    N3 C3 . 1.294(3) ?
    N4 N5 . 1.369(2) ?
    N4 C5 . 1.288(3) ?
    N5 C7 . 1.337(3) ?
    N6 H6 . 0.8600 ?
    N6 C7 . 1.344(3) ?
    N6 C8 . 1.452(3) ?
    N7 C9 . 1.341(3) ?
    N7 C13 . 1.341(3) ?
    C1 H1A . 0.9600 ?
    C1 H1B . 0.9600 ?
    C1 H1C . 0.9600 ?
    C3 C4 . 1.491(3) ?
    C3 C5 . 1.482(3) ?
    C4 H4A . 0.9600 ?
    C4 H4B . 0.9600 ?
    C4 H4C . 0.9600 ?
    C5 C6 . 1.495(3) ?
    C6 H6A . 0.9600 ?
    C6 H6B . 0.9600 ?
    C6 H6C . 0.9600 ?
    C8 H8A . 0.9600 ?
    C8 H8B . 0.9600 ?
    C8 H8C . 0.9600 ?
    C9 H9 . 0.9300 ?
    C9 C10 . 1.385(3) ?
    C10 H10 . 0.9300 ?
    C10 C11 . 1.385(4) ?
    C11 H11 . 0.9300 ?
    C11 C12 . 1.379(4) ?
    C12 H12 . 0.9300 ?
    C12 C13 . 1.382(3) ?
    C13 H13 . 0.9300 ?
loop_
    _geom_angle_atom_site_label_1
    _geom_angle_atom_site_label_2
    _geom_angle_atom_site_label_3
    _geom_angle_site_symmetry_1
    _geom_angle_site_symmetry_3
    _geom_angle
    _geom_angle_publ_flag
    S1 Zn1 S2 . . 113.40(2) ?
    N3 Zn1 S1 . . 80.75(5) ?
    N3 Zn1 S2 . . 144.85(5) ?
    N3 Zn1 N4 . . 74.45(7) ?
    N4 Zn1 S1 . . 150.39(5) ?
    N4 Zn1 S2 . . 80.36(5) ?
    N7 Zn1 S1 . . 102.52(5) ?
    N7 Zn1 S2 . . 101.09(5) ?
    N7 Zn1 N3 . . 107.07(7) ?
    N7 Zn1 N4 . . 100.05(7) ?
    C2 S1 Zn1 . . 95.38(7) ?
    C7 S2 Zn1 . . 94.57(7) ?
    C1 N1 H1 . . 118.4 ?
    C2 N1 H1 . . 118.4 ?
    C2 N1 C1 . . 123.16(19) ?
    C2 N2 N3 . . 111.67(18) ?
    N2 N3 Zn1 . . 123.07(13) ?
    C3 N3 Zn1 . . 117.35(14) ?
    C3 N3 N2 . . 119.53(18) ?
    N5 N4 Zn1 . . 120.87(13) ?
    C5 N4 Zn1 . . 117.43(14) ?
    C5 N4 N5 . . 121.53(18) ?
    C7 N5 N4 . . 112.29(17) ?
    C7 N6 H6 . . 117.1 ?
    C7 N6 C8 . . 125.71(19) ?
    C8 N6 H6 . . 117.1 ?
    C9 N7 Zn1 . . 118.66(15) ?
    C13 N7 Zn1 . . 123.45(15) ?
    C13 N7 C9 . . 117.86(19) ?
    N1 C1 H1A . . 109.5 ?
    N1 C1 H1B . . 109.5 ?
    N1 C1 H1C . . 109.5 ?
    H1A C1 H1B . . 109.5 ?
    H1A C1 H1C . . 109.5 ?
    H1B C1 H1C . . 109.5 ?
    N1 C2 S1 . . 114.89(16) ?
    N2 C2 S1 . . 127.89(17) ?
    N2 C2 N1 . . 117.2(2) ?
    N3 C3 C4 . . 124.0(2) ?
    N3 C3 C5 . . 114.89(18) ?
    C5 C3 C4 . . 120.98(18) ?
    C3 C4 H4A . . 109.5 ?
    C3 C4 H4B . . 109.5 ?
    C3 C4 H4C . . 109.5 ?
    H4A C4 H4B . . 109.5 ?
    H4A C4 H4C . . 109.5 ?
    H4B C4 H4C . . 109.5 ?
    N4 C5 C3 . . 114.89(18) ?
    N4 C5 C6 . . 124.51(19) ?
    C3 C5 C6 . . 120.51(18) ?
    C5 C6 H6A . . 109.5 ?
    C5 C6 H6B . . 109.5 ?
    C5 C6 H6C . . 109.5 ?
    H6A C6 H6B . . 109.5 ?
    H6A C6 H6C . . 109.5 ?
    H6B C6 H6C . . 109.5 ?
    N5 C7 S2 . . 127.03(16) ?
    N5 C7 N6 . . 114.16(19) ?
    N6 C7 S2 . . 118.75(17) ?
    N6 C8 H8A . . 109.5 ?
    N6 C8 H8B . . 109.5 ?
    N6 C8 H8C . . 109.5 ?
    H8A C8 H8B . . 109.5 ?
    H8A C8 H8C . . 109.5 ?
    H8B C8 H8C . . 109.5 ?
    N7 C9 H9 . . 118.5 ?
    N7 C9 C10 . . 122.9(2) ?
    C10 C9 H9 . . 118.5 ?
    C9 C10 H10 . . 120.8 ?
    C11 C10 C9 . . 118.4(2) ?
    C11 C10 H10 . . 120.8 ?
    C10 C11 H11 . . 120.4 ?
    C12 C11 C10 . . 119.1(2) ?
    C12 C11 H11 . . 120.4 ?
    C11 C12 H12 . . 120.6 ?
    C11 C12 C13 . . 118.9(2) ?
    C13 C12 H12 . . 120.6 ?
    N7 C13 C12 . . 122.8(2) ?
    N7 C13 H13 . . 118.6 ?
    C12 C13 H13 . . 118.6 ?
loop_
    _geom_torsion_atom_site_label_1
    _geom_torsion_atom_site_label_2
    _geom_torsion_atom_site_label_3
    _geom_torsion_atom_site_label_4
    _geom_torsion_site_symmetry_1
    _geom_torsion_site_symmetry_2
    _geom_torsion_site_symmetry_3
    _geom_torsion_site_symmetry_4
    _geom_torsion
    _geom_torsion_publ_flag
    Zn1 S1 C2 N1 . . . . 173.89(15) ?
    Zn1 S1 C2 N2 . . . . -7.9(2) ?
    Zn1 S2 C7 N5 . . . . 17.1(2) ?
    Zn1 S2 C7 N6 . . . . -165.88(16) ?
    Zn1 N3 C3 C4 . . . . 177.10(18) ?
    Zn1 N3 C3 C5 . . . . -6.8(2) ?
    Zn1 N4 N5 C7 . . . . -15.4(2) ?
    Zn1 N4 C5 C3 . . . . 8.2(2) ?
    Zn1 N4 C5 C6 . . . . -175.37(16) ?
    Zn1 N7 C9 C10 . . . . -178.02(18) ?
    Zn1 N7 C13 C12 . . . . 178.17(17) ?
    N2 N3 C3 C4 . . . . -0.1(3) ?
    N2 N3 C3 C5 . . . . 175.95(18) ?
    N3 N2 C2 S1 . . . . 1.0(3) ?
    N3 N2 C2 N1 . . . . 179.17(18) ?
    N3 C3 C5 N4 . . . . -0.9(3) ?
    N3 C3 C5 C6 . . . . -177.50(19) ?
    N4 N5 C7 S2 . . . . -4.1(3) ?
    N4 N5 C7 N6 . . . . 178.74(18) ?
    N5 N4 C5 C3 . . . . -176.54(18) ?
    N5 N4 C5 C6 . . . . -0.1(3) ?
    N7 C9 C10 C11 . . . . -0.1(4) ?
    C1 N1 C2 S1 . . . . -179.04(17) ?
    C1 N1 C2 N2 . . . . 2.6(3) ?
    C2 N2 N3 Zn1 . . . . 8.8(2) ?
    C2 N2 N3 C3 . . . . -174.17(19) ?
    C4 C3 C5 N4 . . . . 175.3(2) ?
    C4 C3 C5 C6 . . . . -1.3(3) ?
    C5 N4 N5 C7 . . . . 169.43(19) ?
    C8 N6 C7 S2 . . . . 7.9(3) ?
    C8 N6 C7 N5 . . . . -174.7(2) ?
    C9 N7 C13 C12 . . . . 0.2(3) ?
    C9 C10 C11 C12 . . . . 0.0(4) ?
    C10 C11 C12 C13 . . . . 0.2(3) ?
    C11 C12 C13 N7 . . . . -0.4(3) ?
    C13 N7 C9 C10 . . . . 0.0(3) ?
loop_
    _geom_hbond_atom_site_label_D
    _geom_hbond_atom_site_label_H
    _geom_hbond_atom_site_label_A
    _geom_hbond_site_symmetry_A
    _geom_hbond_distance_DH
    _geom_hbond_distance_HA
    _geom_hbond_distance_DA
    _geom_hbond_angle_DHA
    N1 H1 N5 4_675 0.86 2.21 2.988(3) 150
    N6 H6 S1 4_465 0.86 2.65 3.500(2) 167
_shelx_hkl_file
;
   0   0   1-29.6854 84.7944   2
   0   0   2 213874. 2711.57   2
   0   0   3 70.0216 263.900   2
   0   0   4 32418.9 1564.77   2
   0   0   5 4.40620 330.899   2
   0   0   6 152068. 4326.36   2
   0   0   7 140.833 368.417   2
   0   0   8 182533. 5881.13   2
   0   0   9-103.768 527.639   2
   0   0   9-238.756 245.376  18
   0   0  -9 75.4134 160.521  21
   0   0  10 22.1674 439.896   2
   0   0  10 205.584 222.456  18
   0   0 -10 49.0030 201.299  21
   0   0  11 263.866 261.444  18
   0   0 -11-50.7222 219.211  21
   0   0 -12 9076.80 763.965  21
   0   0  12 11614.7 831.847  18
   0   0 -13-309.366 262.467  15
   0   0 -14 1694.16 359.295  15
   0   0 -15 138.634 139.896  15
   0   0  15 88.1660 125.999  11
   0  -1   0-3.60376 64.1532   3
   0   1   0 5.88906 81.7450   1
   0  -1   1 42050.3 1001.83   2
   0   1  -1 39790.6 899.011   1
   0   1   1 40795.3 1000.89   2
   0   1   2 17434.9 841.338   2
   0  -1   2 17628.3 844.527   2
   0   1  -2 15421.9 753.250   1
   0  -1   3 43994.6 1600.55   2
   0   1   3 44255.5 1591.44   2
   0  -1   4 82851.9 2556.70   2
   0   1   4 81180.1 2514.53   2
   0   1   5 10157.8 1087.60   2
   0  -1   5 11336.9 1115.79   2
   0  -1   6 22488.7 1722.44   2
   0   1   6 21545.9 1719.57   2
   0  -1   7 5814.21 1011.32   2
   0   1   7 5222.91 950.591   2
   0  -1   8 49811.9 3093.69   2
   0   1   8 47953.9 3078.79   2
   0   1   9 9197.40 1493.63   2
   0   1   9 9707.67 755.571  18
   0  -1  -9 9711.82 816.493  21
   0  -1   9 10502.4 757.518  18
   0  -1   9 8593.27 1437.58   2
   0  -1  10 94976.9 2370.69  18
   0   1  10 94761.7 2394.82  18
   0  -1  10 97905.7 5103.28   2
   0   1  10 97406.7 5080.40   2
   0  -1 -10 101356. 2508.81  21
   0   1  11 95.1725 212.871  18
   0  -1  11 720.738 294.247  18
   0  -1 -11 490.186 263.293  21
   0  -1 -12 1980.70 437.766  21
   0   1  12 2127.69 394.512  18
   0   1 -12 2180.94 461.778  15
   0  -1 -13 7671.97 642.538  21
   0   1 -13 9825.61 780.823  15
   0  -1 -14 410.584 223.302  15
   0   1 -14 867.049 258.459  15
   0  -1  14 317.378 208.109  11
   0   1 -15 2452.89 281.076  15
   0  -1 -15 2634.66 298.923  15
   0   1  15 2376.06 268.866  11
   0   1 -15 2003.24 243.861   9
   0   2   0 999999. 5843.97   1
   0  -2   0 995649. 5157.25   3
   0   2   1 4192.43 438.622   2
   0   2  -1 3820.44 385.236   1
   0  -2   1 3307.73 350.952   3
   0   2  -2 609650. 4985.85   1
   0  -2   2 614582. 5438.63   2
   0   2   2 601375. 5420.78   2
   0   2  -3 29579.7 1308.34   1
   0  -2   3 29409.6 1411.80   2
   0   2   3 27981.8 1388.96   2
   0  -2   4 8063.99 866.393   2
   0   2   4 8507.84 888.732   2
   0   2   5 24051.7 1623.69   2
   0  -2   5 22871.7 1630.44   2
   0  -2   6 14857.1 1463.39   2
   0   2   6 13374.6 1419.46   2
   0   2   7 2730.35 747.287   2
   0  -2   7 2637.61 702.262   2
   0   2   8 103188. 4547.25   2
   0  -2   8 103606. 4520.77   2
   0  -2   9 4854.65 523.658  18
   0   2   9 5763.14 1253.59   2
   0  -2   9 4644.71 1065.65   2
   0   2   9 4653.39 555.503  18
   0  -2  -9 4218.03 547.295  21
   0   2  10 9776.93 1656.27   2
   0  -2  10 10989.8 810.055  18
   0  -2  10 9259.85 1586.40   2
   0  -2 -10 10160.0 888.841  21
   0   2  10 11086.4 867.063  18
   0   2 -11 15.8722 241.552  15
   0  -2 -11 64.9129 265.649  21
   0  -2  11 55.9921 204.200  18
   0   2  11 74.4393 227.602  18
   0  -2 -12 16140.2 1056.69  21
   0   2 -12 19059.3 1123.78  15
   0   2  12 17622.0 1028.80  18
   0   2 -13 7080.86 677.095  15
   0  -2  13 6659.95 584.528  11
   0  -2 -13 6005.32 576.841  21
   0  -2  14 1646.43 280.038  11
   0   2 -14 1936.12 319.911  15
   0  -2 -14 1992.19 339.493  15
   0  -2 -15 1294.02 211.236  15
   0   2  15 1198.99 210.900  11
   0   3   0-16.9545 252.986   1
   0  -3   0 285.676 262.110   3
   0  -3   1 10236.2 701.229   3
   0   3  -1 7174.05 638.616   1
   0   3  -2 152430. 2861.38   1
   0   3   2 156598. 3187.48   2
   0  -3   2 159185. 3212.47   2
   0   3  -3 1091.65 356.636   1
   0  -3   3 1742.11 496.076   2
   0   3   3 1120.74 382.059   2
   0   3   4 35654.3 1875.53   2
   0   3  -4 33505.9 1671.97   1
   0  -3   4 36310.2 1886.01   2
   0   3   5 2470.94 624.393   2
   0  -3   5 2070.23 528.485   2
   0   3   6 83451.2 3478.29   2
   0  -3   6 83133.5 3466.21   2
   0   3   7 8813.74 1281.69   2
   0  -3   7 9322.27 1289.06   2
   0  -3  -8 110476. 2415.83  16
   0  -3   8 112952. 4846.86   2
   0   3   8 109432. 4775.03   2
   0  -3   9 7205.70 1328.55   2
   0  -3   9 7102.11 645.906  18
   0  -3  -9 7610.79 725.323  16
   0   3   9 7359.72 698.221  18
   0   3   9 7199.32 1325.45   2
   0   3  -9 8126.73 718.329  15
   0  -3  10 25811.2 2688.32   2
   0  -3 -10 27269.7 1407.73  21
   0   3 -10 27542.2 1346.09  15
   0   3  10 26193.2 1325.98  18
   0   3  10 26103.6 2751.36   2
   0  -3 -11 16850.0 1106.02  21
   0   3  11 16302.1 1036.64  18
   0   3 -11 18014.2 1106.61  15
   0   3  12 14160.9 924.082  18
   0  -3  12 13479.1 896.459  11
   0  -3 -12 13929.0 982.421  21
   0   3 -12 15806.9 1034.67  15
   0  -3 -13 1236.58 315.714  21
   0   3 -13 1715.67 368.498  15
   0  -3  13 1444.24 292.526  11
   0   3 -14 12.3625 167.637  15
   0  -3 -14 160.752 191.172  15
   0  -3 -14-243.249 165.910  21
   0   3 -14 51.2377 175.342   9
   0  -3  14-175.951 157.412  11
   0  -3 -15 11580.3 558.417  15
   0  -4   0 5835.63 623.909   3
   0   4   0 5338.48 696.882   1
   0  -4   1 14113.2 922.788   3
   0   4  -1 12967.8 965.907   1
   0   4   1 13260.8 1100.20   1
   0  -4  -1 14099.4 978.241   3
   0  -4   2 443.432 282.099   3
   0   4  -2 223.062 305.327   1
   0  -4   3 8254.77 931.138   2
   0   4  -3 8110.59 827.822   1
   0   4   3 8152.78 907.643   2
   0   4  -4 266.029 305.666   1
   0  -4   4-52.3825 355.713   2
   0   4   4 662.480 407.699   2
   0  -4   5 57564.0 2753.46   2
   0   4   5 55548.3 2702.50   2
   0   4  -5 54034.0 2467.92   1
   0   4   6 1195.49 554.050   2
   0  -4   6 913.611 369.733   2
   0  -4   7 872.276 509.998   2
   0   4   7 321.622 397.836   2
   0  -4  -8 6860.46 633.205  16
   0   4  -8 7243.86 650.953  15
   0   4   8 6833.52 1270.38   2
   0  -4   8 6218.69 1192.72   2
   0   4   9 101.791 463.018   2
   0   4  -9-313.349 273.476  15
   0  -4   9-550.278 632.132   2
   0  -4  -9-75.5341 215.438  16
   0   4   9 129.006 303.909  18
   0   4  10 11150.1 893.771  18
   0  -4  10 11551.6 1826.89   2
   0   4  10 9495.52 1677.18   2
   0   4 -10 11919.5 909.648  15
   0   4 -11 212.512 274.642  15
   0  -4 -11-255.178 291.413  21
   0  -4  11-173.219 275.417  11
   0   4  11 89.1611 231.761  18
   0  -4  12 43780.4 1539.67  11
   0   4  12 44662.9 1609.71  18
   0   4 -12 48116.4 1710.24  15
   0  -4 -12 45341.1 1725.48  21
   0   4 -13 14100.4 849.979  15
   0  -4  13 14503.1 804.524  11
   0  -4 -13 13813.3 876.655  21
   0  -4  14 16673.4 690.344  11
   0   4 -14 16569.3 738.153   9
   0  -5   0 218.379 242.497   3
   0   5   0 231.616 377.116   1
   0  -5  -1 34522.7 1650.04   3
   0   5   1 32477.9 1856.20   1
   0  -5   1 33187.0 1552.88   3
   0   5  -1 33513.9 1701.72   1
   0   5  -2 54887.1 2169.14   1
   0  -5   2 52783.2 2056.21   3
   0  -5   3 48665.5 2378.01   2
   0   5  -3 47039.6 2115.60   1
   0   5  -4 103557. 3352.10   1
   0   5   4 103569. 3653.21   2
   0  -5   4 102672. 3633.14   2
   0  -5   5 43630.4 2546.69   2
   0   5  -5 41387.5 2271.80   1
   0   5   5 39925.2 2508.94   2
   0  -5   6 57961.7 3170.54   2
   0   5   6 51159.2 3043.46   2
   0  -5   7 15399.3 1815.25   2
   0   5   7 16918.5 1917.88   2
   0  -5   8 57324.0 1736.41  11
   0  -5  -8 60290.1 1876.87  16
   0   5  -8 63128.0 1862.49  15
   0   5   8 58701.0 3746.80   2
   0  -5   8 62286.1 3870.86   2
   0  -5  -9 12885.5 935.116  16
   0   5   9 11084.0 938.123  18
   0  -5   9 10767.6 1713.46   2
   0   5   9 12223.8 1857.17   2
   0  -5   9 10892.9 798.278  11
   0   5  -9 12612.0 894.315  15
   0   5 -10 50054.1 1814.00  15
   0   5  10 47216.4 1844.65  18
   0  -5  10 46405.8 1666.37  11
   0   5  11 3086.99 532.195  18
   0  -5 -11 3845.39 581.029  21
   0  -5  11 3123.75 467.349  11
   0   5 -11 3747.40 532.333  15
   0  -5  12 9353.57 713.626  11
   0  -5 -12 9174.97 798.542  21
   0   5 -12 10530.5 783.599   9
   0   5  12 9665.56 754.645  18
   0   5 -12 9803.00 770.525  15
   0  -5 -13 114.679 217.360  21
   0   5 -13 367.998 249.417   9
   0  -5  13 522.923 237.508  11
   0   5 -14 1440.58 242.255   9
   0  -5 -14 1417.73 241.742  21
   0   6   0 7135.40 971.735   1
   0  -6   0 7759.67 883.493   3
   0   6   1 3988.01 787.460   1
   0   6  -1 4307.29 738.572   1
   0  -6   1 4447.19 695.244   3
   0  -6  -1 4332.46 725.935   3
   0  -6   2 4521.34 728.214   3
   0  -6  -2 3785.48 708.997   3
   0   6  -2 4226.73 749.268   1
   0   6   2 3937.88 860.427   1
   0  -6   3 10346.9 1269.38   2
   0   6  -3 11676.6 1190.28   1
   0  -6   4 1546.53 534.156   2
   0   6  -4 1918.69 603.990   1
   0  -6   5 73625.5 3546.30   2
   0   6  -5 76397.4 3272.44   1
   0  -6   6 3368.34 863.686   2
   0   6   6 2669.93 776.245   2
   0   6  -6 3341.57 790.161   1
   0   6  -7 9689.63 724.041  15
   0  -6  -7 9272.09 733.352  16
   0   6   7 8618.94 1437.16   2
   0  -6   7 8324.80 1383.26   2
   0  -6   7 8725.97 662.449  11
   0   6   7 8712.30 734.587  10
   0   6  -8 17395.8 1014.36  15
   0  -6   8 15918.4 936.076  11
   0   6   8 16053.4 2083.72   2
   0   6   8 15829.8 1014.62  10
   0  -6   8 18618.3 2210.00   2
   0  -6  -8 16454.3 1018.80  16
   0   6  -9 51.4681 204.077  15
   0   6   9-168.740 386.812   2
   0  -6  -9 71.2383 249.735  16
   0  -6   9-88.6888 479.718   2
   0  -6   9-43.4389 251.856  11
   0   6 -10 10958.1 847.897  15
   0  -6 -10 11265.8 916.332  16
   0  -6  10 10697.0 802.956  11
   0   6 -10 10825.8 823.470   9
   0   6  10 10649.2 910.903  18
   0   6  11 12215.1 915.176  18
   0  -6  11 12408.6 831.045  11
   0   6 -11 12002.8 853.806   9
   0  -6 -11 10948.7 967.549  21
   0   6 -12 14497.6 860.773   9
   0  -6  12 13714.7 811.121  11
   0   6  12 13857.0 870.102  18
   0  -6 -12 13500.0 933.999  21
   0  -6 -13 7643.92 618.944  21
   0  -6  13 7982.10 524.601  11
   0   6 -13 8293.11 573.609   9
   0   6 -14 12749.0 537.627   9
   0  -6 -14 10497.1 563.988  21
   0  -7   0-149.434 321.777   3
   0   7   0 322.092 365.693   1
   0  -7   1 29843.3 1795.75   3
   0  -7  -1 30013.3 1852.68   3
   0   7   1 30172.5 2125.04   1
   0   7  -1 28594.8 1908.74   1
   0   7   2 309.110 418.921   1
   0   7  -2 288.116 376.749   1
   0  -7   2 585.516 333.469   3
   0  -7  -2 419.565 329.493   3
   0   7  -3 124190. 4052.04   1
   0  -7  -3 119889. 4095.25   3
   0   7   3 117982. 4518.46   1
   0  -7   3 131938. 4580.12   2
   0   7  -4 17466.1 1618.87   1
   0  -7   4 16560.9 1734.23   2
   0   7   4 16880.6 1844.87   1
   0  -7  -4 16270.3 1613.20   3
   0  -7   5 28675.0 2387.22   2
   0   7  -5 31125.2 2239.74   1
   0   7   6 49542.8 1631.45  10
   0   7  -6 54831.7 3128.51   1
   0  -7   6 52263.6 3372.84   2
   0  -7  -6 49551.7 1890.18  11
   0   7  -6 50324.5 1557.12   9
   0  -7   7 1440.94 673.953   2
   0   7  -7 1079.01 283.633   9
   0  -7   7 2007.47 379.784  11
   0  -7  -7 1494.68 370.086  16
   0   7   7 1229.97 357.914  10
   0  -7   8 26590.6 1222.42  11
   0   7   8 25724.7 1324.37  10
   0   7  -8 25232.1 1203.48   9
   0  -7  -8 25696.0 1309.17  16
   0  -7   8 28167.7 2793.48   2
   0  -7  -9-8.13340 233.596  16
   0   7  -9 351.216 303.180   9
   0  -7   9 284.412 265.985  11
   0   7  10 21550.8 1292.46  18
   0  -7  10 21096.4 1090.33  11
   0   7 -10 22021.8 1151.15   9
   0  -7 -10 23144.2 1281.72  16
   0   7 -11 7985.32 667.817   9
   0  -7 -11 8121.53 789.853  21
   0  -7  11 7608.90 632.236  11
   0   7  11 7368.88 693.881  18
   0  -7 -12 9573.59 790.997  21
   0  -7  12 9980.50 644.932  11
   0   7  12 9942.37 708.721  18
   0   7 -12 10472.5 683.759   9
   0   7 -13-34.0690 176.075   9
   0  -7 -13-99.1457 197.025  21
   0  -8   0 13025.3 1275.09   3
   0   8   0 16176.2 1603.94   1
   0   8  -1 7677.81 1102.35   1
   0  -8  -1 7890.90 1060.54   3
   0  -8   1 7546.51 1010.04   3
   0   8   1 8545.20 1259.58   1
   0  -8  -2 68019.7 3102.97   3
   0  -8   2 67664.2 2960.89   3
   0   8  -2 67406.4 3190.26   1
   0   8   2 65865.7 3510.84   1
   0   8  -3 28928.1 2131.30   1
   0  -8   3 30517.0 2466.93   2
   0   8   3 26604.3 2304.28   1
   0  -8  -3 27484.2 2102.40   3
   0  -8   4 83808.6 4112.84   2
   0  -8  -4 85668.9 3885.78   3
   0   8   4 78461.8 4139.41   1
   0   8  -4 86613.2 3805.07   1
   0  -8  -5 69150.1 2245.46  11
   0   8   5 66928.5 1883.72  10
   0  -8  -5 65851.8 3621.63   3
   0  -8   5 73695.5 4027.47   2
   0   8   5 64002.7 3941.16   1
   0   8  -5 68310.5 1810.33   9
   0   8  -5 73125.7 3650.64   1
   0  -8  -6 38966.8 2985.86   3
   0   8   6 40760.3 1543.67  10
   0  -8  -6 40419.1 1815.50  11
   0  -8   6 41000.5 3130.50   2
   0   8   6 38513.2 3195.11   1
   0  -8   6 38815.0 1426.56  11
   0   8  -6 42192.7 2867.20   1
   0   8  -6 39568.5 1442.54   9
   0   8   7 32549.3 1474.01  10
   0   8   7 26517.2 2740.25   1
   0  -8  -7 30397.4 1437.59  16
   0  -8   7 31795.3 1326.26  11
   0   8  -7 32555.8 1348.11   9
   0  -8  -7 31574.5 2852.06   3
   0  -8   7 34552.1 3025.21   2
   0   8   8 15528.6 2217.67   1
   0  -8   8 19637.7 2416.95   2
   0  -8   8 16564.3 965.222  11
   0  -8  -8 17852.0 1124.17  16
   0   8   8 17196.2 1114.20  10
   0   8  -8 18506.7 1052.04   9
   0  -8  -8 17048.9 2181.27   3
   0  -8   9-662.668 295.595  11
   0  -8  -9-468.383 331.293  16
   0   8  -9 126.104 294.246   9
   0   8  10-78.6946 306.341  18
   0  -8  10 21.0516 243.214  11
   0   8 -10 134.250 259.814   9
   0  -8 -10 103.169 266.187  16
   0   8  11 7094.86 697.818  18
   0  -8  11 7628.37 611.058  11
   0  -8 -11 7038.99 708.776  21
   0   8 -11 7766.74 639.846   9
   0   8 -12 3628.33 391.758   9
   0  -8 -12 3360.04 452.339  21
   0  -8  12 3409.80 362.642  11
   0   8  12 3303.12 402.360  18
   0  -8 -13 12119.3 678.421  21
   0   8 -13 13772.6 595.111   9
   0  -9   0-153.570 311.247   3
   0   9   0 119.417 409.158   1
   0  -9  -1 12757.7 1400.23   3
   0   9  -1 13218.7 1533.75   1
   0   9   1 14278.2 1650.63   1
   0  -9   1 12559.3 1381.89   3
   0   9   2 896.328 622.560   1
   0  -9  -2 112.461 312.460   3
   0   9  -2-4.80369 312.204   1
   0  -9  -3 37697.5 2585.10   3
   0   9   3 33549.0 1330.64  10
   0   9  -3 37693.7 2621.41   1
   0   9   3 35459.4 2822.67   1
   0  -9  -3 36431.7 1609.62  11
   0  -9   3 38145.6 2922.30   2
   0   9  -3 35002.5 1318.16   9
   0  -9   4 14994.7 1870.01   2
   0   9   4 14397.8 1926.92   1
   0   9  -4 14024.5 865.905   9
   0   9  -4 15143.2 1755.72   1
   0  -9   4 13863.2 869.819  11
   0  -9  -4 13905.5 1681.24   3
   0   9   4 13559.9 873.791  10
   0  -9  -4 12341.7 1012.11  11
   0  -9   5 42984.9 3241.51   2
   0   9   5 43815.5 3431.03   1
   0   9  -5 46176.3 1561.97   9
   0   9   5 45914.5 1625.44  10
   0  -9   5 44811.4 1559.67  11
   0  -9  -5 43891.5 1900.06  11
   0   9  -5 47424.2 3091.29   1
   0  -9  -5 43346.3 3061.84   3
   0   9   6 2211.66 936.510   1
   0  -9   6 1951.93 387.473  11
   0  -9   6 874.327 554.653   2
   0  -9  -6 2069.62 772.394   3
   0   9   6 1726.28 432.333  10
   0  -9  -6 1774.51 541.180  11
   0   9  -6 1858.69 347.790   9
   0   9   7 3524.97 1093.60   1
   0   9   7 4257.71 579.447  10
   0  -9   7 3083.15 1054.45   2
   0  -9  -7 4318.91 599.478  16
   0   9  -7 3946.65 511.826   9
   0  -9   7 3576.55 491.230  11
   0  -9  -7 2888.99 930.811   3
   0   9  -8 14689.5 952.033   9
   0  -9   8 14602.7 912.114  11
   0  -9  -8 15584.0 1044.85  16
   0   9   8 14582.2 1028.14  10
   0  -9   9 451.916 233.020  11
   0   9  -9 286.374 259.989   9
   0  -9  -9 190.221 275.085  16
   0   9 -10 5048.48 558.646   9
   0  -9  10 4881.36 506.613  11
   0   9  10 4991.77 628.886  18
   0  -9 -10 4792.30 595.461  16
   0  -9 -11 459.660 287.193  21
   0  -9  11 584.608 239.692  11
   0   9  11 474.265 258.209  18
   0   9 -11 219.229 232.862   9
   0   9 -12 4087.44 388.665   9
   0   9  12 3581.68 377.345  18
   0  -9 -12 4003.69 450.586  21
   0  -9 -13 53.9785 119.695  21
   0  10   0 17569.8 1929.79   1
   0 -10   0 17816.7 1099.00  11
   0  10   0 17635.1 1010.46   9
   0 -10   1 6138.38 671.833  11
   0 -10  -1 7200.38 759.122  11
   0  10   1 6487.52 1226.48   1
   0  10  -1 7027.35 1220.30   1
   0  10  -1 6955.63 631.517   9
   0 -10   2 93309.2 4733.96   2
   0 -10  -2 86888.5 2541.67  11
   0  10  -2 90696.6 4272.05   1
   0  10   2 89242.8 4482.82   1
   0  10  -2 87038.7 2223.54   9
   0  10   2 87230.3 2247.34  10
   0 -10   2 88446.6 2329.32  11
   0 -10  -3 21214.1 2039.69   3
   0 -10  -3 22345.6 1321.91  11
   0  10   3 19860.9 2242.26   1
   0  10   3 23739.5 1192.32  17
   0 -10   3 22912.8 1193.05  11
   0  10   3 22142.7 1147.04  10
   0 -10   3 23833.2 2426.84   2
   0  10  -3 22509.3 2169.61   1
   0  10  -3 22865.5 1131.24   9
   0  10   4 168218. 6633.24   1
   0  10   4 176789. 3265.98  10
   0 -10  -4 171152. 5987.63   3
   0 -10  -4 178499. 3789.56  11
   0 -10   4 179569. 3255.62  11
   0 -10   4 182664. 6813.26   2
   0  10  -4 178985. 6169.81   1
   0  10  -4 178124. 3179.16   9
   0  10   5 35270.5 3165.42   1
   0 -10  -5 35336.8 2845.19   3
   0 -10   5 42404.4 3416.57   2
   0 -10  -5 39373.2 1866.62  11
   0 -10   5 37311.2 1497.94  11
   0  10  -5 39208.5 1525.50   9
   0  10   5 38925.6 1579.67  10
   0 -10   6 14370.6 955.626  11
   0 -10  -6 15477.0 1986.60   3
   0 -10  -6 14410.1 1159.98  11
   0  10  -6 15100.7 980.053   9
   0 -10   6 13893.2 1995.77   2
   0  10   6 14561.2 1020.94  10
   0  10   6 11711.8 1878.69   1
   0  10   7 15227.8 1037.23  10
   0 -10  -7 15004.0 1030.77  16
   0  10  -7 15551.8 969.193   9
   0 -10   7 14779.3 938.967  11
   0  10   8 348.621 358.373  10
   0 -10  -8 753.932 303.251  16
   0 -10   8 486.897 290.188  11
   0  10  -8 983.530 324.439   9
   0 -10  -9 3527.88 510.067  16
   0 -10   9 3561.28 461.638  11
   0  10  -9 3644.49 496.063   9
   0  10  10 7777.85 706.823  18
   0 -10 -10 8873.28 731.175  16
   0 -10  10 7779.06 581.751  11
   0  10 -10 8276.78 651.509   9
   0  10 -11 17035.8 797.330   9
   0 -10 -11 16896.1 916.536  21
   0  10  11 16376.7 846.199  18
   0  10 -12 5375.48 368.399   9
   0 -10 -12 4851.46 433.608  21
   0  11   0-393.532 309.109   9
   0 -11   0-524.601 362.762  11
   0  11   0 56.5507 499.281   1
   0  11   1 17496.9 2037.77   1
   0  11  -1 17408.9 1995.77   1
   0 -11  -1 18616.2 1243.78  11
   0 -11   1 17579.6 1162.10  11
   0  11  -1 18211.3 1102.27   9
   0  11  -2 7745.02 1382.24   1
   0 -11  -2 8181.37 892.261  11
   0  11   2 8891.72 1499.03   1
   0  11   2 8821.84 779.724  10
   0  11  -2 8054.19 739.090   9
   0 -11   2 8728.26 806.948  11
   0 -11   2 8531.91 1525.71   2
   0  11   3 5775.42 1271.48   1
   0 -11   3 7143.25 1425.47   2
   0  11   3 5947.76 661.085  10
   0  11  -3 6081.55 668.919   9
   0 -11  -3 6081.51 778.231  11
   0  11  -3 5806.72 1137.49   1
   0 -11   3 6990.27 742.378  11
   0 -11   4 195.049 419.221   2
   0  11  -4-92.2630 245.518   9
   0  11   4-75.2661 258.867  10
   0 -11  -4-513.313 397.223  11
   0  11   4-145.485 544.644   1
   0 -11   4-37.0755 278.107  11
   0 -11  -5 223.272 378.065  11
   0  11   5 398.195 326.015  10
   0  11  -5 730.213 310.847   9
   0 -11   5 843.899 359.652  11
   0  11   6 11329.3 910.674  10
   0 -11   6 10764.9 846.245  11
   0  11  -6 10743.3 844.426   9
   0 -11  -7 613.977 245.913  16
   0  11  -7 1126.80 372.883   9
   0  11   7 1435.38 389.965  10
   0 -11   7 722.291 289.258  11
   0  11  -8 978.495 338.689   9
   0  11   8 706.157 340.781  10
   0 -11   8 673.472 284.261  11
   0 -11  -8 787.483 301.630  16
   0 -11  -9 5662.21 581.890  16
   0  11  -9 5170.48 547.925   9
   0 -11   9 5245.64 520.210  11
   0  11 -10-207.155 179.733   9
   0  11  10-465.210 219.088  18
   0 -11 -10 79.4934 232.647  21
   0  11 -11 9290.64 526.251   9
   0  11  11 9171.65 552.725  18
   0 -11 -11 9251.11 604.791  21
   0  12   0 3139.86 894.491   1
   0 -12   0 2989.68 588.642  11
   0  12  -1 7184.02 723.139   9
   0 -12  -1 6873.76 821.010  11
   0 -12   1 7068.64 764.321  11
   0  12  -1 6338.51 1236.72   1
   0  12   1 8952.39 1538.35   1
   0  12   1 7133.58 722.072  10
   0 -12   1 7379.60 1526.66   2
   0  12  -2 13051.2 951.887   9
   0  12   2 13192.5 964.304  10
   0  12   2 9560.62 1593.45   1
   0 -12   2 11916.1 1896.92   2
   0 -12  -2 12034.8 1048.14  11
   0 -12   2 12637.6 975.573  11
   0  12   3 49265.8 1791.25  10
   0 -12   3 48078.2 1834.48  11
   0 -12  -3 48710.0 2065.74  11
   0  12  -3 49053.2 1793.34   9
   0 -12   4 67039.3 2123.03  11
   0 -12  -4 69594.1 2470.08  11
   0  12   4 69959.8 2139.01  10
   0  12  -4 67966.1 2097.18   9
   0 -12   5 298.568 312.800  11
   0 -12  -5-150.841 395.767  11
   0  12  -5 316.480 253.794   9
   0  12   5 342.214 299.789  10
   0  12  -6 563.500 316.368   9
   0  12   6-157.758 297.246  10
   0 -12   6-23.1588 236.590  11
   0 -12  -7 1710.65 385.852  16
   0 -12   7 2060.65 419.700  11
   0  12   7 1844.56 415.238  10
   0  12  -7 1966.33 405.856   9
   0 -12   8 113.432 203.281  11
   0 -12  -8 414.207 273.820  16
   0  12   8-170.986 243.112  10
   0  12  -8 69.9571 220.402   9
   0  12  -9 19831.8 913.117   9
   0 -12  -9 20194.3 953.770  16
   0 -12 -10 365.212 190.624  21
   0  12 -10 767.201 202.112   9
   0  12  10 749.240 227.828  18
   0 -12 -11 11504.8 545.322  21
   0 -13   0 73.8429 354.971  11
   0  13   0 28.0861 271.490  10
   0  13   1 30206.1 1422.43  10
   0 -13   1 28881.4 1511.65  11
   0 -13  -1 29283.6 1559.54  11
   0 -13   2 9007.79 848.524  11
   0 -13  -2 9287.42 939.610  11
   0  13   2 8572.57 770.251  10
   0 -13   3 771.617 318.341  11
   0 -13  -3 1228.53 465.780  11
   0  13   3 795.913 301.846  10
   0  13  -3 1587.02 459.315   9
   0  13  -4 553.484 341.224   9
   0 -13   4 1167.73 362.422  11
   0 -13  -4 677.537 443.836  11
   0  13   4 1136.91 332.499  10
   0  13   5 935.197 361.238  10
   0  13  -5 244.567 297.403   9
   0 -13   5 356.566 301.134  11
   0  13  -6 21761.1 1140.77   9
   0  13   6 23894.9 1186.72  10
   0 -13   6 19223.1 1025.99  11
   0 -13  -6 22464.3 1111.29  16
   0  13  -7 196.672 208.047   9
   0 -13  -7 189.831 186.908  16
   0  13   7 9.84268 226.667  10
   0 -13   7-125.124 234.802  11
   0 -13  -8 1669.58 303.900  16
   0  13  -8 1864.86 327.202   9
   0 -13  -8 2156.59 381.992   7
   0  13   9 2075.76 327.801  18
   0 -13  -9 1645.54 267.036  16
   0 -13  -9 1315.96 236.754  21
   0  13  -9 1615.17 250.845   9
   0  14   0 15774.8 996.605  10
   0 -14   0 15290.7 1090.32  11
   0  14  -1 9528.50 811.880  10
   0  14   1 10720.9 831.998  10
   0 -14  -1 10019.1 923.895  11
   0 -14   1 9154.97 852.605  11
   0 -14  -2 3768.65 622.053  11
   0  14   2 4248.14 546.821  10
   0 -14   2 3373.13 537.452  11
   0  14   3 3667.96 510.819  10
   0 -14   3 3296.91 505.204  11
   0 -14  -3 3629.58 580.679  11
   0 -14   4 317.307 273.761  11
   0  14   4 595.633 295.960  10
   0 -14  -4 505.463 319.982  11
   0 -14   5 839.500 302.470  11
   0  14   5 892.091 294.252  10
   0  14  -5 1188.77 313.367   9
   0 -14  -6 1369.85 293.507  16
   0  14   6 1998.19 374.631  10
   0  14  -6 1437.02 356.453   9
   0  14  -7 3069.68 381.933   9
   0 -14  -7 3210.14 363.304  16
   0  14   7 3549.71 417.859  10
   0  14  -8 6751.09 468.235   9
   0 -14  -8 6669.72 505.104   7
   0 -14  -8 5798.82 417.103  21
   0 -14  -8 6632.71 432.469  16
   0 -15   0-139.718 309.539  11
   0  15   0 184.726 232.312  10
   0  15  -1 31367.2 1269.12  10
   0 -15  -1 28036.6 1334.18  11
   0  15   1 31074.7 1256.85  10
   0 -15   1 28212.9 1286.84  11
   0  15   2 12623.3 797.034  10
   0 -15   2 10456.2 769.473  11
   0  15  -2 12297.0 810.672  10
   0 -15  -2 11448.3 857.013  11
   0 -15   3 5885.72 573.075  11
   0 -15  -3 6499.37 655.120  11
   0  15   3 6667.28 590.829  10
   0  15  -3 7042.33 603.666  10
   0  15   4 2526.65 380.879  10
   0 -15   4 1716.28 321.625  11
   0  15   5 468.492 224.993  10
   0 -15  -5 30.4251 155.746  16
   0 -15  -6 4444.20 363.218  16
   0  15   6 4917.39 434.539  10
   0 -15  -6 5244.94 522.041   7
   0 -15  -7 3622.65 376.585   7
   0 -16   0 3171.51 406.727  11
   0  16   0 4842.64 450.773  10
   0 -16  -1 2275.47 355.297  11
   0 -16   1 1905.84 320.986  11
   0  16   1 2588.73 348.994  10
   0  16  -1 2570.23 355.417  10
   0  16   2 6622.99 507.047  10
   0  16  -2 6564.61 507.897  10
   0  16  -3 2561.78 341.468  10
   0  16   3 2099.87 313.467  10
   0 -16  -3 1602.27 237.197  16
   0  16  -4 1758.01 260.362  10
   0  16   4 1342.44 228.771  10
   0 -16  -5 3150.92 373.326   7
   0  16  -5 3940.12 338.489  10
   0  17   0 44.7944 118.459  10
   0  17  -1 21822.6 708.353  10
   0  17   1 22317.7 714.353  10
   0  17  -2 97.5536 117.273  10
   1   0 -15 559.211 212.551  15
   1   0 -14-130.552 165.791  21
   1   0 -14-162.668 233.557  15
   1   0 -13 5408.67 592.297  21
   1   0 -13 5686.01 638.914  15
   1   0 -12-311.066 280.979  21
   1   0 -11 9.07573 255.352  21
  -1   0  11-714.240 790.780   2
   1   0 -10 90.9164 230.306  21
  -1   0  10 167.990 354.322   2
   1   0  -9 29696.9 1299.73  21
  -1   0   9 27316.1 2461.80   2
  -1   0   8-55.9581 442.811   2
  -1   0   7 160070. 4914.88   2
  -1   0   6-16.2405 334.567   2
   1   0  -5 162113. 2544.77   4
  -1   0   5 179554. 4048.88   2
  -1   0   4-66.3787 279.016   2
  -1   0   3 756.205 296.060   2
  -1   0   2 75.2046 170.526   2
   1   0  -1 36016.0 839.145   1
  -1   0   1 34917.0 686.152   2
   1   0   0 88.8282 60.6145   1
   1   0   0 119.126 96.3999   3
   1   0   1 64760.5 1149.99   2
   1   0   2-16.4712 201.480   2
   1   0   2-89.1612 100.722   4
   1   0   3 24449.1 1196.13   2
   1   0   4-45.0705 284.323   2
   1   0   5 42881.5 2110.57   2
   1   0   6-122.082 356.756   2
   1   0   7 69673.7 3365.11   2
   1   0   8-712.609 556.527   2
   1   0   9 110184. 2608.96  18
   1   0   9 109526. 5083.00   2
   1   0  10 10.0685 474.844   2
   1   0  10-387.784 326.462  18
   1   0  11 66297.2 2108.43  18
   1   0  12-61.3852 221.248  18
  -1   0 -13 29595.2 1269.14  15
  -1   0 -14 297.734 177.999  15
   1   0  14-153.033 198.625  11
   1  -1 -15 15911.6 753.096  15
   1   1 -15 16571.8 753.174  15
   1  -1 -14 1407.22 298.422  21
   1   1 -14 1884.15 370.775  15
  -1  -1  14 1256.56 263.622  11
   1  -1 -14 1583.88 328.945  15
   1   1 -13 1262.98 323.212  21
   1  -1 -13 1420.21 368.393  21
   1   1 -13 1210.90 359.156  15
   1   1 -12 3488.47 534.422  21
   1  -1 -12 3515.72 578.534  21
   1   1 -12 3894.06 572.993  15
  -1  -1  11 36001.9 3232.27   2
   1  -1 -11 38179.5 1627.92  21
  -1   1  11 39250.0 3351.24   2
   1   1 -11 35437.9 1510.61  21
   1  -1 -10 5702.83 669.078  21
  -1  -1  10 6176.65 1304.96   2
   1   1 -10 4756.31 632.568  21
  -1   1  10 4545.29 1088.47   2
  -1  -1   9 9724.10 1479.12   2
   1   1  -9 10589.4 803.896  21
   1  -1  -9 10493.5 816.372  21
  -1   1   9 9285.44 1439.57   2
  -1  -1   8 4742.17 1022.50   2
  -1   1   8 5985.51 1108.86   2
  -1   1   7 139517. 4604.44   2
  -1  -1   7 137377. 4540.06   2
  -1   1   6 16236.1 1430.27   2
  -1  -1   6 15947.1 1384.75   2
  -1  -1   5 138114. 3629.86   2
  -1   1   5 133939. 3592.64   2
  -1  -1   4 5825.28 700.262   2
  -1   1   4 6482.52 718.246   2
   1   1  -4 6659.08 535.097   4
   1   1  -3 20601.3 942.864   4
  -1  -1   3 20252.6 1051.05   2
   1   1  -3 18147.4 1044.85   1
  -1   1   3 19869.3 1058.26   2
   1   1  -2 67357.4 1636.12   1
  -1   1   2 65158.8 1546.67   2
   1  -1  -2 63847.1 1463.39   6
  -1  -1   2 64787.9 1512.83   2
   1   1  -1 250914. 2551.43   5
   1   1  -1 246436. 2606.12   1
  -1  -1   1 245032. 2287.35   2
  -1   1   1 243671. 2334.39   2
   1   1   0 23847.5 769.977   1
   1  -1   0 21863.0 808.074   3
   1  -1   1 516030. 3646.72   2
   1   1   1 517705. 3665.74   2
   1  -1   2 132371. 2352.36   2
   1   1   2 132338. 2359.38   2
   1  -1   3 419381. 5010.22   2
   1   1   3 412555. 4985.16   2
   1   1   4 52320.6 2099.87   2
   1  -1   4 54071.1 2133.81   2
   1   1   5 22078.0 1556.89   2
   1  -1   5 20931.4 1521.93   2
   1  -1   6 4697.96 817.263   2
   1   1   6 4109.53 771.867   2
   1  -1   7 44198.5 2701.03   2
   1   1   7 44004.8 2711.63   2
   1   1   8 1035.94 626.645   2
   1  -1   8 1125.85 577.337   2
   1  -1   9 17462.9 2040.07   2
   1   1   9 17616.3 1052.40  18
   1  -1   9 17681.8 1038.25  18
  -1  -1  -9 15164.7 977.990  21
   1   1   9 16790.4 2006.92   2
   1   1  10 970.912 296.156  18
   1  -1  10 877.619 578.228   2
   1   1  10 660.367 574.305   2
  -1  -1 -10 553.976 267.874  21
   1  -1  10 1028.65 325.558  18
   1  -1  11 826.990 352.294  18
   1   1  11 227.936 253.621  18
  -1   1 -12 2052.99 421.665  15
   1   1  12 2084.05 442.908  18
   1  -1  12 1990.07 403.829  18
   1   1  13 15814.5 886.028  18
  -1   1 -13 16626.6 935.132  15
  -1  -1 -13 15722.1 942.165  15
  -1   1 -14 174.907 184.883  15
  -1  -1 -14 71.9223 189.851  15
   1  -1  14 334.886 195.480  11
  -1   2  15 1626.05 219.213  11
   1  -2 -15 1847.94 280.322  15
   1   2 -15 1828.73 260.780   9
   1   2 -15 1840.56 278.796  15
   1   2 -14 23693.1 1063.75  15
   1  -2 -14 19958.4 978.349  21
  -1  -2  14 22120.2 879.751  11
   1  -2 -14 23390.1 1086.34  15
   1   2 -13-36.5051 271.722  15
   1  -2 -13-320.440 246.964  21
  -1  -2  13-46.2139 287.436  11
   1  -2 -12 9293.36 837.463  21
   1   2 -12 8087.98 726.354  21
   1   2 -12 9781.41 839.998  15
   1   2 -11 576.778 300.882  21
   1  -2 -11 430.156 322.177  21
   1   2 -11 425.302 285.380  15
   1  -2 -10 5890.55 707.746  21
  -1  -2  10 4756.63 1160.84   2
  -1   2  10 5226.84 1218.34   2
   1   2 -10 5535.09 586.313  21
   1  -2  -9 83357.3 2245.74  21
  -1  -2   9 81538.7 4293.35   2
  -1   2   9 80131.5 4268.95   2
   1   2  -9 79474.6 2078.85  21
  -1   2   8 1104.84 586.302   2
  -1  -2   8 1088.22 566.041   2
  -1   2   7 112245. 4237.10   2
  -1  -2   7 116648. 4300.10   2
  -1   2   6 77076.6 3173.34   2
  -1  -2   6 77512.6 3147.53   2
  -1   2   5 123624. 3586.26   2
  -1  -2   5 129579. 3661.21   2
  -1  -2   4 1301.30 430.367   2
   1   2  -4 1003.43 410.762   1
  -1   2   4 1426.42 429.108   2
   1  -2  -3 1743.36 292.439   6
  -1  -2   3 1724.99 419.204   2
  -1   2   3 2584.41 537.394   2
   1   2  -3 2075.21 412.644   1
  -1   2   2 11936.2 790.141   2
   1   2  -2 12244.2 824.457   1
  -1  -2   2 12651.2 790.908   2
   1  -2  -1 27962.5 1169.87   3
   1   2  -1 28374.9 1084.31   1
   1   2  -1 27221.4 867.548   5
  -1   2   0 43520.2 1071.73   1
   1   2   0 42897.3 1349.37   1
   1  -2   0 39995.3 1336.79   3
  -1   2  -1 94159.2 1460.24   1
   1  -2   1 90248.4 2172.86   3
   1   2   1 94176.1 1926.71   2
   1  -2   2 485499. 4962.91   2
   1   2   2 483363. 4966.56   2
   1   2   3 28660.6 1436.73   2
   1  -2   3 26793.2 1228.60   5
   1  -2   3 29219.3 1431.77   2
   1  -2   4 87121.0 2782.71   2
   1   2   4 85154.8 2768.93   2
   1  -2   5 170114. 4374.95   2
   1   2   5 162618. 4282.19   2
   1  -2   6 8853.16 1156.73   2
   1   2   6 6549.41 1040.52   2
   1   2   7 47759.0 2869.72   2
   1  -2   7 47482.9 2847.06   2
   1   2   8 11533.7 1590.60   2
   1   2   8 11772.7 857.600  18
   1  -2   8 11480.7 1545.39   2
  -1  -2  -8 11178.8 795.077  16
   1  -2   9 73303.5 4208.43   2
   1   2   9 70002.7 4124.42   2
   1  -2   9 71430.2 2075.77  18
   1   2   9 72931.9 2185.95  18
   1   2  10 67076.8 4297.88   2
  -1  -2 -10 63020.4 2025.39  21
   1  -2  10 67975.0 4335.75   2
   1   2  10 66562.8 2152.74  18
   1  -2  10 65304.6 2068.36  18
   1   2  11 49958.5 1856.86  18
   1  -2  11 50222.9 1795.52  18
  -1   2 -11 51269.8 1826.08  15
  -1  -2 -11 46201.3 1739.82  21
  -1   2 -12 3436.87 488.295  15
   1   2  12 3209.48 496.297  18
  -1  -2 -12 3070.97 475.845  21
   1  -2  13 12315.3 799.520  11
   1   2  13 12535.5 798.167  18
  -1   2 -13 12463.9 799.946  15
  -1  -2 -14 140.323 181.854  15
   1  -2  14 213.589 195.509  11
  -1   2 -14 182.348 161.620   9
  -1   2 -14-125.897 165.414  15
   1  -3 -15 9400.27 547.171  15
   1   3 -15 10203.0 527.554   9
   1   3 -14 2912.06 401.680  15
   1  -3 -14 3256.12 422.995  21
   1  -3 -14 3117.85 419.066  15
  -1  -3  13 5763.75 541.588  11
   1  -3 -13 5779.93 645.464  21
   1   3 -13 6530.63 646.552  15
  -1  -3  12 3582.59 451.949  11
   1   3 -12 4485.90 575.245  15
   1  -3 -12 3649.81 595.806  21
   1   3 -11 48636.0 1829.65  15
   1  -3 -11 46531.7 1889.12  21
   1  -3 -10 35027.8 1615.34  21
  -1   3  10 32371.7 2975.28   2
   1   3 -10 36141.6 1529.72  15
  -1  -3  10 36939.7 3144.44   2
  -1   3   9 32724.4 2812.95   2
  -1  -3   9 31612.7 2724.02   2
   1   3  -9 34231.2 1411.21  15
  -1  -3   8 6089.96 1140.24   2
  -1   3   8 5860.58 1142.71   2
  -1  -3   7 999.435 593.446   2
  -1   3   7 539.481 477.791   2
  -1   3   6 76896.9 3299.39   2
  -1  -3   6 79079.0 3305.88   2
   1   3  -5 125242. 3667.60   1
  -1  -3   5 130714. 3795.81   2
  -1   3   5 122000. 3744.04   2
   1   3  -4 101008. 2988.55   1
  -1   3   4 96971.8 3010.73   2
  -1  -3   4 98740.9 2987.51   2
  -1  -3   3 531.426 383.832   2
   1   3  -3 554.263 329.051   1
  -1   3   3 776.214 360.183   2
  -1  -3   2 1280.37 416.489   2
   1   3  -2 1583.21 390.480   1
  -1   3   2 2098.42 529.230   2
   1   3  -1 48703.6 1664.68   1
  -1  -3   1 47321.0 1061.77   3
   1  -3  -1 49190.1 1767.15   3
   1  -3   0 133747. 2788.50   3
  -1  -3   0 134302. 1967.03   3
  -1   3   0 134221. 2454.34   1
   1   3   0 138575. 2875.45   1
   1  -3   1 925968. 7627.44   3
  -1   3  -1 938120. 5962.15   1
   1   3   1 928870. 7993.02   1
   1  -3   2 603615. 6327.09   2
   1   3   2 585489. 6178.91   2
  -1   3  -2 591823. 5087.15   1
   1   3   3 243528. 4397.46   2
   1  -3   3 251053. 4511.45   2
  -1   3  -3 246056. 3706.35   1
   1   3   4 24097.9 1592.82   2
   1  -3   4 24766.8 1603.89   2
   1  -3   4 21373.3 1139.10   5
   1   3   5 628.414 413.275   2
   1  -3   5 944.191 504.448   2
   1   3   6 7041.03 1059.49   2
   1  -3   6 6536.82 1054.74   2
   1   3   7 395.658 461.223   2
   1  -3   7-60.3948 429.335   2
  -1  -3  -8 10015.3 790.876  16
   1   3   8 9708.66 797.592  18
   1  -3   8 9259.93 736.463  18
   1   3   8 8079.16 1373.84   2
   1  -3   8 9945.05 1475.87   2
   1   3   9 9215.53 1553.46   2
   1   3   9 7722.22 760.933  18
   1  -3   9 8420.83 752.774  18
  -1   3  -9 9164.88 764.909  15
  -1  -3  -9 8827.11 811.891  16
   1  -3   9 9866.39 1619.84   2
   1   3  10 10686.1 907.573  18
   1  -3  10 10444.0 1758.19   2
  -1   3 -10 10982.4 858.937  15
   1  -3  10 10542.9 859.266  18
   1   3  10 8872.75 1661.99   2
  -1  -3 -10 10316.7 876.563  21
  -1  -3 -11 294.204 273.332  21
  -1   3 -11 37.6456 224.851  15
   1   3  11-252.235 321.526  18
  -1  -3 -12 745.626 298.558  21
   1  -3  12 132.129 318.450  11
   1   3  12 967.688 312.078  18
  -1   3 -12 550.557 261.280  15
   1   3  13 9134.76 668.508  18
  -1   3 -13 8781.47 657.441  15
  -1  -3 -13 7819.37 582.957  21
   1  -3  13 9009.63 671.545  11
   1  -3  14 703.132 215.543  11
  -1   3 -14 787.784 197.383   9
  -1  -3 -14 426.082 183.374  15
   1   4 -15 3459.40 302.143   9
   1  -4 -15 3558.96 328.339  15
   1  -4 -14 18914.8 915.247  21
   1   4 -14 19241.5 866.973   9
   1   4 -13 25477.1 1196.13  15
  -1  -4  13 22469.6 958.291  11
   1  -4 -13 25054.6 1233.52  21
  -1  -4  12 12108.2 791.243  11
   1   4 -12 13271.7 965.980  15
   1  -4 -12 12997.7 991.200  21
   1   4 -11 20167.6 1162.27  15
  -1  -4  11 17832.7 997.524  11
   1  -4 -11 16643.4 1205.51  21
  -1   4  10 509.099 409.149   2
  -1  -4  10-26.8919 283.604  11
  -1  -4  10 419.595 353.781   2
   1   4 -10 59.5190 257.488  15
   1  -4 -10 178.901 281.465  21
  -1   4  10 212.267 247.096  18
   1  -4  -9 77904.7 2173.82  16
  -1  -4   9 77960.6 4347.95   2
  -1   4   9 75108.2 4292.48   2
   1   4  -9 77608.2 2144.07  15
  -1   4   9 72079.5 2077.28  18
  -1  -4   8 9550.04 1476.55   2
  -1   4   8 8964.50 1439.43   2
   1   4  -8 9089.60 694.240  15
   1  -4  -8 9203.01 705.620  16
  -1  -4   7 130230. 4844.50   2
  -1   4   7 119370. 4698.14   2
  -1   4   6 2751.58 722.889   2
  -1  -4   6 2510.83 714.274   2
  -1   4   5 69149.1 2981.05   2
  -1  -4   5 71085.7 2986.52   2
   1   4  -5 72266.6 2970.13   1
  -1   4   4 713.320 499.411   2
  -1  -4   4 1066.19 460.810   2
   1  -4  -4 276.852 154.608   6
   1   4  -4 581.857 356.848   1
   1   4  -3 71871.2 2532.05   1
  -1  -4   3 73981.8 2576.70   2
  -1   4   3 75878.4 2649.94   2
   1  -4  -2 11663.1 1052.92   3
   1   4  -2 10655.6 968.245   1
  -1  -4   1 29882.1 1058.40   3
   1  -4  -1 30737.5 1630.10   3
   1   4  -1 31965.2 1571.98   1
  -1   4   0 3603.71 523.088   1
   1   4   0 3605.65 603.516   1
  -1  -4   0 3265.02 396.814   3
   1  -4   0 3094.91 570.620   3
  -1   4  -1 14132.9 915.025   1
   1   4   1 15460.8 1211.22   1
   1  -4   1 14202.0 1110.62   3
   1  -4   2 57956.1 2239.90   2
  -1   4  -2 54523.6 1775.33   1
   1  -4   2 57854.8 2265.94   3
  -1   4  -3 1216.48 349.400   1
   1  -4   3 1182.89 487.976   2
   1   4   3 1510.11 462.052   2
  -1   4  -4 6139.85 757.496   1
   1   4   4 6534.00 933.689   2
   1  -4   4 6718.35 950.965   2
   1  -4   5 52115.4 2696.75   2
   1   4   5 47644.3 2582.21   2
   1  -4   6 19175.7 1793.04   2
   1   4   6 17569.9 1701.86   2
   1  -4   7 57667.9 3358.07   2
   1   4   7 54929.8 3248.77   2
   1   4   8 3404.72 1001.55   2
  -1  -4  -8 3217.55 481.253  16
   1  -4   8 3229.34 485.403  18
  -1   4  -8 3235.97 440.391  15
   1  -4   8 3689.32 998.907   2
   1   4   8 3132.72 501.931  18
  -1  -4  -9 12253.7 923.766  16
   1   4   9 9404.46 1543.49   2
  -1   4  -9 12041.2 854.249  15
   1  -4   9 11178.7 1709.39   2
   1   4   9 9574.07 907.976  18
   1  -4  10 45776.7 1718.02  11
   1   4  10 49193.7 1919.98  18
  -1   4 -11 41950.2 1597.92  15
   1  -4  11 40475.6 1598.94  11
   1   4  11 39832.2 1686.03  18
  -1  -4 -11 40800.1 1658.88  21
   1   4  12 305.571 232.977  18
  -1   4 -12 82.9211 205.790  15
  -1  -4 -12 318.428 254.140  21
   1  -4  12 209.681 269.172  11
   1  -4  13 4568.39 486.654  11
  -1  -4 -13 4559.87 460.320  21
  -1   4 -13 4566.24 436.403   9
   1   4  13 4369.83 458.275  18
  -1  -4 -14 698.018 217.766  15
   1  -4  14 859.284 217.881  11
   1  -5 -14-84.6137 196.919  21
   1   5 -14 475.784 212.288   9
   1   5 -13 30741.9 1196.75   9
   1  -5 -13 29082.5 1321.85  21
   1  -5 -12 17767.0 1139.03  21
   1   5 -12 19842.0 1108.27  15
  -1  -5  12 17975.9 913.488  11
   1  -5 -11 5926.62 745.310  21
  -1   5  11 5718.80 618.503  18
  -1  -5  11 5950.13 578.295  11
   1   5 -11 5589.12 653.417  15
   1   5 -10 469.407 299.915  15
  -1  -5  10 400.130 258.127  11
  -1   5  10 273.418 216.805  18
  -1  -5  10 1208.13 658.814   2
  -1   5  10 759.570 614.885   2
   1  -5 -10 954.506 337.713  21
  -1   5   9 43623.2 3407.30   2
   1   5  -9 44188.3 1648.85  15
   1  -5  -9 44663.0 1669.69  16
  -1  -5   9 40733.4 1447.50  11
  -1  -5   9 46701.7 3468.12   2
   1  -5  -8 186.012 182.726  16
  -1  -5   8-51.0244 431.892   2
  -1   5   8 610.316 556.556   2
   1   5  -8 157.393 188.407  15
  -1  -5   7 21901.3 2092.33   2
  -1   5   7 19996.5 2018.68   2
  -1   5   6 41181.6 2698.05   2
  -1  -5   6 41309.1 2656.16   2
   1   5  -6 42694.4 2572.36   1
   1   5  -5 2410.73 684.755   1
  -1   5   5 1581.91 538.101   2
  -1  -5   5 1982.63 671.182   2
  -1   5   4 38553.2 2239.53   2
  -1  -5   4 36658.1 2122.06   2
   1   5  -4 38518.9 2149.78   1
   1   5  -3 7282.76 942.513   1
  -1  -5   3 7055.20 915.609   2
   1   5  -2 4136.22 773.942   1
   1  -5  -2 4091.37 723.491   3
   1   5  -1 12931.6 1156.64   1
  -1  -5   1 13265.1 846.145   3
  -1   5   1 13300.2 1141.50   1
   1  -5  -1 13931.2 1168.03   3
  -1  -5   0 23948.4 1167.53   3
   1   5   0 23292.9 1589.35   1
   1  -5   0 23083.8 1468.02   3
  -1   5   0 25017.4 1440.00   1
   1  -5   1 72587.3 2611.16   3
  -1   5  -1 68811.1 2250.10   1
   1   5   1 69308.3 2767.72   1
  -1  -5  -1 71467.8 2194.97   3
   1  -5   2 89527.4 3076.01   3
  -1   5  -2 92342.9 2621.07   1
   1   5   2 92934.7 3365.84   1
  -1   5  -3 221953. 4322.48   1
   1  -5   3 227488. 5126.20   2
  -1   5  -4-129.110 298.293   1
   1  -5   4 327.588 381.071   2
   1   5   4 603.370 449.062   2
   1   5   5 3053.77 783.777   2
   1  -5   5 3559.64 771.196   2
   1   5   6 93501.8 4095.18   2
   1  -5   6 98404.3 4228.41   2
  -1  -5  -7 1183.89 328.742  16
   1   5   7 913.033 552.905   2
   1  -5   7 674.991 541.884   2
   1   5   7 525.987 229.218  10
   1  -5   7 879.059 264.468  11
  -1  -5  -8 25930.8 1287.38  16
   1  -5   8 25026.4 1195.59  11
  -1   5  -8 27693.1 1246.16  15
   1   5   8 22345.9 2354.42   2
   1  -5   8 26073.7 2545.91   2
  -1  -5  -9 1975.50 444.710  16
  -1   5  -9 1728.42 348.914  15
   1   5   9 810.758 577.341   2
   1  -5   9 1081.75 617.893   2
   1  -5   9 1114.45 322.497  11
   1   5   9 1643.04 446.261  18
   1  -5  10 8678.15 734.857  11
   1   5  10 8597.22 867.280  18
  -1   5 -10 9559.43 796.926  15
   1  -5  11 3575.69 492.783  11
   1   5  11 3754.91 565.494  18
  -1  -5 -11 3170.99 520.815  21
  -1   5 -11 3929.34 523.398  15
  -1   5 -11 4017.45 535.890   9
   1   5  12 273.912 243.291  18
  -1  -5 -12 675.980 272.427  21
  -1   5 -12 1338.64 334.291   9
   1  -5  12 979.385 319.723  11
   1  -5  13 8968.85 614.779  11
   1   5  13 9394.56 633.889  18
  -1   5 -13 8049.69 522.849   9
  -1  -5 -13 7252.35 568.798  21
  -1  -5 -14 12370.8 615.217  15
   1  -6 -14 12221.5 674.609  21
   1   6 -14 13195.0 621.902   9
   1   6 -13 7095.10 560.697   9
   1  -6 -13 7107.62 664.915  21
   1  -6 -12-34.5777 258.258  21
   1   6 -12 160.932 252.765   9
  -1  -6  11 37201.7 1345.19  11
   1  -6 -11 38617.9 1738.62  21
  -1   6  11 36820.4 1498.84  18
   1   6 -11 37057.5 1477.60   9
  -1  -6  10 4048.91 493.424  11
   1   6 -10 4284.83 576.091  15
   1  -6 -10 4579.92 585.286  16
  -1   6  10 3552.57 535.115  18
  -1   6   9 19583.0 2392.07   2
   1   6  -9 22077.7 1185.64  15
  -1  -6   9 22310.0 2476.51   2
  -1  -6   9 20858.2 1045.81  11
   1  -6  -9 21128.2 1170.62  16
  -1   6   8 2613.43 850.797   2
   1  -6  -8 3803.00 503.345  16
   1   6  -8 3533.08 487.241  15
  -1   6   8 3730.72 495.682  10
  -1  -6   8 3069.52 976.180   2
   1  -6  -7 79194.4 2019.64  16
  -1   6   7 80743.9 4185.78   2
   1   6  -7 83294.7 2082.63  15
  -1  -6   7 85510.6 4266.80   2
  -1   6   6 12122.3 1555.62   2
   1   6  -6 11811.1 1466.91   1
  -1  -6   6 11777.8 1505.42   2
   1   6  -5 78504.4 3487.70   1
  -1  -6   5 76797.2 3571.80   2
   1   6  -4 51313.3 2644.02   1
  -1  -6   4 51548.7 2726.66   2
   1  -6  -3 69038.0 3055.62   3
   1   6  -3 68238.2 2903.82   1
  -1  -6   3 66755.6 2980.56   2
   1  -6  -2 109662. 3642.12   3
   1   6  -2 104704. 3503.66   1
  -1   6   2 104856. 3650.60   1
  -1  -6   1 10346.1 870.996   3
   1  -6  -1 10958.0 1141.77   3
   1   6  -1 9855.60 1154.92   1
  -1   6   1 9559.48 1121.09   1
  -1  -6   0 13586.3 991.968   3
  -1   6   0 13707.2 1214.17   1
   1   6   0 12868.2 1355.12   1
   1  -6   0 13070.5 1257.17   3
  -1   6  -1 13244.4 1134.71   1
   1  -6   1 14746.1 1311.08   3
   1   6   1 14249.8 1483.55   1
  -1  -6  -1 13538.6 1071.00   3
  -1   6  -2 25658.2 1549.33   1
   1   6   2 24149.8 1914.34   1
   1  -6   2 27171.2 1830.50   3
   1   6   3 62242.7 3167.55   1
  -1   6  -3 60431.7 2473.48   1
   1  -6   3 63038.8 2967.77   2
   1  -6   4 151610. 4838.93   2
  -1   6  -4 148439. 4094.78   1
  -1   6  -5 6660.03 964.252   1
   1  -6   5 7482.78 1215.12   2
   1   6   6 75206.1 3864.80   2
   1  -6   6 80559.6 4006.08   2
   1   6   7 8351.19 1417.32   2
  -1   6  -7 8528.08 685.206  15
   1  -6   7 7628.37 1401.40   2
   1  -6   7 7917.68 686.846  11
  -1  -6  -7 7890.49 725.519  16
   1   6   7 6818.88 663.843  10
   1   6   8 10357.8 875.038  10
   1  -6   8 10880.3 828.746  11
  -1  -6  -8 11079.9 888.229  16
  -1   6  -8 10825.8 804.818  15
   1  -6   8 10624.2 1704.80   2
   1   6   8 10488.3 1697.06   2
   1  -6   9 10963.7 1729.23   2
  -1   6  -9 11632.6 863.124  15
   1  -6   9 11157.8 850.360  11
   1   6   9 11122.9 946.665  18
  -1  -6  -9 11224.5 928.355  16
  -1   6  -9 11107.4 819.953   9
   1   6  10 15.4507 258.378  18
   1  -6  10 147.040 258.525  11
  -1   6 -10 152.603 237.160   9
  -1   6 -10 277.568 252.290  15
  -1  -6 -10-3.85706 302.488  16
   1  -6  11 14183.1 927.024  11
  -1   6 -11 13806.8 859.193   9
  -1  -6 -11 12395.2 979.598  21
   1   6  11 14462.6 1017.92  18
   1  -6  12 763.620 294.360  11
   1   6  12 649.729 273.717  18
  -1  -6 -12 365.607 252.766  21
  -1   6 -12 563.124 230.258   9
  -1  -6 -13 4183.17 421.001  21
   1   6  13 4724.58 435.369  18
  -1   6 -13 5032.72 395.595   9
   1  -6  13 5245.83 436.310  11
  -1  -6 -14 492.041 150.350  15
   1   7 -14 391.284 170.365   9
   1  -7 -14 251.168 153.565  21
   1   7 -13 16846.2 793.167   9
   1  -7 -13 16101.7 894.090  21
   1   7 -12 12576.5 803.013   9
   1  -7 -12 11313.3 885.076  21
  -1   7  11 2558.26 434.966  18
   1  -7 -11 3148.71 558.044  21
   1   7 -11 3540.62 489.490   9
   1   7 -10 1972.96 435.354   9
  -1   7  10 1709.71 424.214  18
   1  -7 -10 2456.51 452.652  16
  -1  -7   9 2348.72 920.439   2
   1   7  -9 2091.54 428.698   9
   1  -7  -9 1979.51 407.156  16
  -1  -7   8 17870.7 2226.75   2
   1   7  -8 15772.9 955.362   9
  -1   7   8 15015.5 984.653  10
   1  -7  -8 15314.7 963.146  16
   1   7  -7 5519.55 560.402   9
  -1  -7   7 4608.73 1092.17   2
  -1   7   7 4760.55 540.334  10
   1  -7  -7 5474.10 590.773  16
   1  -7  -6 8398.94 795.777  11
   1   7  -6 7901.23 1297.59   1
  -1  -7   6 7813.53 1273.97   2
   1   7  -6 8842.81 653.074   9
  -1  -7   5 5342.19 1015.79   2
   1  -7  -5 5186.01 1067.61   3
   1   7  -5 4852.08 1012.42   1
   1  -7  -4 16503.3 1747.84   3
   1   7  -4 17219.8 1643.20   1
  -1  -7   4 16982.2 1731.72   2
   1  -7  -3 61076.5 3048.21   3
   1   7  -3 58433.9 2914.19   1
  -1  -7   3 58187.1 3041.39   2
  -1   7   3 54298.6 2985.11   1
   1   7  -2 41612.7 2413.97   1
   1  -7  -2 38923.1 2375.99   3
  -1   7   2 34343.3 2292.20   1
  -1   7   1 19354.3 1592.05   1
  -1  -7   1 18368.8 1244.00   3
   1   7  -1 18605.9 1659.39   1
   1  -7  -1 17102.7 1516.59   3
  -1  -7   0 2066.42 474.125   3
   1   7   0 2011.66 647.317   1
   1  -7   0 1648.17 523.514   3
  -1   7   0 2077.10 562.320   1
  -1  -7  -1 17323.5 1293.72   3
   1  -7   1 16104.8 1494.00   3
  -1   7  -1 15771.6 1371.80   1
   1   7   1 16849.1 1673.88   1
   1   7   2 12515.1 1492.54   1
  -1  -7  -2 13809.6 1279.24   3
  -1   7  -2 12937.0 1240.40   1
   1  -7   2 13559.7 1445.07   3
   1  -7   3 26843.0 2102.41   2
  -1   7  -3 26434.3 1796.71   1
   1   7   3 27469.9 2229.14   1
  -1  -7  -3 24858.8 1819.37   3
  -1   7  -4 36731.8 2199.59   1
   1  -7   4 37061.1 2579.25   2
   1   7   4 33729.7 2637.21   1
   1   7   5 144237. 5666.24   1
   1  -7   5 157650. 5602.95   2
  -1   7  -6 136814. 2559.82   9
   1  -7   6 132953. 2658.19  11
   1   7   6 134246. 5772.00   1
   1   7   6 133570. 2784.65  10
   1  -7   6 144277. 5673.36   2
   1   7   7 6974.26 707.541  10
   1  -7   7 8122.60 722.479  11
   1  -7   7 6722.11 1319.41   2
   1   7   7 6974.01 1375.67   1
  -1   7  -7 8259.43 673.049   9
  -1  -7  -7 8403.55 763.686  16
   1   7   8 25807.0 2811.37   1
   1  -7   8 29248.9 1339.98  11
  -1   7  -8 29007.5 1283.65   9
   1   7   8 27811.3 1436.54  10
   1  -7   8 30940.6 2963.76   2
  -1  -7  -8 28442.2 1402.67  16
  -1   7  -9 8051.46 690.310   9
   1   7   9 7775.95 856.515  18
  -1  -7  -9 8711.81 817.630  16
   1  -7   9 8563.00 760.465  11
   1   7  10 857.504 430.206  18
  -1   7 -10 1166.28 316.008   9
   1  -7  10 1530.06 437.964  11
  -1  -7 -10 790.126 346.052  16
   1   7  11 207.156 256.336  18
   1  -7  11-53.7201 234.261  11
  -1  -7 -11-93.8097 308.368  21
  -1   7 -11 189.659 263.946   9
  -1  -7 -12 10234.6 752.645  21
   1   7  12 11101.7 752.041  18
   1  -7  12 11617.1 705.861  11
  -1   7 -12 11570.7 657.740   9
   1  -7  13 23.3758 150.385  11
  -1  -7 -13 49.0913 144.413  21
   1   7  13 113.823 138.056  18
   1  -8 -13 190.804 189.599  21
   1   8 -13 145.160 151.523   9
   1   8 -12 301.166 263.099   9
   1  -8 -12 88.0569 227.822  21
  -1   8  11 2390.11 413.573  18
   1   8 -11 2335.68 386.268   9
   1  -8 -11 2361.70 480.513  21
   1  -8 -10 9631.90 820.943  16
  -1   8  10 7840.74 771.794  18
   1   8 -10 8664.10 737.824   9
   1  -8  -9 10018.2 823.833  16
   1   8  -9 10413.7 808.850   9
   1  -8  -8 3562.90 1086.05   3
  -1  -8   8 4678.66 1173.30   2
   1  -8  -8 4945.78 611.715  16
  -1   8   8 5024.70 621.501  10
   1   8  -8 4520.93 576.333   9
   1  -8  -7 16391.6 1018.75  16
  -1  -8   7 18439.2 2215.48   2
  -1   8   7 16824.8 1020.34  10
   1  -8  -7 16260.9 2080.71   3
   1   8  -7 16001.3 962.247   9
   1  -8  -6 1108.19 398.410  11
  -1  -8   6 1148.97 640.765   2
  -1   8   6 586.057 255.917  10
   1  -8  -6 897.023 546.514   3
   1   8  -6 504.743 254.866   9
   1   8  -6 1076.00 635.596   1
   1  -8  -5 32302.8 2634.25   3
   1   8  -5 30598.4 2473.81   1
  -1   8   5 27699.3 2532.99   1
   1  -8  -5 28792.2 1438.47  11
   1   8  -5 28462.4 1175.80   9
  -1  -8   5 29856.6 2516.61   2
  -1   8   4 44604.9 3041.14   1
  -1  -8   4 50097.9 3129.59   2
   1   8  -4 51371.9 3060.21   1
   1  -8  -4 48331.4 3044.77   3
  -1  -8   3 21059.8 2008.01   2
   1   8  -3 21566.5 1929.00   1
   1  -8  -3 22070.4 1967.14   3
  -1   8   3 17711.0 1868.28   1
  -1   8   2 86003.2 3848.30   1
   1  -8  -2 90670.0 3816.13   3
   1   8  -2 88898.7 3798.10   1
   1   8  -1 11235.2 1400.26   1
  -1   8   1 13094.8 1483.42   1
   1  -8  -1 11025.7 1331.44   3
  -1   8   0 54322.4 2774.28   1
   1   8   0 59380.3 3133.68   1
   1  -8   0 55885.7 2919.14   3
   1   8   1 138.072 361.528   1
  -1   8  -1 334.560 366.425   1
   1  -8   1 66.9413 338.856   3
  -1  -8  -1 401.940 331.587   3
   1  -8   2 58681.3 3072.46   3
  -1  -8  -2 55401.5 2639.83   3
  -1   8  -2 57624.4 2815.96   1
   1   8   2 60539.2 3355.84   1
   1   8   3 11293.1 1568.21   1
  -1  -8  -3 9328.94 1193.40   3
   1  -8   3 10808.9 1499.17   2
  -1   8  -3 10125.6 1227.01   1
   1   8   4 125811. 5336.60   1
  -1   8  -4 131348. 4474.36   1
   1  -8   4 131219. 5196.09   2
  -1  -8  -4 125167. 4546.55   3
  -1   8  -5 10396.5 732.345   9
  -1  -8  -5 10358.6 1439.22   3
  -1  -8  -5 10439.7 929.655  11
   1   8   5 10086.9 1687.96   1
   1  -8   5 10200.6 755.519  11
   1  -8   5 9671.80 1518.94   2
   1   8   5 10223.4 798.961  10
   1   8   6 102875. 5257.60   1
  -1   8  -6 108642. 2379.35   9
   1  -8   6 106908. 2487.22  11
   1   8   6 109270. 2617.23  10
   1  -8   6 116706. 5366.38   2
   1  -8   7 12402.2 892.539  11
   1  -8   7 11829.9 1839.44   2
   1   8   7 11605.8 919.065  10
   1   8   7 11224.2 1922.67   1
  -1   8  -7 12105.7 829.340   9
  -1  -8  -8 7334.71 756.642  16
   1   8   8 6948.76 756.642  10
   1  -8   8 6502.43 679.164  11
  -1   8  -8 7148.49 663.184   9
  -1  -8  -9 15284.0 1074.62  16
  -1   8  -9 15105.9 931.740   9
   1  -8   9 13897.1 954.961  11
   1  -8  10-22.9594 311.517  11
   1   8  10-188.715 344.942  18
  -1  -8 -10-211.163 266.005  16
  -1   8 -10-103.692 264.205   9
   1   8  11 7238.28 695.397  18
   1  -8  11 7461.24 617.344  11
  -1  -8 -11 7321.23 709.300  21
  -1   8 -11 7269.29 570.800   9
   1   8  12 3882.99 429.555  18
   1  -8  12 4302.56 394.194  11
  -1   8 -12 4619.51 388.629   9
  -1  -8 -12 3885.94 455.683  21
  -1  -8 -13 1304.27 222.003  21
   1  -9 -13 4871.54 426.889  21
   1   9 -13 5889.77 388.759   9
   1  -9 -12 12281.9 784.108  21
   1   9 -12 12689.4 700.827   9
   1  -9 -11 84.9443 239.944  21
   1   9 -11-150.735 259.341   9
  -1   9  11 352.243 214.921  18
   1   9 -10 7924.37 677.435   9
   1  -9 -10 8057.24 720.906  16
  -1   9  10 7474.52 718.040  18
   1  -9  -9 1634.80 375.907  16
   1   9  -9 1465.41 348.140   9
   1   9  -8 6538.95 652.756   9
  -1   9   8 6150.09 667.847  10
   1  -9  -8 6501.65 688.680  16
  -1   9   7 784.896 588.767   1
   1  -9  -7 473.909 259.239  16
   1   9  -7 733.119 273.274   9
   1  -9  -7 656.557 459.269   3
  -1  -9   7 993.707 654.641   2
  -1   9   7 611.942 320.068  10
  -1  -9   6-303.758 496.694   2
  -1   9   6 74.5891 537.411   1
   1   9  -6 181.486 438.144   1
   1  -9  -6 138.036 491.171   3
   1   9  -6-318.250 218.991   9
   1  -9  -6 259.580 343.828  11
  -1   9   6-54.4583 217.758  10
   1  -9  -5 1522.74 449.779  11
   1   9  -5 1472.57 684.037   1
   1  -9  -5 1161.84 543.465   3
  -1   9   5 1416.55 630.994   1
  -1  -9   5 1395.20 645.515   2
   1   9  -5 1190.24 253.543   9
  -1   9   5 1262.21 353.568  10
   1   9  -4 12107.4 802.058   9
  -1   9   4 11699.6 795.396  10
   1  -9  -4 14050.4 1754.36   3
  -1  -9   4 12700.7 1703.96   2
   1   9  -4 12410.0 1591.97   1
   1  -9  -4 11445.9 963.463  11
  -1   9   4 12454.8 1752.90   1
  -1  -9   3 92388.4 4471.83   2
  -1   9   3 84470.7 4223.32   1
   1  -9  -3 84952.7 2427.30  11
   1   9  -3 85005.8 2057.15   9
   1  -9  -3 90651.1 4198.12   3
   1   9  -3 93318.7 4269.65   1
   1   9  -2-78.6450 318.659   1
  -1   9   2 457.195 380.541   1
   1  -9  -2-37.3497 382.328   3
   1   9  -1 118692. 4684.95   1
   1  -9  -1 122613. 4635.06   3
  -1   9   1 116904. 4517.45   1
   1  -9   0 104.030 262.923   3
  -1   9   0-298.245 377.284   1
   1   9   0-214.167 395.736   1
   1  -9   1 694.845 526.880   3
   1   9   1-27.1045 359.201   1
  -1   9  -1 447.960 443.257   1
  -1   9  -2 4782.47 929.197   1
   1   9   2 5761.44 1164.58   1
   1  -9   2 5190.16 1177.15   2
  -1   9  -3 21944.2 1900.73   1
  -1  -9  -3 21358.8 1229.50  11
   1   9   3 21879.2 1135.85  17
   1  -9   3 19726.9 2116.39   2
   1   9   3 20903.4 1080.93  10
   1   9   3 21143.4 2290.83   1
   1  -9   3 21244.9 1098.19  11
  -1   9  -3 21745.2 1035.31   9
   1  -9   4 50198.7 1681.06  11
  -1  -9  -4 50939.7 1955.73  11
   1   9   4 50923.8 1838.56  17
   1   9   4 50821.0 3567.86   1
  -1   9  -4 51547.6 1611.45   9
   1   9   4 50492.0 1729.14  10
   1  -9   4 53377.7 3530.37   2
   1  -9   5 114412. 2580.89  11
  -1  -9  -5 105013. 4625.39   3
   1  -9   5 114860. 5367.27   2
  -1  -9  -5 112938. 3029.68  11
  -1   9  -5 114149. 2450.23   9
   1   9   5 107887. 2619.66  10
   1   9   5 107324. 5361.25   1
  -1   9  -6 83732.4 2159.11   9
   1   9   6 80413.2 4876.28   1
   1   9   6 82443.2 2373.42  10
   1  -9   6 88047.3 4901.83   2
   1  -9   6 84843.0 2276.86  11
  -1   9  -7 10471.9 775.351   9
   1  -9   7 10110.5 827.076  11
   1   9   7 9667.70 851.588  10
   1   9   8 11712.3 970.016  10
  -1  -9  -8 12319.9 950.872  16
  -1   9  -8 12064.4 834.491   9
   1  -9   8 12628.2 897.755  11
  -1  -9  -9 57.4722 269.703  16
  -1   9  -9-61.7795 257.618   9
   1  -9   9-184.088 267.380  11
  -1   9 -10 8054.81 637.936   9
   1  -9  10 8292.40 685.226  11
  -1  -9 -10 8406.76 741.478  16
   1   9  10 7810.96 749.089  18
  -1   9 -11 453.266 213.483   9
  -1  -9 -11-225.741 229.630  21
   1   9  11 258.633 234.911  18
   1  -9  11-54.4804 181.368  11
   1  -9  12 10430.3 516.306  11
   1   9  12 11055.6 607.128  18
  -1  -9 -12 10232.0 642.896  21
   1  10 -12 3220.03 331.714   9
   1 -10 -12 2699.60 363.521  21
   1 -10 -11 5493.09 557.827  21
  -1  10  11 4941.85 473.093  18
   1  10 -11 5669.01 509.257   9
   1 -10 -10 8178.91 681.646  16
   1  10 -10 9751.91 724.187   9
  -1  10  10 8549.66 737.406  18
   1 -10 -10 8807.99 772.476  21
   1 -10  -9 58.3098 202.844   7
   1  10  -9 217.053 287.533   9
   1 -10  -9 59.6232 236.218  16
   1 -10  -8 8670.25 755.743  16
  -1  10   8 8024.00 741.281  10
   1  10  -8 8967.99 765.149   9
   1 -10  -7 640.164 259.514  16
   1  10  -7 264.746 243.621   9
  -1  10   7 898.544 307.267  10
  -1  10   6 2954.70 483.604  10
   1  10  -6 3112.19 496.395   9
  -1 -10   6 3227.16 1052.01   2
  -1  10   6 1540.31 697.715   1
   1  10  -6 4323.43 1071.90   1
   1 -10  -6 3049.83 635.962  11
   1 -10  -6 2651.78 884.731   3
   1  10  -5 16841.9 2063.53   1
  -1  10   5 17896.8 1039.23  10
  -1 -10   5 18049.2 2228.04   2
   1 -10  -5 17526.4 1232.79  11
   1  10  -5 18445.7 1040.54   9
   1 -10  -5 16409.7 2032.98   3
  -1  10   5 14248.3 2029.97   1
   1  10  -4 8818.81 726.727   9
  -1 -10   4 9360.56 770.035  11
  -1 -10   4 7061.21 1381.62   2
  -1  10   4 7124.22 1394.56   1
   1  10  -4 8236.03 1450.22   1
  -1  10   4 8238.12 708.445  10
   1 -10  -4 8010.32 1379.23   3
   1 -10  -4 8694.67 891.811  11
  -1 -10   3 21948.8 2369.29   2
  -1  10   3 21416.7 1122.17  10
   1 -10  -3 23165.9 1341.91  11
   1  10  -3 23223.3 2301.87   1
   1 -10  -3 22457.1 2194.50   3
   1  10  -3 23569.4 1159.08   9
  -1  10   3 22425.9 2310.52   1
  -1 -10   3 23063.4 1170.75  11
  -1 -10   2 25889.1 1261.57  11
  -1  10   2 24438.2 1175.32  10
   1 -10  -2 25414.7 2322.58   3
   1  10  -2 26194.4 2362.24   1
  -1  10   2 24834.5 2356.61   1
  -1 -10   2 25958.8 2528.06   2
   1 -10  -2 24064.4 1372.21  11
   1  10  -2 25383.2 1193.26   9
   1 -10  -1-22.0044 367.821   3
  -1 -10   1 723.755 239.912  11
   1  10  -1 534.167 257.087   9
   1 -10  -1 523.839 257.371  19
   1 -10  -1 798.210 352.226  11
  -1  10   1 40.5827 367.816   1
   1  10  -1 1091.47 599.522   1
   1 -10   0 9158.97 848.475  11
  -1  10   0 8969.62 729.480   9
  -1 -10   0 10539.5 835.352  11
   1  10   0 8813.53 750.772   9
  -1  10   0 9940.44 1433.32   1
   1  10   0 9559.12 1494.65   1
   1 -10   0 9548.67 1407.81   3
   1  10   1 15816.2 930.348  17
   1  10   1 12791.5 1796.43   1
   1 -10   1 14535.4 987.574  11
   1 -10   1 14840.8 1784.89   3
  -1 -10  -1 13991.8 1024.00  11
  -1  10  -1 15180.7 950.791   9
  -1  10  -1 14256.1 1658.71   1
  -1  10  -2 34621.4 1399.49   9
   1  10   2 31465.2 2778.37   1
  -1 -10  -2 35206.7 1601.09  11
   1 -10   2 34395.4 1464.43  11
  -1  10  -2 34837.1 2530.86   1
   1 -10   2 37528.0 3011.31   2
   1  10   2 33174.7 1438.89  10
   1  10   2 35931.6 1478.24  17
   1  10   3-109.518 222.474  17
   1 -10   3-355.764 630.413   2
  -1 -10  -3-298.675 309.950  11
  -1  10  -3 4.54885 231.692   9
   1  10   3 99.6609 299.147  10
   1  10   3 25.5103 415.898   1
   1 -10   3 51.7949 257.929  11
   1 -10   4 30963.2 2860.75   2
   1  10   4 27730.1 1349.22  10
   1  10   4 27996.7 2792.37   1
  -1 -10  -4 28102.2 1525.16  11
  -1  10  -4 27708.0 1268.30   9
   1 -10   4 27699.4 1333.83  11
   1 -10   5 2650.29 451.080  11
  -1  10  -5 2649.78 495.200   9
   1  10   5 3228.41 1133.40   1
  -1 -10  -5 2686.11 592.380  11
   1 -10   5 2454.49 939.031   2
   1  10   5 2738.07 479.399  10
  -1  10  -6 33093.6 1396.40   9
   1  10   6 33509.4 1531.31  10
   1 -10   6 31886.0 1412.99  11
   1  10   7 44636.2 1806.06  10
   1 -10   7 46691.0 1695.51  11
  -1 -10  -7 46859.0 1807.30  16
  -1  10  -7 48570.3 1665.09   9
   1 -10   8 3385.41 509.301  11
   1  10   8 3083.12 528.487  10
  -1  10  -8 2983.63 437.127   9
  -1 -10  -8 3651.21 533.546  16
   1 -10   9 32124.6 1284.84  11
  -1 -10  -9 34510.7 1471.62  16
  -1  10  -9 32798.4 1249.61   9
  -1 -10 -10 160.714 240.097  16
   1  10  10 372.132 268.023  18
   1 -10  10 378.197 229.947  11
  -1  10 -10 201.522 199.070   9
  -1  10 -11 440.318 160.775   9
   1 -10  11 184.163 166.431  11
   1  10  11 438.947 212.762  18
  -1 -10 -11 446.380 204.206  21
  -1 -10 -12-191.955 149.838  21
   1 -11 -12 15153.5 641.144  21
   1  11 -11 345.579 169.965   9
  -1  11  11 248.905 163.661  18
   1 -11 -11 309.843 197.184  21
   1 -11 -10 29445.1 1230.48  21
   1  11 -10 29041.6 1120.90   9
  -1  11  10 27403.3 1158.36  18
   1  11  -9 9556.71 743.375   9
   1 -11  -9 8136.59 747.527   7
   1 -11  -9 8310.91 684.640  16
  -1  11   8 13473.2 928.038  10
   1 -11  -8 14100.1 927.836  16
   1  11  -8 15340.4 950.073   9
   1  11  -7 6440.75 667.780   9
   1 -11  -7 6114.16 640.927  16
  -1  11   7 6096.41 668.716  10
   1 -11  -6 15286.4 1223.02  11
   1  11  -6 15730.5 1010.80   9
  -1  11   6 16905.1 1052.43  10
   1  11  -5 2426.38 467.999   9
   1 -11  -5 2251.08 580.247  11
  -1  11   5 1665.34 393.692  10
  -1  11   4 48383.8 3594.77   1
  -1 -11   4 48026.2 3659.22   2
  -1 -11   4 50437.8 1768.88  11
   1  11  -4 51704.6 3612.04   1
   1 -11  -4 50381.4 2136.15  11
   1  11  -4 52635.6 1813.85   9
   1 -11  -4 47298.2 3430.53   3
  -1  11   4 50116.7 1753.59  10
   1 -11  -3 93615.1 2815.96  11
  -1 -11   3 97672.6 5123.26   2
   1  11  -3 93823.7 2416.55   9
  -1  11   3 88609.2 4680.68   1
  -1 -11   3 95320.9 2453.80  11
  -1  11   3 93415.2 2355.43  10
   1  11  -3 91355.5 4685.32   1
  -1  11   2 35460.5 2887.60   1
  -1 -11   2 37924.8 1585.27  11
   1 -11  -2 36385.7 1761.37  11
   1  11  -2 38495.0 1546.93   9
  -1  11   2 38840.8 1525.41  10
  -1 -11   2 40908.0 3298.10   2
   1  11  -2 38450.0 3052.67   1
   1  11  -1 51240.1 1776.30   9
  -1 -11   1 51541.9 1895.71  11
   1 -11  -1 49804.1 2001.63  11
  -1  11   1 46844.7 3195.17   1
   1  11  -1 50070.9 3435.87   1
  -1 -11   0 19977.5 1219.55  11
   1  11   0 16294.2 2019.26   1
   1 -11   0 18494.5 1199.18  11
  -1  11   0 16690.0 1914.28   1
   1  11   1 1207.25 411.878  10
  -1  11  -1 935.726 338.409   9
   1  11   1 522.301 366.284   1
   1 -11   1 1507.64 395.017  11
   1  11   1 1180.61 315.845  17
  -1 -11  -1 1156.68 382.097  11
   1  11   2 10.6421 302.570  10
   1  11   2-103.971 465.498   1
  -1 -11  -2-57.7225 297.943  11
  -1  11  -2 121.549 230.937   9
   1 -11   2 172.335 311.352  11
   1  11   2-327.413 235.558  17
   1 -11   2-542.494 574.300   2
   1  11   3 1706.52 401.149  17
  -1 -11  -3 2119.93 509.516  11
  -1  11  -3 1921.48 402.461   9
   1 -11   3 2394.33 519.317  11
   1 -11   3 1306.08 604.542   2
   1  11   3 1827.10 431.485  10
   1  11   3 2183.46 807.107   1
   1  11   4 106.592 283.651  10
   1 -11   4-366.562 749.132   2
   1  11   4-187.920 492.985   1
   1 -11   4-102.502 336.887  11
  -1  11  -4 126.585 249.216   9
  -1 -11  -4-24.4283 315.396  11
   1  11   5 13158.7 984.689  10
  -1  11  -5 12134.7 875.784   9
   1 -11   5 11708.1 914.610  11
   1 -11   6 2322.11 400.703  11
   1  11   6 2767.85 506.041  10
  -1  11  -6 2578.25 451.695   9
   1 -11   7 24715.1 1225.28  11
  -1  11  -7 24503.8 1169.95   9
   1  11   7 23534.4 1307.86  10
  -1 -11  -7 24115.6 1286.43  16
  -1  11  -8 16235.6 919.024   9
   1 -11   8 15750.1 928.765  11
  -1 -11  -8 16873.2 1026.43  16
   1  11   8 16366.1 1024.56  10
  -1 -11  -9 2493.07 418.436  16
   1  11   9 1688.73 392.453  18
  -1  11  -9 1971.06 349.691   9
   1 -11   9 1752.17 350.760  11
  -1  11 -10 7034.88 495.356   9
   1 -11  10 6610.19 507.635  11
   1  11  10 7176.10 595.218  18
  -1 -11 -11 222.590 152.687  21
   1  11  11 209.905 142.197  18
   1  12 -11-3.48090 138.256   9
   1 -12 -11 122.665 133.621  21
   1 -12 -10 24673.1 991.527  21
  -1  12  10 23710.5 920.389  18
   1 -12  -9 1539.20 359.319   7
   1  12  -9 1876.56 338.988   9
   1 -12  -9 1987.97 379.862  21
   1 -12  -9 2125.85 327.364  16
   1 -12  -8 5694.50 557.771  16
   1  12  -8 5815.64 582.455   9
   1 -12  -8 5343.61 670.482   7
  -1  12   8 6057.43 567.458  10
   1 -12  -7 1502.61 354.370  16
  -1  12   7 1721.80 355.902  10
   1  12  -7 2009.62 435.414   9
   1 -12  -6 305.429 211.699  16
   1  12  -6 421.958 266.285   9
   1 -12  -6 261.890 385.901  11
  -1  12   6 740.279 304.576  10
   1 -12  -5 1617.15 502.412  11
  -1  12   5 1621.27 405.395  10
   1  12  -5 1565.28 435.450   9
   1 -12  -4 1331.44 455.805  11
  -1  12   4 1281.69 379.674  10
   1  12  -4 1201.62 363.818   9
  -1 -12   4 1272.13 368.406  11
  -1  12   3 24105.6 1218.57  10
   1 -12  -3 23399.4 1462.42  11
   1  12  -3 23567.1 1260.93   9
  -1 -12   3 24638.0 1292.96  11
  -1  12   2-743.425 464.917   1
  -1 -12   2-137.055 342.964  11
  -1 -12   2-460.808 515.987   2
   1  12  -2 371.899 487.224   1
   1  12  -2-137.966 351.723   9
   1 -12  -2-255.126 381.173  11
  -1  12   2-42.5473 241.709  10
   1 -12  -1 410.251 370.188  11
  -1 -12   1 568.947 423.571   2
  -1  12   1 866.106 508.920   1
  -1 -12   1 567.330 316.589  11
  -1  12   1 606.321 286.398  10
   1  12  -1 235.109 282.082   9
   1  12  -1 1238.19 741.775   1
   1  12   0 1667.22 704.587   1
   1 -12   0 1489.65 434.890  11
  -1 -12   0 1544.21 457.485  11
   1  12   1 2445.77 473.464  10
  -1 -12  -1 1864.03 471.945  11
   1 -12   1 1472.17 771.772   2
   1  12   1 2245.36 862.617   1
   1 -12   1 2095.08 479.578  11
  -1 -12  -2 8274.16 872.799  11
   1  12   2 9217.86 812.803  10
   1 -12   2 9217.40 864.629  11
   1  12   2 8560.43 789.147  17
  -1  12  -2 7850.45 758.420   9
   1  12   3 16786.1 1106.22  10
  -1 -12  -3 17023.6 1224.81  11
   1 -12   3 15457.6 1123.89  11
  -1  12  -3 16211.0 1057.64   9
  -1 -12  -4 5508.34 768.642  11
   1 -12   4 5882.51 707.697  11
  -1  12  -4 5314.57 629.802   9
   1  12   4 6491.48 715.577  10
  -1  12  -5 5007.37 590.516   9
   1 -12   5 5696.67 649.882  11
   1  12   5 5170.67 665.835  10
  -1  12  -6 207.090 231.695   9
   1 -12   6 759.421 323.170  11
   1  12   6 302.403 364.958  10
   1 -12   7 11015.1 809.176  11
  -1  12  -7 11172.0 776.730   9
  -1 -12  -7 11761.9 840.768  16
   1  12   7 11756.7 896.933  10
  -1 -12  -8 594.167 285.367  16
  -1  12  -8 24.6660 243.807   9
   1 -12   8 692.228 287.480  11
  -1 -12  -9 5484.93 511.198  16
  -1  12  -9 5460.10 452.888   9
   1  12   9 5474.74 555.788  18
   1 -12   9 5327.52 471.780  11
  -1 -12 -10 2276.61 313.055  21
   1  12  10 1752.12 281.765  18
   1  13 -10 14552.3 606.494   9
   1 -13  -9 1166.59 255.587  21
   1 -13  -9 1195.55 254.278   7
   1  13  -9 1315.62 271.531   9
  -1  13   9 1137.68 272.302  18
   1 -13  -8 34355.3 1413.05   7
   1  13  -8 35654.4 1278.59   9
   1 -13  -8 33243.2 1129.52  16
   1 -13  -7 9353.22 670.944  16
   1  13  -7 9365.66 730.183   9
  -1  13   7 10374.5 728.471  10
   1 -13  -6 20093.8 1010.26  16
   1  13  -6 20691.8 1111.65   9
  -1  13   6 21629.5 1086.44  10
   1 -13  -5 1204.22 506.855  11
  -1  13   5 1003.13 341.816  10
   1  13  -5 319.038 271.203   9
   1  13  -4 26573.6 1352.48   9
   1 -13  -4 30079.1 1612.07  11
  -1  13   4 30733.3 1360.60  10
  -1 -13   3 12302.6 926.750  11
  -1  13   3 13166.4 905.823  10
   1  13  -3 12510.5 965.983   9
   1 -13  -3 14969.8 1182.97  11
  -1  13   2 58796.6 1903.73  10
  -1 -13   2 56103.9 2000.74  11
   1 -13  -2 58417.0 2244.55  11
  -1  13   1 10848.4 849.256  10
   1 -13  -1 10729.1 1021.57  11
  -1 -13   1 10305.3 909.625  11
  -1 -13   0 16822.7 1128.52  11
   1 -13   0 17659.5 1253.63  11
  -1  13   0 16994.4 1047.89  10
   1  13   0 16694.2 1093.98  10
   1  13   1 5534.55 656.794  10
  -1 -13  -1 5274.98 701.160  11
   1 -13   1 5302.09 709.632  11
   1  13   2 9.02978 324.133  10
   1 -13   2-166.497 354.160  11
  -1 -13  -2 524.934 356.180  11
   1 -13   3-137.767 319.746  11
   1  13   3-399.504 343.013  10
  -1  13  -3-66.0198 262.109   9
  -1 -13  -3 271.692 312.383  11
   1 -13   4 1639.05 414.819  11
   1  13   4 1705.41 405.073  10
  -1  13  -4 1322.02 356.355   9
  -1  13  -5 3424.26 494.397   9
   1  13   5 4017.23 566.915  10
   1 -13   5 3802.86 542.518  11
   1 -13   6 5.91472 250.963  11
  -1 -13  -6 164.988 244.238  16
   1  13   6 251.589 281.870  10
  -1  13  -6 281.370 249.549   9
  -1  13  -7-122.701 224.620   9
  -1 -13  -7-134.103 209.338  16
   1 -13   7-120.767 212.548  11
   1  13   7 146.180 243.855  10
   1 -13   8 1918.91 280.253  11
  -1 -13  -8 2302.90 348.366  16
  -1  13  -8 1826.73 281.393   9
  -1 -13  -8 1482.72 284.122   7
  -1 -13  -9 894.049 206.646  16
  -1 -13  -9 554.792 189.288  21
   1  13   9 493.473 191.761  18
   1  14  -9 1177.60 203.420   9
   1 -14  -8 1385.34 286.327   7
   1  14  -8 839.945 219.558   9
  -1  14   7 1144.42 241.234  10
   1 -14  -7 969.010 230.018  16
   1  14  -7 1019.65 262.397   9
   1 -14  -7 1229.84 331.633   7
  -1  14   6 2657.41 383.024  10
   1  14  -6 2475.02 418.566   9
   1 -14  -6 2479.43 347.559  16
   1 -14  -5 25918.7 1385.28  11
   1  14  -5 24118.1 1177.89   9
   1 -14  -5 22945.2 995.769  16
  -1  14   5 26590.1 1145.73  10
   1  14  -4 3712.89 515.212   9
   1 -14  -4 4916.27 682.049  11
  -1  14   4 4812.71 532.238  10
  -1  14   3 132.429 286.382  10
   1 -14  -3-149.828 345.475  11
   1 -14  -2 366.379 398.395  11
  -1  14   2 35.8126 245.246  10
  -1 -14   2 358.863 277.154  11
   1 -14  -1 2020.35 556.493  11
  -1 -14   1 1812.91 461.421  11
   1  14  -1 2670.32 479.730  10
  -1  14   1 2847.01 462.492  10
   1 -14   0 2122.42 537.109  11
   1  14   0 2544.83 469.190  10
  -1  14   0 2459.27 427.981  10
  -1 -14   0 1512.62 388.024  11
   1 -14   1 678.163 366.687  11
  -1 -14  -1 939.079 345.706  11
   1  14   1 489.572 318.168  10
  -1  14  -1 494.774 249.152  10
  -1 -14  -2 19018.7 1188.94  11
   1  14   2 21741.8 1162.30  10
   1 -14   2 19494.1 1203.26  11
   1 -14   3 307.023 305.443  11
   1  14   3-53.8106 267.530  10
  -1 -14  -3-510.415 308.389  11
   1  14   4 9725.66 766.161  10
   1 -14   4 9034.00 748.702  11
   1 -14   5 457.726 259.663  11
   1  14   5 32.4026 238.393  10
   1  14   6 581.610 252.846  10
  -1 -14  -6 210.582 181.761  16
   1 -14   6-49.1881 197.730  11
  -1 -14  -7 241.212 179.378  16
   1  14   7 526.598 220.230  10
   1 -14   7 427.273 196.443  11
   1  14   8 205.820 166.370  18
  -1 -14  -8-168.883 122.498  16
   1 -15  -7 2134.17 320.410   7
   1 -15  -6 16566.0 931.767   7
  -1  15   6 16486.0 689.145  10
  -1  15   5 10245.0 617.546  10
   1 -15  -4 48.3779 258.720  11
   1  15  -4 102.325 222.246  10
  -1  15   4-336.334 200.422  10
   1  15  -3-111.624 274.601  10
  -1  15   3 258.062 218.490  10
   1 -15  -3-88.8094 315.826  11
  -1  15   2 8483.81 648.733  10
   1 -15  -2 8382.07 792.287  11
   1  15  -2 9127.84 712.663  10
   1 -15  -1 742.249 344.659  11
   1  15  -1 1178.91 342.010  10
  -1  15   1 1172.74 295.958  10
   1  15   0 14589.8 893.076  10
   1 -15   0 13442.1 947.472  11
  -1  15   0 13027.0 799.135  10
  -1 -15   0 12362.0 842.712  11
   1 -15   1 3626.02 559.209  11
  -1 -15  -1 3535.25 483.261  11
  -1  15  -1 4143.71 493.488  10
   1  15   1 4814.83 536.958  10
  -1  15  -2 51.4940 210.523  10
  -1 -15  -2 292.573 284.677  11
   1  15   2-60.8799 228.499  10
   1 -15   2 92.6816 255.057  11
   1  15   3 2499.34 417.914  10
   1 -15   3 1758.97 389.077  11
  -1  15  -3 2502.63 384.332  10
   1 -15   4 14410.9 835.109  11
   1  15   4 17171.5 881.927  10
   1 -15   5 275.496 206.675  11
  -1 -15  -5-3.54518 163.475  16
   1  15   5-117.052 205.095  10
   1  15   6 156.915 180.661  10
  -1 -15  -6 374.373 148.394  16
   1  15   7 164.016 140.754  18
   1  16  -6 3561.73 285.733  10
   1 -16  -6 3147.85 335.706   7
   1 -16  -5 681.846 204.018   7
   1  16  -5 741.662 205.668  10
  -1  16   4 5381.19 383.236  10
   1 -16  -4 5436.13 522.161   7
   1  16  -4 5741.10 445.989  10
   1  16  -3 7090.14 519.067  10
   1 -16  -3 6136.60 572.717   7
  -1  16   3 6294.51 446.628  10
   1  16  -2 6777.95 527.796  10
   1 -16  -2 6364.07 580.806   7
   1 -16  -2 6717.31 567.632  11
  -1  16   2 6833.99 485.628  10
   1  16  -1 160.389 206.002  10
   1 -16  -1 256.973 189.196   7
   1 -16  -1 356.414 219.930  11
  -1  16   1 446.557 204.680  10
   1 -16   0 22500.7 1015.53  11
  -1  16   0 23670.8 905.424  10
   1  16   0 24907.1 990.696  10
   1 -16   1 524.674 201.286  11
   1  16   1 1247.78 295.710  10
  -1  16  -1 860.262 218.831  10
   1  16   2 32084.8 1098.52  10
  -1  16  -2 32359.9 1026.43  10
   1 -16   3 145.233 167.182  11
   1  16   3 175.951 189.758  10
  -1  16  -3 13.6554 146.522  10
  -1  16  -4 10090.8 518.383  10
   1  16   4 10231.5 570.696  10
   1  16   5-271.282 147.053  10
  -1 -16  -5 131.069 140.014   7
   1  17  -2-23.0155 117.117  10
   1  17  -1 247.180 147.092  10
   1  17   0 121.438 130.361  10
   1  17   1 593.108 164.073  10
   2   0 -15-33.0722 190.492  15
   2   0 -14 31148.4 1273.15  15
   2   0 -14 24677.9 1114.32  21
   2   0 -13 95.9712 244.962  21
   2   0 -13 20.5820 267.144  15
   2   0 -12 6722.09 732.322  21
  -2   0  11-335.570 642.621   2
   2   0 -11-315.059 277.426  21
  -2   0  10 48468.9 3510.58   2
   2   0 -10 47362.7 1766.59  21
   2   0  -9-74.6619 215.206  21
  -2   0   9-59.8434 406.994   2
  -2   0   8 8365.93 1256.92   2
  -2   0   7 38.6237 351.649   2
  -2   0   6 32591.1 1945.31   2
   2   0  -6 33133.4 1567.62   4
  -2   0   5 59.8718 304.192   2
   2   0  -5-283.503 254.940   4
  -2   0   4 123712. 2889.97   2
  -2   0   3 69.3700 205.182   2
  -2   0   2 136995. 1969.79   2
   2   0  -1 76.2858 158.612   3
   2   0  -1 40.6188 127.356   1
  -2   0   1 68.6093 61.9374   2
   2   0   0 5210.60 295.494   1
   2   0   0 5420.25 484.682   3
   2   0   1 165.698 257.638   6
   2   0   1-103.896 133.764   2
   2   0   1 92.0837 118.368   1
   2   0   2 141528. 3023.19   6
   2   0   2 139873. 2407.29   2
   2   0   2 144074. 2577.71   4
   2   0   3 97.2130 218.734   2
   2   0   3 118.011 262.725   6
   2   0   3-1.76561 143.869   4
   2   0   4 98748.2 2871.30   2
   2   0   4 87781.0 2452.36   6
   2   0   5 76.9496 330.375   2
   2   0   6 39366.7 2361.44   2
   2   0   7-315.247 439.703   2
   2   0   8 50938.7 3270.06   2
   2   0   8 48993.0 1745.07  18
   2   0   9-319.247 421.647   2
   2   0   9-271.541 292.343  18
   2   0  10 12999.1 1957.41   2
   2   0  10 13632.8 1013.02  18
   2   0  11-32.7257 266.254  18
  -2   0 -12 5802.13 600.519  15
   2   0  12 6349.66 674.100  18
  -2   0 -13 86.3352 221.011  15
  -2   0 -14 735.543 171.609  15
   2   0  14 458.789 203.388  11
   2   1 -15 658.496 239.180  15
   2  -1 -15 498.354 173.923  21
   2  -1 -15 590.040 203.899  15
   2   1 -15 683.668 221.650  17
   2   1 -14 3712.57 477.826  15
   2   1 -14 3001.01 431.872  21
   2  -1 -14 3266.72 446.544  21
   2  -1 -14 3780.71 491.897  15
   2   1 -13 473.267 267.943  21
   2  -1 -13 327.191 263.998  15
   2  -1 -13 634.593 322.351  21
   2   1 -13 759.952 294.344  15
   2   1 -12 4661.94 604.432  21
   2  -1 -12 4844.92 607.731  21
   2   1 -12 4657.23 605.065  15
  -2   1  11 50.2653 407.850   2
  -2  -1  11 688.764 606.282   2
   2  -1 -11 802.622 322.665  21
   2   1 -11 187.829 280.328  21
   2   1 -10-19.7337 254.645  21
  -2   1  10-280.455 459.920   2
   2  -1 -10 165.227 227.099  21
  -2  -1  10-488.383 640.244   2
  -2  -1   9 9312.78 1445.38   2
  -2   1   9 9197.11 1428.87   2
   2   1  -9 9870.77 777.534  21
   2  -1  -9 10304.2 824.400  21
  -2  -1   8 8654.31 1287.42   2
  -2   1   8 7438.43 1219.20   2
  -2  -1   7 3382.07 749.480   2
  -2   1   7 2374.19 645.496   2
   2   1  -6 87050.7 2506.02   4
  -2   1   6 80736.2 3124.21   2
  -2  -1   6 80228.4 3060.38   2
   2   1  -5 35885.1 1627.08   4
  -2   1   5 32914.1 1780.31   2
  -2  -1   5 33442.4 1776.16   2
   2   1  -4 39465.1 1687.73   4
  -2  -1   4 38805.2 1646.50   2
  -2   1   4 38720.1 1670.65   2
  -2   1   3 42483.7 1493.67   2
  -2  -1   3 43966.6 1481.69   2
   2   1  -3 44300.8 1746.59   4
   2   1  -3 42336.0 1633.13   1
   2  -1  -2 109875. 2620.93   6
  -2  -1   2 101483. 1797.83   2
   2  -1  -2 109192. 2374.07   3
   2   1  -2 108057. 2606.67   4
   2   1  -2 105566. 2222.80   1
  -2   1   2 103319. 1900.90   2
   2   1  -1 89057.3 1779.75   1
   2  -1  -1 91078.5 2018.16   3
   2   1  -1 87429.4 1193.03   3
  -2  -1   1 87195.6 1230.16   2
   2  -1   0 10916.4 755.823   3
   2   1   0 11714.0 612.696   1
   2  -1   0 11853.7 449.478   2
   2   1   1 22322.9 955.672   1
   2   1   1 24404.9 1176.38   4
   2   1   1 24422.2 835.470   2
   2  -1   1 24083.2 823.208   2
   2  -1   1 24791.8 1344.40   5
   2  -1   2 17587.2 906.604   2
   2  -1   2 15549.8 1160.01   5
   2   1   2 17434.9 901.665   2
   2   1   2 17927.8 1000.81   4
   2  -1   3 14019.2 1179.58   5
   2  -1   3 14512.6 977.227   2
   2  -1   3 12197.3 688.085   4
   2   1   3 13646.7 950.880   2
   2  -1   4 65283.8 2388.50   2
   2   1   4 64010.3 2375.73   2
   2   1   5 1831.49 532.311   2
   2  -1   5 1984.51 552.324   2
   2  -1   6 113867. 4002.37   2
   2   1   6 111810. 3982.95   2
   2  -1   7 6775.58 1093.69   2
   2   1   7 7202.48 1161.16   2
   2  -1   8 83418.2 2258.01  18
   2   1   8 83245.3 2293.75  18
   2   1   8 82436.8 4140.44   2
   2  -1   8 79602.9 4088.86   2
   2  -1   9 2320.91 813.251   2
   2   1   9 2532.66 915.254   2
   2  -1   9 2458.15 479.829  18
   2   1   9 2656.20 485.044  18
   2  -1  10 68344.9 2220.64  18
   2   1  10 70569.0 2260.01  18
   2  -1  11 1175.47 384.749  18
   2   1  11 1509.13 356.516  18
   2  -1  12 96752.2 2415.04  18
  -2   1 -12 100661. 2334.82  15
   2   1  12 103415. 2500.10  18
   2   1  13 491.332 236.590  18
   2  -1  13 254.826 236.944  11
  -2   1 -13 476.180 218.453  15
  -2  -1 -13 531.588 217.399  15
   2  -1  14 24231.3 882.806  11
  -2   1 -14 17418.9 650.461  15
  -2  -1 -14 19653.5 728.566  15
   2   1  14 23335.0 887.760  11
   2  -2 -15 1305.73 262.912  15
   2   2 -15 646.187 174.722  17
   2  -2 -15 1066.80 235.483  21
   2   2 -15 1440.42 270.752  15
   2  -2 -14 21018.4 1063.50  21
   2   2 -14 23064.0 1107.83  15
   2  -2 -14 22790.0 1064.47  15
   2  -2 -13 1548.25 407.509  21
   2   2 -13 1818.87 433.490  15
   2   2 -13 1127.23 324.721  21
   2   2 -12 19020.4 1168.92  21
   2  -2 -12 21763.7 1313.89  21
   2   2 -12 22229.0 1255.46  15
  -2   2  11 43831.7 3553.63   2
   2  -2 -11 43696.9 1795.18  21
   2   2 -11 39192.1 1639.73  21
  -2  -2  11 42630.8 3488.68   2
   2   2 -11 42590.8 1697.19  15
   2   2 -10 24492.6 1271.48  21
  -2  -2  10 28257.1 2674.84   2
   2  -2 -10 25986.8 1362.41  21
  -2   2  10 24795.0 2521.19   2
   2   2 -10 25200.7 1272.88  15
   2  -2  -9 28926.5 1338.02  21
  -2   2   9 28619.0 2513.26   2
   2   2  -9 29317.7 1298.75  21
  -2  -2   9 27170.2 2461.67   2
  -2   2   8 77233.0 3815.62   2
  -2  -2   8 79637.1 3828.18   2
  -2   2   7 8145.91 1172.80   2
  -2  -2   7 8205.76 1124.92   2
  -2  -2   6 23176.6 1700.83   2
  -2   2   6 20413.0 1624.07   2
  -2  -2   5 67879.4 2587.29   2
  -2   2   5 65339.4 2594.63   2
   2   2  -4 7886.59 867.484   1
  -2   2   4 8803.62 911.061   2
  -2  -2   4 7790.43 798.886   2
   2   2  -4 8001.53 820.762   4
   2  -2  -3 264636. 4274.69   6
  -2  -2   3 257938. 3825.06   2
   2   2  -3 269154. 4467.92   4
   2   2  -3 257397. 4296.70   1
  -2   2   3 258926. 3973.91   2
   2  -2  -2 6004.28 684.737   6
   2   2  -2 6026.48 685.575   4
   2  -2  -2 5963.91 686.966   3
  -2   2   2 6096.57 567.237   2
   2   2  -2 6106.99 640.064   1
  -2  -2   2 5588.29 510.312   2
   2  -2  -1 868.002 354.054   3
   2   2  -1 784.246 320.382   5
   2   2  -1 559.089 269.310   1
   2   2   0 178365. 2952.54   1
   2  -2   0 173326. 3313.87   3
  -2   2   0 174747. 1725.56   1
   2  -2   1-72.1663 279.487   3
   2   2   1 373.127 274.720   1
   2   2   1 226.002 200.339   2
   2  -2   1 224.842 185.877   2
   2  -2   1 344.689 284.803   5
   2  -2   2 121147. 3028.01   5
   2   2   2 122572. 2588.34   2
   2  -2   2 120444. 2592.89   2
   2  -2   3 6663.64 739.351   2
   2   2   3 6256.28 708.588   2
   2  -2   3 5623.60 745.343   5
   2  -2   4 173899. 4074.40   2
   2  -2   4 173862. 4267.52   5
   2   2   4 166557. 3950.29   2
   2  -2   5 25627.1 1761.33   2
   2   2   5 23017.6 1696.52   2
   2  -2   5 23850.6 1716.14   5
   2  -2   6 42243.7 2497.85   2
   2  -2   6 38744.6 2407.49   5
   2   2   6 43219.6 2548.50   2
   2  -2   7 485.916 332.930   2
   2   2   7 861.822 581.815   2
   2   2   8 12187.0 1637.46   2
   2  -2   8 11149.0 1553.72   2
   2   2   8 12276.8 938.803  18
   2  -2   8 12435.9 900.644  18
  -2  -2  -8 12901.2 863.175  16
   2   2   9 14415.9 1032.87  18
   2   2   9 13040.0 1886.99   2
   2  -2   9 13574.6 1898.71   2
   2  -2   9 15085.1 1021.84  18
   2   2  10 20405.1 1266.95  18
   2  -2  10 21859.2 1247.97  18
  -2   2 -10 21131.8 1148.27  15
   2  -2  11 7368.73 745.840  18
  -2   2 -11 6747.44 666.653  15
   2   2  11 7609.26 755.407  18
   2   2  12 317.411 271.894  18
   2  -2  12 325.099 306.184  11
  -2   2 -12 526.110 217.047  15
   2   2  13 1172.26 302.780  18
  -2   2 -13 1037.93 252.732  15
  -2  -2 -13 1170.26 279.704  15
   2  -2  13 1035.11 284.773  11
   2   2  14 6152.75 457.817  11
  -2  -2 -14 5642.94 402.832  15
   2  -3 -15 1240.58 245.189  21
   2   3 -15 1633.55 264.099   9
   2  -3 -15 1527.32 259.900  15
   2  -3 -14 466.668 245.795  21
   2   3 -14 456.264 202.170  17
   2   3 -14 1024.60 296.352  15
   2  -3 -14 337.536 201.524  15
   2  -3 -13 11213.5 931.862  21
   2   3 -13 12696.1 906.257  15
   2  -3 -12 1262.60 418.464  21
   2   3 -12 902.922 354.859  21
   2   3 -12 1136.23 374.962  15
   2   3 -11 8760.15 821.128  21
   2   3 -11 10922.5 870.692  15
   2  -3 -11 11286.1 959.938  21
   2   3 -10 17305.2 1073.73  15
   2   3 -10 17184.1 1037.61  21
  -2   3  10 17651.6 2173.41   2
   2  -3 -10 16869.6 1119.99  21
  -2  -3  10 17230.2 2152.78   2
   2  -3  -9 7180.67 707.366  21
  -2  -3   9 6553.99 1235.01   2
   2   3  -9 6442.50 625.663  21
   2   3  -9 6888.06 646.321  15
  -2   3   9 5643.73 1195.44   2
  -2   3   8 90291.0 4222.35   2
  -2  -3   8 95908.4 4327.12   2
  -2   3   7 5876.34 1089.29   2
  -2  -3   7 7736.85 1149.95   2
  -2  -3   6 255122. 5841.90   2
  -2   3   6 251079. 5920.94   2
  -2   3   5 108735. 3535.66   2
  -2  -3   5 110527. 3451.59   2
   2   3  -5 110385. 3582.59   1
   2   3  -4 218178. 4640.59   1
  -2  -3   4 220339. 4391.75   2
   2  -3  -4 218289. 3957.65   6
  -2   3   4 222548. 4540.29   2
   2  -3  -3 197558. 4034.13   6
   2   3  -3 205471. 4110.45   1
  -2  -3   3 199699. 3726.02   2
  -2   3   3 200662. 3897.85   2
   2   3  -2 27656.0 1428.62   1
   2   3  -2 27874.9 1196.35   5
  -2  -3   2 26876.6 1275.15   2
   2  -3  -2 28550.3 1562.06   3
   2   3  -1 240276. 3920.24   5
   2   3  -1 239489. 3973.33   1
   2  -3  -1 247080. 4377.36   3
   2   3   0 24555.4 1306.58   1
  -2   3   0 24256.7 918.283   1
   2  -3   0 21941.7 1374.98   3
   2   3   1 2760.94 536.106   1
  -2   3  -1 2924.09 286.180   1
   2  -3   1 3034.28 595.486   3
   2   3   2 150240. 3604.40   1
  -2   3  -2 147392. 2140.55   1
   2   3   2 149238. 3201.21   2
   2  -3   2 151267. 3222.66   2
   2  -3   3 136824. 3399.94   2
   2  -3   3 127068. 3182.72   5
   2   3   3 133933. 3372.19   2
   2  -3   4 3980.75 681.280   2
   2  -3   4 3992.60 613.208   5
   2   3   4 4065.98 706.465   2
   2  -3   5 2106.95 518.984   5
   2   3   5 2815.03 623.671   2
   2  -3   5 2520.22 669.686   2
   2  -3   6 52.8506 421.557   2
   2   3   6 253.139 297.253   2
   2  -3   7 36922.4 2654.68   2
   2   3   7 35677.7 2602.61   2
   2   3   7 36709.8 1552.46  18
   2   3   8 5957.54 685.173  18
  -2   3  -8 5023.93 531.277  15
  -2  -3  -8 4875.10 592.612  16
   2   3   8 5390.18 1093.90   2
   2  -3   8 6250.25 1200.55   2
   2  -3   8 5653.44 610.112  18
   2   3   9 26.7783 250.401  18
   2  -3   9 308.730 329.085  18
   2   3   9 321.234 445.943   2
   2  -3   9-353.413 370.372   2
  -2   3  -9-45.7941 218.149  15
  -2  -3 -10 7879.08 768.571  21
  -2   3 -10 9689.76 783.585  15
   2   3  10 8755.39 850.134  18
   2  -3  10 8168.55 800.842  18
  -2   3 -11 1431.89 337.598  15
   2   3  11 1351.41 387.415  18
  -2  -3 -11 1114.52 317.634  21
   2  -3  11 1624.95 340.951  11
   2   3  12 46345.4 1692.11  18
   2  -3  12 48693.0 1673.31  11
  -2   3 -12 44146.4 1457.29  15
  -2   3 -13 2010.60 284.810  15
   2  -3  13 2654.33 383.949  11
   2   3  13 2744.63 377.130  18
   2  -3  14 13156.2 596.839  11
  -2  -3 -14 11020.6 540.434  15
   2  -4 -15 3343.73 337.616  21
   2   4 -15 3861.73 345.054   9
   2  -4 -15 2836.86 300.761  15
   2  -4 -14 23209.4 1031.31  15
   2  -4 -14 23157.5 1100.69  21
   2   4 -14 24720.2 1002.88   9
   2   4 -13 2685.33 411.095  17
   2  -4 -13 3325.69 527.615  21
   2   4 -13 3137.02 482.271  15
   2  -4 -12 15466.6 1089.57  21
   2   4 -12 14746.7 1019.24  15
   2   4 -11 26284.6 1323.36  21
   2  -4 -11 28874.7 1535.62  21
   2   4 -11 29466.2 1436.43  15
  -2   4  10 47449.0 3586.91   2
   2   4 -10 51016.4 1805.22  15
   2   4 -10 45261.2 1676.20  21
   2  -4 -10 47543.7 1930.81  21
  -2  -4  10 48790.8 3608.05   2
  -2  -4   9 39085.1 3047.47   2
   2   4  -9 39258.3 1538.96  15
   2   4  -9 37944.6 1481.36  21
  -2   4   9 43261.4 3253.57   2
   2  -4  -9 40588.8 1671.16  21
   2   4  -8 40031.8 1448.29  15
  -2   4   8 40209.5 2919.61   2
  -2  -4   8 41137.1 2941.68   2
  -2   4   7 590.918 435.907   2
  -2  -4   7 104.337 378.610   2
   2   4  -6 185.690 401.140   1
  -2   4   6 13.6418 323.675   2
  -2  -4   6-26.7480 308.931   2
   2   4  -5 86393.7 3351.31   1
  -2   4   5 82210.2 3244.74   2
  -2  -4   5 83746.6 3177.34   2
   2  -4  -4 19869.9 1330.51   6
  -2   4   4 20484.4 1555.02   2
   2   4  -4 20281.7 1575.38   1
  -2  -4   4 20538.2 1473.29   2
   2   4  -3 72315.9 2648.11   1
  -2  -4   3 70135.7 2480.48   2
   2  -4  -3 73486.7 2857.54   3
   2   4  -2 13221.8 848.619   5
   2  -4  -2 14163.2 1231.81   3
   2   4  -2 12815.4 1105.65   1
   2   4  -1 43661.5 1754.88   5
   2   4  -1 45834.1 1997.15   1
   2  -4  -1 45757.8 2108.90   3
  -2   4   0 21023.8 1054.78   1
   2  -4   0 20934.3 1417.24   3
   2   4   0 20147.8 1365.45   1
  -2  -4   0 19403.2 776.019   3
  -2   4  -1 249.158 172.962   1
   2   4   1 6.84096 355.749   1
   2  -4   1 366.684 435.939   3
   2   4   2 320580. 5840.94   1
   2  -4   2 328491. 5334.57   2
  -2   4  -2 310827. 3795.41   1
   2  -4   2 332996. 6119.70   3
  -2   4  -3 52446.7 1703.23   1
   2  -4   3 53944.3 2352.37   2
   2   4   3 54150.1 2352.87   2
   2  -4   4 112755. 3687.05   2
   2   4   4 109214. 3632.14   2
   2   4   5 1053.11 455.236   2
   2  -4   5 725.661 376.670   2
   2  -4   6 25808.5 2148.20   2
   2   4   6 24902.3 2091.68   2
   2  -4   7 34483.9 2691.47   2
   2  -4   7 35524.3 1452.60  18
   2   4   7 32387.7 2563.68   2
  -2  -4  -7 36187.8 1398.95  16
   2   4   8 24359.7 2378.70   2
   2  -4   8 25522.8 1318.32  18
   2   4   8 26031.1 1435.63  18
   2  -4   8 24713.7 2413.88   2
  -2  -4  -8 26967.4 1293.68  16
  -2   4  -8 28906.9 1235.08  15
   2  -4   9 2787.91 463.971  11
   2  -4   9 3454.11 944.421   2
   2   4   9 3300.73 568.459  18
   2   4   9 3429.95 1028.20   2
  -2  -4  -9 3326.58 545.626  16
  -2   4  -9 2765.98 435.665  15
   2  -4  10-218.197 403.422  11
   2   4  10-55.8666 302.662  18
  -2   4 -10-49.1341 219.978  15
   2   4  11 1305.87 361.861  18
   2  -4  11 1421.07 402.690  11
  -2   4 -11 1532.65 315.442  15
  -2  -4 -11 1293.10 361.285  21
   2  -4  12 4260.71 491.267  11
  -2   4 -12 3716.61 448.524  15
   2   4  12 4097.27 520.650  18
  -2  -4 -12 3505.60 440.695  21
   2   4  13 145.945 166.261  18
   2  -4  13 226.816 227.439  11
   2  -5 -15 108.014 127.267  21
   2   5 -15 212.388 141.523   9
   2   5 -14 9794.91 620.283   9
   2  -5 -14 8860.33 673.074  21
   2   5 -13 25927.8 1122.53   9
   2  -5 -13 24835.2 1253.27  21
   2   5 -12 24713.8 1252.42  15
   2   5 -12 21256.5 1168.75  17
   2  -5 -12 24233.5 1373.04  21
   2   5 -11 43446.8 1719.16  17
   2  -5 -11 48739.9 1954.06  21
   2   5 -11 46612.1 1758.61  15
   2  -5 -10 24491.0 1398.32  21
  -2  -5  10 23096.5 2505.80   2
  -2   5  10 24163.2 2611.52   2
   2   5 -10 25534.8 1305.33  15
  -2  -5   9 8550.43 1496.13   2
   2   5  -9 8399.32 747.159  15
   2  -5  -9 8803.46 747.747  16
  -2   5   9 9061.70 1594.94   2
   2   5  -8 103988. 2416.11  21
  -2   5   8 112500. 5065.00   2
  -2  -5   8 114958. 5085.02   2
   2  -5  -8 111323. 2429.39  16
   2   5  -8 112744. 2491.09  15
  -2   5   7 73.4614 460.413   2
  -2  -5   7 510.357 489.714   2
  -2  -5   6 229718. 6076.88   2
  -2   5   6 225733. 6211.18   2
   2   5  -6 230841. 6174.13   1
  -2   5   5 19736.1 1727.23   2
   2   5  -5 19601.9 1719.85   1
  -2  -5   5 20379.4 1698.41   2
   2   5  -4 314663. 6338.52   1
  -2  -5   4 307612. 6014.97   2
   2  -5  -4 320590. 6820.11   3
   2  -5  -3 87.1119 398.108   3
   2   5  -3 158.783 337.061   1
  -2  -5   3 570.148 436.165   2
   2  -5  -2 107896. 3614.29   3
   2   5  -2 101657. 3307.62   1
  -2   5   1 131717. 3330.78   1
   2   5  -1 124014. 3092.28   5
   2   5  -1 133782. 3699.93   1
   2  -5  -1 132056. 3851.72   3
  -2  -5   0 69642.7 1688.26   3
   2  -5   0 70486.3 2822.96   3
   2   5   0 69620.5 2749.09   1
  -2   5   0 70115.0 2207.99   1
  -2   5  -1 102900. 2512.06   1
   2   5   1 108674. 3578.44   1
   2  -5   1 106806. 3575.59   3
  -2   5  -2 54401.5 1862.77   1
   2  -5   2 56113.5 2502.82   2
   2   5   2 54856.7 2708.32   1
   2  -5   2 54712.3 2743.18   3
   2   5   3 26486.6 1989.67   1
   2  -5   3 27288.0 1870.68   2
  -2   5  -3 28279.9 1412.86   1
   2  -5   4 125439. 4198.57   2
   2   5   4 121910. 4476.62   1
   2  -5   5 23091.5 1969.35   2
   2   5   5 21327.5 1891.60   2
   2   5   6 784.435 435.038   2
   2  -5   6 1373.54 619.485   2
   2  -5   7 136266. 5518.41   2
   2  -5   7 125520. 2692.02  11
   2   5   7 120847. 2783.80  10
   2   5   7 133722. 5400.21   2
  -2  -5  -7 134783. 2778.95  16
   2   5   8 7716.84 1423.24   2
  -2  -5  -8 8147.06 738.961  16
  -2   5  -8 8217.35 675.703  15
   2  -5   8 8552.22 1482.41   2
   2   5   8 8333.73 836.488  18
   2  -5   8 7407.11 707.336  11
   2   5   9 33956.6 1694.42  18
  -2  -5  -9 35444.6 1588.51  16
   2  -5   9 39236.9 3304.92   2
  -2   5  -9 35730.3 1426.43  15
   2   5   9 34998.5 3096.27   2
   2  -5   9 33813.2 1512.03  11
  -2   5 -10 15781.0 953.759  15
   2  -5  10 14992.3 993.817  11
   2   5  10 15679.1 1115.69  18
  -2   5 -10 14365.3 871.785   9
   2  -5  11 22115.9 1149.77  11
   2   5  11 21010.7 1216.17  18
  -2   5 -11 19057.1 994.698  15
  -2  -5 -11 18794.3 1063.57  21
  -2   5 -11 20311.9 980.559   9
  -2  -5 -12 3917.15 450.888  21
   2  -5  12 5246.77 561.057  11
   2   5  12 5063.89 544.391  18
   2  -5  13 665.452 256.999  11
   2   5  13 93.0277 160.673  18
   2  -6 -14 13316.1 751.274  21
   2   6 -14 14722.0 697.390   9
   2  -6 -13 816.044 311.238  21
   2   6 -13 1019.04 293.371   9
   2  -6 -12 18326.9 1149.89  21
   2   6 -12 17461.2 996.914   9
   2  -6 -11 723.714 310.959  21
   2   6 -11 1155.60 354.972   9
   2   6 -11 804.113 314.436  17
   2  -6 -10 32151.5 1600.28  21
   2   6 -10 30850.5 1446.69  15
   2   6 -10 30707.3 1447.13  17
  -2   6   9 5001.86 1245.52   2
   2   6  -9 5346.02 614.484  17
   2  -6  -9 5818.75 629.619  16
   2   6  -9 5574.74 627.830  15
  -2  -6   9 5977.26 1284.28   2
  -2   6   8 27519.7 2628.10   2
  -2  -6   8 28609.5 2659.33   2
   2   6  -8 27404.2 1292.57  15
   2   6  -8 25748.5 1328.48  17
   2  -6  -8 27297.6 1233.58  16
   2   6  -7 376.852 237.978  15
  -2   6   7 659.259 550.216   2
   2   6  -7 310.556 332.331   1
   2  -6  -7-103.533 288.081  11
  -2  -6   7 306.651 498.217   2
   2   6  -6 4933.83 1006.66   1
  -2  -6   6 5345.51 1027.75   2
   2   6  -5-425.396 517.944   1
  -2  -6   5-259.802 398.132   2
   2  -6  -5-98.0834 392.262   3
   2   6  -4 48612.8 2679.85   1
  -2  -6   4 46492.6 2566.58   2
   2  -6  -4 48607.9 2843.34   3
  -2  -6   3 101035. 3606.41   2
   2   6  -3 97683.4 3661.18   1
   2  -6  -3 107157. 3983.83   3
  -2   6   2 17460.6 1488.00   1
   2  -6  -2 19956.0 1723.70   3
   2   6  -2 19045.6 1591.79   1
   2   6  -1 25002.0 1810.89   1
  -2   6   1 24684.2 1628.51   1
   2   6  -1 22882.7 1396.91   5
   2  -6  -1 24860.2 1836.21   3
  -2   6   0 73622.5 2541.26   1
   2   6   0 73669.3 3100.35   1
  -2  -6   0 69550.5 1894.44   3
   2  -6   0 74964.9 3157.56   3
   2   6   1 16930.3 1611.82   1
  -2  -6  -1 16382.1 1086.44   3
   2  -6   1 15724.9 1552.44   3
  -2   6  -1 15757.5 1143.76   1
  -2   6  -2 35745.8 1701.96   1
   2   6   2 37529.1 2418.76   1
   2  -6   2 37168.3 2238.05   2
   2  -6   2 39528.1 2472.79   3
   2  -6   3 50885.8 2711.59   2
   2   6   3 47491.1 2833.21   1
   2  -6   4 70574.4 3397.41   2
   2   6   4 69944.2 3603.83   1
   2   6   5 719.599 471.501   1
   2  -6   5 141.959 347.294   2
   2   6   6 65173.8 1958.40  10
   2  -6   6 64992.7 1899.05  11
   2  -6   6 70113.1 3857.61   2
   2   6   6 62170.9 3831.23   1
   2   6   7 58073.5 1961.87  10
   2  -6   7 60252.5 1912.68  11
   2   6   7 55016.8 3805.97   1
  -2   6  -7 61071.5 1731.65   9
  -2  -6  -7 60848.9 1965.90  16
   2  -6   7 56774.6 3692.38   2
   2  -6   8 4870.83 1198.67   2
   2   6   8 4411.08 1063.33   1
  -2  -6  -8 4795.52 626.597  16
  -2   6  -8 4760.08 553.802   9
   2  -6   8 4394.76 565.184  11
   2  -6   9 27702.8 1369.69  11
  -2  -6  -9 28299.1 1397.49  16
  -2   6  -9 26972.1 1198.43   9
   2   6   9 25792.7 1490.20  18
   2  -6  10 1194.30 404.734  11
  -2   6 -10 797.296 288.319   9
   2   6  10 519.756 322.545  18
  -2   6 -11 1237.85 250.218   9
  -2  -6 -11 1713.66 413.629  21
   2   6  11 1688.71 415.675  18
   2  -6  11 2530.71 461.224  11
   2  -6  12 3846.11 460.860  11
   2   6  12 3210.06 450.454  18
  -2  -6 -12 3001.97 398.515  21
   2  -6  13 3432.32 337.023  11
   2   6  13 2869.45 313.886  18
   2  -7 -14 497.935 193.251  21
   2   7 -14 498.253 172.562   9
   2  -7 -14 362.742 136.500  15
   2  -7 -13 22204.6 1075.67  21
   2   7 -13 21490.6 934.958   9
   2  -7 -12 14248.2 989.853  21
   2   7 -12 13300.4 844.082   9
   2   7 -11 10143.8 797.723   9
   2  -7 -11 10574.7 927.706  21
   2   7 -10 16633.9 1013.09   9
   2  -7 -10 16167.5 1164.96  21
  -2  -7   9 2941.93 947.115   2
   2   7  -9 3304.34 481.430   9
   2  -7  -9 3013.59 482.476  16
   2  -7  -9 2237.11 949.608   3
   2   7  -8 20457.0 1098.72   9
   2  -7  -8 21624.8 2515.58   3
   2   7  -8 21904.4 1199.99  17
   2  -7  -8 22476.4 1158.00  16
  -2  -7   8 22227.3 2435.02   2
   2   7  -7 7534.26 1359.74   1
   2  -7  -7 7006.98 1402.51   3
   2   7  -7 6853.13 614.884   9
   2   7  -7 6679.49 662.242  17
  -2  -7   7 6545.99 1279.95   2
   2  -7  -7 6978.88 766.149  11
   2  -7  -7 6881.04 617.618  16
   2  -7  -6 15615.0 1033.80  11
   2   7  -6 15319.1 864.331   9
   2   7  -6 18109.3 1979.28   1
  -2  -7   6 16548.3 1876.45   2
   2  -7  -6 15516.4 1923.97   3
   2  -7  -5 743.707 471.224   3
   2   7  -5 1353.25 618.679   1
  -2  -7   5 582.381 471.906   2
   2   7  -4 92564.6 3937.30   1
   2  -7  -4 92968.5 4178.91   3
  -2  -7   4 86161.6 3793.57   2
   2   7  -3 36662.0 2435.53   1
  -2  -7   3 37529.1 2427.81   2
   2  -7  -3 41053.3 2684.36   3
  -2   7   3 34343.4 2364.57   1
   2   7  -2 87083.3 3585.68   1
  -2   7   2 77272.6 3310.72   1
   2  -7  -2 87004.7 3724.81   3
   2  -7  -1 142636. 4695.50   3
   2   7  -1 139955. 4553.81   1
  -2   7   1 135906. 4072.55   1
   2   7   0 89700.6 3703.89   1
  -2   7   0 83615.2 3009.28   1
   2  -7   0 85629.0 3646.66   3
  -2   7  -1 81049.3 2878.06   1
   2   7   1 85543.0 3722.04   1
   2  -7   1 86539.8 3730.50   3
  -2   7  -2 40.1709 211.090   1
   2  -7   2 129.803 343.030   3
   2  -7   2 711.660 462.226   2
  -2  -7  -2 293.662 298.209   3
   2   7   2 501.988 481.474   1
   2   7   3 295.666 577.138   1
   2  -7   3-66.2381 330.387   2
   2   7   4 3767.71 960.381   1
   2  -7   4 3898.84 969.721   2
   2  -7   5 10685.7 1513.03   2
   2  -7   5 12355.8 824.701  11
   2   7   5 10967.2 1630.60   1
   2   7   5 11648.0 886.423  17
   2   7   5 11715.3 840.028  10
  -2   7  -6 5676.06 539.561   9
   2   7   6 6233.10 672.665  10
   2  -7   6 6528.68 1292.71   2
   2  -7   6 5415.49 612.008  11
   2   7   6 4976.13 1205.11   1
   2   7   7 131796. 3050.98  10
   2  -7   7 139510. 2929.89  11
  -2   7  -7 135767. 2630.67   9
  -2  -7  -7 136905. 3015.50  16
  -2  -7  -8 15518.7 1087.90  16
   2   7   8 14044.4 2082.34   1
   2  -7   8 17293.1 2217.91   2
   2  -7   8 16933.6 1078.73  11
  -2   7  -8 16064.6 925.682   9
   2  -7   9 11420.7 889.652  11
  -2  -7  -9 11787.0 945.985  16
  -2   7  -9 11749.6 789.702   9
   2   7   9 12508.9 1055.85  18
   2  -7  10 20602.3 1114.82  11
  -2  -7 -10 22602.1 1234.97  16
  -2   7 -10 20485.9 987.915   9
   2   7  10 22312.2 1326.17  18
   2  -7  11 7091.77 640.127  11
  -2  -7 -11 5238.89 576.675  21
   2   7  11 6190.80 642.487  18
  -2  -7 -12 439.991 210.548  21
   2  -7  12 575.337 239.774  11
   2   7  12 393.626 199.316  18
   2  -8 -14 1619.46 234.632  21
   2   8 -14 2078.78 230.278   9
   2  -8 -13 18061.4 900.604  21
   2   8 -13 18772.4 798.540   9
   2   8 -12 35563.9 1260.28   9
   2  -8 -12 34454.4 1423.90  21
   2   8 -11 9465.22 725.934   9
   2  -8 -11 9639.68 849.248  21
   2  -8 -10 18005.2 1173.77  21
   2   8 -10 18519.2 1048.88   9
   2  -8  -9 4538.72 639.023   7
   2   8  -9 5407.35 611.249   9
   2  -8  -9 5069.67 589.897  16
  -2  -8   8 1677.49 906.885   2
  -2   8   8 166.982 231.398  10
   2  -8  -8 588.927 626.954   3
   2   8  -8 726.221 299.286   9
   2  -8  -8 661.370 307.623  16
   2  -8  -7 1319.62 416.569  11
   2  -8  -7 2065.68 815.641   3
   2   8  -7 2146.59 797.709   1
  -2  -8   7 1583.00 752.813   2
   2  -8  -7 1404.50 317.471  16
   2   8  -7 2133.74 391.640   9
   2  -8  -6 695.456 375.067  11
   2   8  -6 686.921 227.209   9
   2  -8  -6 631.406 590.534   3
   2   8  -6 955.260 555.258   1
  -2  -8   6 1163.34 573.117   2
   2  -8  -5 3458.68 943.718   3
   2   8  -5 3772.04 945.816   1
   2  -8  -5 2938.98 513.838  11
  -2   8   5 2420.35 817.723   1
   2   8  -5 3438.24 416.649   9
  -2  -8   5 3435.44 897.635   2
  -2   8   4 7632.15 1287.38   1
   2   8  -4 9117.36 1377.13   1
  -2  -8   4 8629.78 1319.43   2
   2  -8  -4 9052.57 1429.62   3
  -2  -8   3 8519.54 1302.69   2
   2   8  -3 7586.53 1217.14   1
  -2   8   3 6630.31 1153.97   1
   2  -8  -3 7086.60 1232.01   3
  -2   8   2 71233.6 3394.93   1
   2  -8  -2 75599.9 3734.45   3
   2   8  -2 78353.3 3684.50   1
   2  -8  -1-112.844 352.323   3
   2   8  -1 164.029 344.888   1
  -2   8   1 131.726 391.050   1
  -2   8   0 24768.8 1834.33   1
   2   8   0 28006.1 2262.75   1
   2  -8   0 29215.9 2297.51   3
   2   8   1 15978.8 1747.88   1
   2  -8   1 14053.0 1678.79   3
  -2   8  -1 13751.3 1322.28   1
   2  -8   2 15043.8 1721.72   2
   2   8   2 14033.8 1696.72   1
   2  -8   2 17299.7 1860.35   3
   2  -8   3 700.800 506.146   2
   2   8   3 1468.77 645.519   1
   2   8   4 39026.7 3024.80   1
   2  -8   4 36865.6 1450.32  11
   2  -8   4 38829.3 2893.54   2
   2   8   4 38381.9 1564.80  17
   2   8   4 37060.0 1463.36  10
  -2  -8  -4 36939.7 1630.56  11
   2  -8   5 1863.79 432.975  11
   2   8   5 2154.17 428.243  10
  -2   8  -5 1789.61 336.106   9
   2  -8   5 1489.11 682.183   2
   2   8   5 2018.54 855.968   1
   2   8   6 24463.9 1303.31  10
  -2   8  -6 23979.6 1110.18   9
   2  -8   6 24945.1 1255.48  11
   2  -8   6 22270.5 2389.18   2
   2   8   6 20924.8 2409.92   1
   2  -8   7 14240.0 2017.06   2
   2  -8   7 13020.8 955.427  11
   2   8   7 12709.9 1015.17  10
  -2  -8  -7 12188.2 989.224  16
  -2   8  -7 13314.6 857.766   9
   2   8   7 11315.9 1823.63   1
  -2   8  -8 12487.0 819.564   9
   2   8   8 11155.8 935.497  10
  -2  -8  -8 13586.5 996.216  16
   2  -8   8 12268.6 930.827  11
   2  -8   9 47575.1 1702.74  11
  -2  -8  -9 50331.6 1845.81  16
   2   8   9 51159.6 2035.71  18
  -2   8  -9 47188.3 1523.56   9
   2  -8  10 1163.13 341.008  11
  -2  -8 -10 608.477 311.158  16
   2   8  10 982.677 352.864  18
  -2   8 -10 505.548 206.023   9
   2  -8  11 16621.5 866.260  11
  -2  -8 -11 14878.1 886.850  21
   2   8  11 15857.3 936.257  18
  -2  -8 -12 540.936 202.627  21
   2   8  12 216.391 155.686  18
   2  -8  12 727.438 213.572  11
   2   9 -13 3705.85 345.081   9
   2  -9 -13 2749.33 341.259  21
   2   9 -12 218.662 216.344   9
   2  -9 -12 560.935 253.838  21
   2   9 -11 9318.17 693.640   9
   2  -9 -11 9164.46 776.293  21
  -2   9  10 781.023 243.462  18
   2   9 -10 544.101 312.360   9
   2  -9 -10 1406.81 423.661  21
   2  -9  -9 19663.4 1102.68  16
   2  -9  -9 18956.8 1225.25   7
   2   9  -9 21628.5 1147.91   9
   2   9  -8 1339.06 376.567   9
  -2   9   8 1144.64 313.094  10
   2  -9  -8 758.877 296.534  16
   2  -9  -7 978.010 635.386   3
  -2   9   7 73.6595 427.671   1
  -2   9   7 1471.37 386.191  10
   2   9  -7 910.498 330.534   9
   2  -9  -7 1018.14 452.987  11
   2   9  -7 572.701 419.223   1
   2  -9  -7 1234.24 318.723  16
  -2  -9   7 1025.35 501.052   2
   2  -9  -6 2065.11 838.723   3
   2   9  -6 1544.74 360.593   9
   2  -9  -6 1162.60 400.628  11
  -2   9   6 759.324 681.813   1
   2   9  -6 824.331 619.939   1
  -2   9   6 1620.08 361.407  10
  -2  -9   6 2055.43 804.572   2
   2  -9  -5 2706.48 876.001   3
   2  -9  -5 2664.90 540.693  11
  -2   9   5 2610.12 412.529  10
  -2   9   5 2640.34 936.134   1
   2   9  -5 2927.94 912.198   1
   2   9  -5 3087.12 436.258   9
  -2  -9   5 2290.83 771.861   2
   2  -9  -4 5654.08 1167.02   3
   2  -9  -4 4350.89 637.184  11
  -2   9   4 4127.72 1000.70   1
   2   9  -4 4519.78 527.609   9
   2   9  -4 3957.96 1045.66   1
  -2  -9   4 4928.93 1101.90   2
   2  -9  -3 21867.7 2203.70   3
   2  -9  -3 20553.8 1163.54  19
   2   9  -3 20035.2 2071.79   1
  -2  -9   3 18356.2 2016.57   2
  -2   9   3 17819.2 1914.29   1
   2  -9  -3 18910.8 1157.46  11
   2   9  -3 18787.3 996.699   9
   2   9  -2 40148.6 2858.57   1
   2   9  -2 37909.7 1369.98   9
   2  -9  -2 36480.8 1573.44  11
   2  -9  -2 40368.3 2922.13   3
  -2   9   2 38390.1 2655.84   1
   2   9  -1 53401.2 3251.60   1
   2  -9  -1 58292.9 3463.99   3
  -2   9   1 52079.6 2926.98   1
   2  -9   0 4695.80 1056.56   3
  -2   9   0 4310.53 830.379   1
   2   9   0 5178.88 1067.70   1
   2   9   1 27020.0 2390.65   1
   2   9   1 23477.1 1159.36  10
   2  -9   1 27692.7 2437.97   3
   2  -9   1 24243.6 1216.13  11
   2  -9   2 23698.1 2320.65   2
   2  -9   2 23787.0 1202.53  11
   2   9   2 24412.2 1164.08  10
   2   9   2 25207.1 1220.55  17
   2   9   2 24536.5 2373.78   1
  -2  -9  -3 13074.8 1016.69  11
   2  -9   3 13272.4 1778.57   2
   2  -9   3 13223.9 907.005  11
   2   9   3 12625.9 1821.95   1
   2   9   3 14148.9 970.139  17
  -2   9  -3 13621.3 846.517   9
   2   9   3 12922.3 892.508  10
  -2  -9  -4 3563.58 546.237  11
   2   9   4 2584.92 982.950   1
   2  -9   4 2780.10 482.658  11
   2   9   4 3155.46 517.407  10
   2   9   4 2547.20 526.980  17
   2  -9   4 3040.39 896.251   2
  -2   9  -4 3034.11 450.210   9
  -2   9  -5 71614.8 1939.21   9
   2  -9   5 73424.5 4350.08   2
   2   9   5 67301.0 2137.84  10
   2   9   5 65271.8 4238.76   1
   2  -9   5 72068.5 2131.19  11
   2   9   6 21980.1 1284.73  10
   2  -9   6 25145.2 2609.29   2
  -2   9  -6 23152.5 1132.01   9
   2   9   6 21421.0 2511.32   1
   2  -9   6 23211.7 1271.94  11
   2  -9   7 13994.7 966.420  11
  -2  -9  -7 13024.5 1001.71  16
  -2   9  -7 13524.6 882.163   9
   2   9   7 12579.2 1000.14  10
  -2   9  -8 57080.2 1695.30   9
   2   9   8 56769.7 2034.59  10
  -2  -9  -8 59374.0 2016.79  16
   2  -9   8 56689.7 1887.17  11
  -2   9  -9 5047.98 518.634   9
  -2  -9  -9 4851.24 612.563  16
   2  -9   9 5054.93 604.310  11
   2   9   9 4718.72 664.047  18
  -2  -9 -10 27256.0 1248.36  16
   2  -9  10 29266.3 1201.36  11
   2   9  10 29489.0 1366.64  18
   2  -9  11 2433.89 332.449  11
  -2  -9 -11 1892.67 325.130  21
   2   9  11 1708.51 329.583  18
  -2  -9 -12 2360.82 266.509  21
   2   9  12 3208.92 309.748  18
   2 -10 -12 14839.5 778.497  21
   2  10 -12 16747.9 740.686   9
   2 -10 -11 7190.03 641.113  21
   2  10 -11 8600.86 631.569   9
   2 -10 -10 130.158 259.150  21
  -2  10  10-231.159 209.080  18
   2  10 -10 328.403 274.871   9
   2  10  -9 38394.4 1484.17   9
   2 -10  -9 36550.5 1435.05  16
   2 -10  -9 34737.4 1621.11   7
   2  10  -8 10464.5 817.280   9
   2 -10  -8 9611.48 762.536  16
  -2  10   8 9171.02 741.937  10
   2 -10  -7 2600.16 593.505  11
  -2  10   7 2594.51 424.387  10
   2  10  -7 2583.78 456.665   9
   2 -10  -7 2609.51 396.920  16
   2  10  -6 9580.78 1624.20   1
  -2  10   6 7346.59 1529.56   1
   2 -10  -6 9229.91 1680.11   3
  -2  10   6 9646.41 754.195  10
   2 -10  -6 8795.62 961.168  11
   2  10  -6 9615.54 794.560   9
  -2 -10   6 8687.84 1615.72   2
   2  10  -5 23731.4 1179.65   9
  -2  10   5 24561.3 2531.60   1
   2 -10  -5 22889.2 1437.80  11
  -2 -10   5 23683.9 2529.43   2
   2 -10  -5 24044.4 2534.64   3
   2  10  -5 23499.1 2516.72   1
  -2  10   5 24431.2 1152.65  10
   2  10  -4 15097.1 962.357   9
  -2 -10   4 16108.6 2030.39   2
   2  10  -4 15440.2 1935.72   1
   2 -10  -4 14301.2 1152.00  11
  -2  10   4 13989.3 880.599  10
  -2  10   4 11725.1 1735.12   1
   2 -10  -4 13474.6 1856.78   3
  -2 -10   3 41783.2 3201.09   2
   2  10  -3 43400.0 3178.47   1
   2 -10  -3 38974.9 1679.31  19
   2 -10  -3 38578.4 1759.21  11
   2  10  -3 41370.4 1503.86  17
  -2  10   3 38314.6 1413.94  10
  -2  10   3 39045.8 2924.83   1
   2 -10  -3 39957.0 3122.93   3
   2  10  -3 39682.8 1515.66   9
   2  10  -2 12548.6 1746.05   1
   2 -10  -2 14475.1 982.083  19
   2 -10  -2 11917.6 972.156  11
   2  10  -2 12742.8 845.971  17
  -2 -10   2 12098.9 1711.52   2
  -2  10   2 10917.5 1510.39   1
   2 -10  -2 12804.9 1785.88   3
   2  10  -2 12219.4 846.998   9
  -2  10   2 11880.1 810.939  10
   2 -10  -1 10460.3 908.961  11
   2  10  -1 10117.6 1559.68   1
   2  10  -1 10627.5 787.230  17
   2  10  -1 10464.1 798.829   9
  -2  10   1 10892.6 1444.20   1
   2 -10  -1 10500.5 1585.61   3
   2 -10  -1 10839.3 831.853  19
   2 -10   0 62755.0 2081.46  11
   2  10   0 61116.4 3719.98   1
   2 -10   0 63255.6 1923.62  19
   2  10   0 63555.7 1929.09  17
  -2  10   0 58583.7 1825.34   9
   2  10   0 60117.3 1891.64   9
   2 -10   0 63546.9 3864.42   3
   2  10   1 701.742 330.802  10
   2 -10   1 1140.12 394.333  11
  -2  10  -1 949.549 267.839   9
  -2 -10  -1 717.843 327.415  11
   2  10   1 349.804 387.476   1
   2 -10   1 251.913 360.674   3
   2  10   1 800.226 311.296  17
  -2  10  -2 1170.40 291.228   9
   2  10   2 1981.49 806.224   1
  -2 -10  -2 1260.96 370.685  11
   2  10   2 968.744 300.891  17
   2  10   2 1246.74 372.225  10
   2 -10   2 1449.13 659.657   2
   2 -10   2 1369.29 383.483  11
  -2 -10  -3 612.184 361.735  11
  -2  10  -3 488.007 242.925   9
   2  10   3 655.172 338.740  17
   2 -10   3 600.693 278.749  11
   2  10   3 1010.30 346.106  10
   2  10   3 782.996 659.816   1
   2 -10   3 492.599 473.012   2
   2 -10   4-264.792 433.143   2
   2  10   4-578.770 566.089   1
  -2  10  -4 311.322 255.623   9
   2  10   4-158.009 298.872  17
   2 -10   4 167.155 296.465  11
  -2 -10  -4 71.6130 320.768  11
   2  10   4-198.010 273.486  10
   2  10   5 3648.93 1163.04   1
   2 -10   5 2739.66 510.516  11
   2  10   5 2991.45 527.783  10
   2 -10   5 3183.96 1126.11   2
  -2  10  -5 3733.92 494.667   9
   2  10   6 38216.0 1694.53  10
   2 -10   6 39907.8 1614.46  11
  -2  10  -6 38399.7 1471.53   9
  -2 -10  -7 2130.47 481.570  16
   2 -10   7 2220.33 428.752  11
  -2  10  -7 1956.77 390.185   9
   2  10   7 1849.41 464.130  10
   2  10   8 10792.5 914.563  10
   2 -10   8 11309.3 848.896  11
  -2  10  -8 10911.6 733.604   9
  -2 -10  -8 11490.3 915.075  16
   2  10   9 20811.2 1216.02  18
   2 -10   9 19615.8 1020.08  11
  -2  10  -9 19507.5 879.182   9
  -2 -10  -9 21815.0 1129.55  16
   2  10  10 304.400 247.311  18
   2 -10  10 327.094 202.287  11
   2 -10  11 7685.02 484.746  11
  -2 -10 -11 6854.30 505.230  21
   2  10  11 8628.98 570.684  18
   2 -11 -12 1146.05 215.870  21
   2  11 -12 1306.09 204.072   9
   2 -11 -12 994.598 215.636   8
   2  11 -11 6952.57 508.590   9
   2 -11 -11 6570.35 535.829  21
   2 -11 -10 525.426 245.991  21
   2  11 -10 916.828 297.980   9
   2 -11  -9 6058.89 693.377   7
   2 -11  -9 6506.78 639.975  21
   2 -11  -9 6447.02 571.439  16
   2  11  -9 7781.27 669.789   9
   2 -11  -8 1120.36 446.331   7
   2  11  -8 1031.22 359.328   9
   2 -11  -8 305.054 210.031  16
   2 -11  -7 6391.58 608.451  16
  -2  11   7 6292.81 622.556  10
   2  11  -7 7287.97 682.776   9
   2 -11  -6 1440.45 369.730  16
   2 -11  -6 1527.14 516.733  11
  -2  11   6 1551.28 374.099  10
   2  11  -6 1664.21 438.934   9
   2 -11  -5 135.074 376.998  11
  -2  11   5 412.129 314.695  10
   2  11  -5 250.433 270.566   9
   2  11  -4 9023.14 1617.56   1
  -2  11   4 9031.54 742.209  10
   2 -11  -4 9452.88 950.448  11
   2 -11  -4 7205.00 1405.69   3
   2  11  -4 8478.10 760.102   9
  -2  11   4 7573.32 1411.44   1
  -2 -11   4 7254.11 1445.32   2
  -2 -11   3 5031.32 1209.17   2
   2 -11  -3 5615.96 1293.61   3
   2  11  -3 5256.50 1222.85   1
  -2  11   3 4303.24 1089.22   1
   2 -11  -3 4681.95 715.473  11
   2  11  -3 4830.94 590.553   9
  -2  11   3 5761.72 581.557  10
  -2  11   2 4230.52 543.945  10
  -2 -11   2 4158.50 1106.99   2
   2 -11  -2 4277.08 1115.23   3
   2 -11  -2 4855.15 707.335  11
   2  11  -2 4105.67 563.101   9
   2  11  -2 4599.76 542.172  17
   2  11  -2 4607.23 1132.72   1
   2  11  -1 9141.59 1539.78   1
   2 -11  -1 10641.5 955.785  11
   2  11  -1 10684.2 875.823   9
   2  11  -1 10186.2 813.327  17
   2 -11  -1 10266.5 850.273  19
   2 -11  -1 9820.68 1659.73   3
   2  11   0 6896.59 1356.81   1
   2 -11   0 6302.06 638.425  19
   2 -11   0 7337.28 779.991  11
   2  11   0 5973.50 657.067  17
   2 -11   0 4784.90 1211.21   3
   2 -11   1 13260.8 1904.87   2
   2  11   1 13289.4 1856.21   1
  -2 -11  -1 14432.0 1022.94  11
   2 -11   1 13359.9 1047.79  11
   2  11   1 14252.7 1021.41  10
  -2  11  -1 11679.3 894.647   9
   2  11   1 14001.7 1000.23  17
   2 -11   2 14873.0 1079.97  11
  -2 -11  -2 14405.4 1078.07  11
  -2  11  -2 13194.0 918.987   9
   2  11   2 14053.7 1005.49  10
   2  11   2 12369.6 1779.80   1
   2 -11   2 14364.7 1991.73   2
   2  11   2 14676.9 1026.42  17
   2  11   3 318.491 279.886  10
   2  11   3 523.983 562.171   1
  -2 -11  -3 635.682 428.123  11
   2  11   3 118.957 245.126  17
  -2  11  -3 598.850 286.458   9
   2 -11   3 868.020 722.704   2
   2 -11   3 851.250 410.618  11
  -2  11  -4 4185.04 554.977   9
   2  11   4 5421.56 678.594  10
   2 -11   4 5573.87 679.977  11
   2  11   5 32099.8 1524.87  10
  -2  11  -5 31678.4 1362.56   9
   2 -11   5 32322.7 1480.92  11
   2 -11   6 9580.74 818.027  11
   2  11   6 9880.85 894.766  10
  -2  11  -6 9181.80 720.742   9
  -2  11  -7 7347.07 635.861   9
   2 -11   7 7342.40 730.106  11
   2  11   7 7078.12 758.715  10
  -2 -11  -7 8013.98 783.988  16
  -2  11  -8 41000.9 1311.18   9
   2 -11   8 40402.5 1461.57  11
  -2 -11  -8 43753.6 1587.13  16
  -2 -11  -9 164.822 197.714  16
   2 -11   9 99.4364 207.035  11
   2  11   9 191.556 303.322  18
  -2 -11 -10 13524.1 740.214  21
   2  11  10 14889.4 792.918  18
   2 -11  10 14313.2 683.156  11
   2  12 -11 12542.2 581.922   9
   2 -12 -10 238.939 158.166  21
   2  12 -10 394.686 190.594   9
   2 -12  -9 14851.5 944.195   7
   2 -12  -9 13785.8 809.876  21
   2  12  -9 15921.4 869.780   9
   2 -12  -8 4996.88 678.499   7
   2  12  -8 4862.16 561.568   9
   2 -12  -8 4132.54 500.058  21
   2 -12  -8 4407.14 460.770  16
   2 -12  -7 30421.8 1200.68  16
   2  12  -7 32559.7 1408.55   9
   2 -12  -6 3420.80 637.212  11
   2  12  -6 4179.36 558.287   9
  -2  12   6 3906.16 521.734  10
  -2  12   5 38448.2 1456.40  10
   2  12  -5 36297.3 1574.54   9
   2 -12  -4 14750.0 1165.14  11
   2  12  -4 13021.3 978.161   9
  -2  12   4 14453.1 920.920  10
   2 -12  -3 74364.4 2538.02  11
  -2  12   3 71088.8 2004.81  10
   2  12  -3 72480.2 2221.57   9
   2  12  -2 4062.07 590.813   9
   2 -12  -2 3765.21 654.059  11
  -2  12   2 3701.33 487.515  10
   2  12  -1 44885.4 1633.66  17
   2 -12  -1 43706.6 1917.94  11
  -2  12   1 43724.4 1619.67  10
   2 -12   0 24282.0 1415.46  11
   2  12   0 24578.2 1309.21  10
   2  12   0 24499.2 1260.67  17
   2  12   1 6311.52 722.500  10
  -2 -12  -1 5269.85 663.487  11
   2  12   1 5211.48 644.754  17
   2 -12   1 5316.14 723.544  11
  -2 -12  -2 27.9367 298.851  11
   2 -12   2 182.349 374.418  11
  -2  12  -2 170.577 241.055   9
   2  12   2 284.973 263.053  17
   2  12   2 302.729 332.574  10
  -2 -12  -3 7696.23 808.984  11
   2 -12   3 8005.84 822.630  11
   2  12   3 8240.32 808.539  10
  -2  12  -3 7056.40 689.623   9
   2  12   4 1480.57 456.148  10
  -2  12  -4 1055.56 321.746   9
   2 -12   4 2012.94 504.099  11
   2 -12   5 414.705 355.789  11
  -2  12  -5-116.328 293.658   9
   2  12   5 427.101 331.363  10
   2  12   6 4160.61 607.898  10
  -2  12  -6 4063.71 481.298   9
   2 -12   6 4248.30 603.021  11
   2  12   7 5032.36 617.825  10
  -2 -12  -7 4286.16 547.051  16
   2 -12   7 4564.61 559.382  11
  -2  12  -7 3469.07 426.053   9
   2 -12   8 2326.25 402.171  11
   2  12   8 2028.10 412.546  18
  -2 -12  -8 1561.61 345.905  16
   2  12   9 3579.02 446.687  18
   2 -12   9 3645.67 381.480  11
  -2 -12  -9 3448.74 385.835  16
  -2 -12 -10-264.222 166.386  21
   2  12  10-19.7902 125.960  18
   2  13 -10 9785.44 526.449   9
   2 -13  -9 7406.21 479.377  21
   2 -13  -9 8488.75 636.674   7
   2 -13  -8 3981.93 525.754   7
   2  13  -8 4656.27 489.453   9
   2 -13  -7 6079.59 739.733   7
   2  13  -7 6005.39 609.707   9
   2 -13  -6 2539.26 576.002  11
   2  13  -6 2460.33 472.536   9
   2 -13  -5 212.420 388.755  11
  -2  13   5 243.354 238.487  10
   2  13  -5-312.377 341.463   9
   2  13  -4-95.4669 312.389   9
   2 -13  -4 132.586 390.632  11
  -2  13   4 486.315 272.673  10
  -2  13   3 6185.33 613.183  10
   2  13  -3 4960.75 639.328   9
   2 -13  -3 5495.22 753.872  11
  -2  13   2 24090.2 1171.35  10
   2 -13  -2 24104.3 1466.90  11
   2 -13  -1 2514.01 590.703  11
  -2  13   1 1866.35 395.894  10
   2  13  -1 1861.31 420.131  10
  -2  13   0 7703.66 698.014  10
   2 -13   0 8607.17 889.943  11
   2  13   0 8740.81 790.745  10
   2  13   0 7711.84 756.021  17
   2 -13   1 258.463 371.216  11
   2  13   1 112.253 240.693  17
   2  13   1 115.738 300.717  10
  -2 -13  -1 243.730 291.942  11
  -2 -13  -2 1344.14 453.818  11
   2 -13   2 1735.61 481.851  11
   2  13   2 2403.02 501.894  10
   2 -13   3 21938.2 1294.77  11
   2  13   3 25156.9 1315.02  10
   2  13   4 530.222 332.104  10
   2 -13   4 328.963 312.857  11
   2  13   5 1394.04 416.916  10
  -2  13  -5 1154.34 290.139   9
   2 -13   5 2019.65 424.718  11
   2 -13   6 377.541 301.731  11
  -2  13  -6 492.601 208.332   9
  -2 -13  -6 690.267 265.933  16
   2  13   6 353.610 304.929  10
   2  13   7 3677.53 468.074  10
   2 -13   7 4013.24 464.711  11
  -2 -13  -7 4311.17 480.847  16
   2  13   8 1614.99 316.877  18
   2 -13   8 1362.44 265.255  11
  -2 -13  -8 1466.78 276.187  16
  -2 -13  -9 1368.14 229.015  21
   2  13   9 1098.89 221.708  18
   2  14  -9 12030.4 562.703   9
   2  14  -8 60.5019 173.406   9
   2 -14  -8 413.404 230.460   7
   2 -14  -7 24145.6 1192.43   7
   2  14  -7 22468.7 1005.42   9
   2 -14  -6 1004.48 376.273   7
   2  14  -6 766.127 276.985   9
   2 -14  -5 11354.9 935.451  11
   2  14  -5 10127.9 788.914   9
  -2  14   4 512.689 265.698  10
   2 -14  -4 684.304 353.235  11
   2 -14  -3 20818.3 1279.33  11
  -2  14   3 19717.6 955.272  10
   2 -14  -2 2884.89 578.381  11
  -2  14   2 3165.61 439.522  10
   2  14  -2 2592.54 446.253  10
  -2  14   1 36977.0 1365.52  10
   2 -14  -1 34616.9 1677.41  11
   2  14  -1 36861.5 1497.96  10
   2  14   0 664.681 332.268  10
   2 -14   0 1361.91 456.822  11
  -2  14   0 1135.78 314.655  10
   2 -14   1 20189.5 1262.22  11
   2  14   1 19940.5 1112.51  10
  -2  14  -1 19602.4 1016.62  10
   2 -14   2 543.073 351.129  11
   2  14   2 295.926 318.191  10
   2 -14   3 198.752 314.909  11
   2  14   3-166.431 302.150  10
   2  14   4 53.3605 256.899  10
   2 -14   4 441.954 292.130  11
   2  14   5 8047.63 660.997  10
   2 -14   5 6511.78 607.376  11
   2 -14   6 420.336 235.909  11
  -2 -14  -6 400.158 194.175  16
   2  14   6-63.3931 218.069  10
   2 -14   7 1978.29 270.451  11
  -2 -14  -7 2480.09 311.283  16
   2  14   7 1880.59 318.308  18
   2  14   8 192.147 135.794  18
   2 -15  -7 10550.4 665.921   7
   2  15  -7 11856.5 573.416  10
   2 -15  -6 5532.12 555.728   7
   2  15  -6 5630.08 468.795  10
   2  15  -5 6710.15 554.046  10
   2 -15  -5 6806.78 661.939   7
   2 -15  -4 561.518 332.342  11
   2 -15  -4 687.093 284.697   7
   2  15  -4 783.018 292.450  10
   2 -15  -3 2389.25 469.890  11
   2 -15  -3 2311.14 443.819   7
  -2  15   3 2821.75 362.227  10
   2  15  -3 3233.58 452.405  10
   2 -15  -2 12663.2 903.148   7
   2 -15  -2 12893.6 946.743  11
  -2  15   2 12470.7 703.341  10
   2  15  -2 12687.6 809.837  10
   2 -15  -1-7.99734 306.647  11
   2 -15  -1-186.410 206.938   7
  -2  15   1-49.3766 190.772  10
   2  15  -1-153.983 234.361  10
  -2  15   0 16581.6 826.556  10
   2 -15   0 15092.8 1009.83  11
   2  15   0 17661.6 963.143  10
   2  15   1 10476.3 763.433  10
  -2  15  -1 10030.8 644.688  10
   2 -15   1 10419.8 833.298  11
   2  15   2 11367.1 772.560  10
   2 -15   2 10517.3 803.949  11
  -2  15  -2 10931.2 663.634  10
  -2  15  -3 29403.6 1037.79  10
   2 -15   3 29230.0 1229.51  11
   2  15   4 4800.52 491.199  10
  -2  15  -4 3596.39 373.078  10
   2 -15   4 3609.92 443.571  11
   2 -15   5 13410.5 711.298  11
   2  15   5 15159.6 750.139  10
  -2 -15  -5 13637.1 683.670  16
  -2 -15  -6 2605.19 291.780  16
   2  16  -5 6452.25 419.809  10
   2 -16  -5 5594.72 477.402   7
   2  16  -4 357.961 178.532  10
   2 -16  -4 318.496 200.480   7
   2  16  -3 1045.39 238.725  10
   2 -16  -3 842.347 257.758   7
   2 -16  -3 756.948 296.195  11
   2 -16  -2 1869.23 315.824   7
   2 -16  -2 2403.78 382.560  11
   2  16  -2 2490.45 338.550  10
   2 -16  -1 3544.35 451.014  11
   2  16  -1 4016.58 424.193  10
   2 -16  -1 3220.58 367.770   7
  -2  16   0 597.865 188.706  10
   2 -16   0 200.559 223.295  11
   2  16   0 493.129 246.473  10
   2 -16   1 5963.21 537.024  11
  -2  16  -1 6321.02 412.870  10
   2  16   1 6893.21 534.764  10
   2  16   2 309.179 205.103  10
   2 -16   2 231.278 184.589  11
  -2  16  -2 634.799 181.892  10
  -2  16  -3 3084.17 264.983  10
   2 -16   3 2529.17 341.334  11
   2  16   4 352.841 170.385  10
  -2 -16  -4 442.001 144.044  16
   2  17  -2 707.345 166.205  10
   2  17  -1 4266.81 334.951  10
   2  17   0 2864.52 276.782  10
   3   0 -15 3009.70 363.516  15
   3   0 -14-61.2158 233.983  21
   3   0 -14 99.1563 241.876  15
   3   0 -13 8062.42 792.747  21
   3   0 -13 8485.31 759.023  15
   3   0 -12-71.8958 299.481  21
   3   0 -12-540.900 349.646  15
  -3   0  11 231.825 540.663   2
   3   0 -11-421.882 298.871  21
  -3   0  10 107.762 398.072   2
   3   0 -10-428.693 300.603  21
  -3   0   9 12463.3 1618.74   2
   3   0  -9 12727.5 880.092  21
  -3   0   8-52.0433 404.114   2
  -3   0   7 46634.1 2610.46   2
  -3   0   6-122.773 286.955   2
   3   0  -6-113.933 264.574   4
  -3   0   5 217459. 4426.53   2
  -3   0   4-136.640 260.342   2
  -3   0   3 55162.4 1553.21   2
   3   0  -3 56771.1 1818.69   3
   3   0  -2 128.048 215.825   3
  -3   0   2 20.1351 118.706   2
   3   0  -1 303713. 3832.34   3
   3   0  -1 292937. 3096.58   1
   3   0   0-1.68883 303.121   6
   3   0   0-56.8399 97.0069   1
   3   0   1 14169.5 574.671   2
   3   0   1 13285.1 1194.12   6
   3   0   1 13146.4 1065.30   4
   3   0   1 15132.4 1341.18   5
   3   0   1 11223.1 482.448   1
   3   0   2 79.4096 183.437   2
   3   0   2-109.313 121.870   1
   3   0   2-151.015 284.068   6
   3   0   2 247.688 459.914   5
   3   0   2-88.4836 235.537   4
   3   0   3 25608.1 1323.40   4
   3   0   3 25027.7 1941.40   5
   3   0   3 22466.9 1510.00   6
   3   0   3 24789.5 1291.80   2
   3   0   4-95.0060 393.437   5
   3   0   4 1.68103 267.987   2
   3   0   4-39.5327 254.476   6
   3   0   5 60073.6 3425.67   5
   3   0   5 55505.0 2534.73   2
   3   0   6-411.730 463.375   2
   3   0   6 489.491 539.263   5
   3   0   7 76133.6 4404.56   5
   3   0   7 77230.3 2179.73  18
   3   0   7 74110.0 3662.55   2
   3   0   8-685.385 541.122   2
   3   0   8-218.270 419.000   5
   3   0   8-28.2868 253.896  18
   3   0   9 35810.3 1636.32  18
   3   0   9 35649.9 2952.03   2
   3   0  10-53.8013 297.607  18
   3   0  11 3114.48 532.616  18
   3   0  12 266.852 264.580  18
  -3   0 -12-5.33266 178.231  15
   3   0  13 61207.5 1598.18  11
   3  -1 -15 17144.0 815.797  21
   3  -1 -15 19919.7 846.218  15
   3   1 -15 17704.6 868.075  17
   3   1 -15 20033.9 858.389  15
   3  -1 -14 1051.19 271.423  21
   3   1 -14 1300.42 307.747  21
   3  -1 -14 742.210 300.215  15
   3   1 -14 1162.60 298.372  15
   3   1 -13 24324.7 1234.47  21
   3  -1 -13 22264.7 1192.89  15
   3  -1 -13 24120.7 1283.77  21
   3   1 -13 23453.4 1219.99  15
   3   1 -12 472.645 286.360  21
   3  -1 -12-37.2320 309.636  21
   3   1 -12 480.931 304.238  15
  -3  -1  11 12023.7 1831.08   2
  -3   1  11 12118.0 1880.69   2
   3  -1 -11 12564.3 1020.73  21
   3   1 -11 13567.5 978.664  15
   3   1 -11 12976.8 996.823  21
   3   1 -10 13695.1 972.376  21
   3  -1 -10 14855.3 1037.46  21
  -3   1  10 15576.7 1984.23   2
   3   1 -10 13025.4 917.674  15
  -3  -1  10 15315.0 1965.89   2
   3   1  -9 63026.0 1956.94  21
   3  -1  -9 63344.5 1976.43  21
  -3  -1   9 61577.6 3614.24   2
  -3   1   9 59657.5 3586.18   2
  -3   1   8 1639.00 636.497   2
  -3  -1   8 912.189 516.007   2
  -3  -1   7 249359. 5975.29   2
  -3   1   7 247332. 6044.67   2
   3   1  -6 26231.6 1701.90   4
  -3  -1   6 26283.4 1731.92   2
  -3   1   6 24835.4 1743.43   2
  -3  -1   5 13805.2 1124.19   2
  -3   1   5 14161.7 1161.69   2
   3   1  -5 15157.7 1310.33   4
   3   1  -4 126894. 3612.86   4
  -3  -1   4 124541. 2884.38   2
  -3   1   4 123613. 2941.11   2
  -3   1   3 8971.50 686.778   2
  -3  -1   3 9493.61 676.968   2
   3   1  -3 9225.81 815.831   1
   3  -1  -3 9378.32 846.081   3
   3   1  -3 10403.8 1001.79   4
   3   1  -3 9350.49 639.474   3
  -3   1   2 12398.8 615.683   2
   3  -1  -2 12621.0 1149.64   6
  -3  -1   2 12110.5 564.338   2
   3   1  -2 12502.9 836.549   1
   3   1  -2 12538.7 1086.89   4
   3  -1  -2 12340.8 945.589   3
   3   1  -2 12157.4 618.804   3
   3   1  -1 56823.4 1609.54   1
   3   1  -1 62215.0 2386.08   5
   3  -1  -1 59526.1 1957.07   3
   3  -1   0 63288.2 2194.09   3
   3  -1   0 68282.8 2582.06   5
   3   1   0 65525.9 2360.24   4
   3   1   0 70660.1 2688.94   5
   3   1   0 64167.8 1599.71   1
   3  -1   0 67401.8 2587.74   6
   3  -1   1 3789.28 710.983   6
   3  -1   1 3207.89 318.460   2
   3   1   1 3238.18 575.402   4
   3   1   1 3106.21 412.180   1
   3  -1   1 3565.48 641.531   5
   3   1   1 3010.50 611.241   5
   3   1   1 3379.06 333.584   2
   3  -1   2 2891.50 413.080   2
   3   1   2 2907.73 470.600   1
   3  -1   2 3949.89 754.753   5
   3  -1   2 3839.69 720.867   6
   3   1   2 3834.05 800.661   5
   3   1   2 3585.33 442.560   2
   3   1   2 3769.46 580.759   4
   3   1   3 182833. 3558.91   2
   3  -1   3 175359. 4534.30   6
   3  -1   3 183155. 3532.67   2
   3  -1   3 176998. 3466.41   4
   3  -1   4 16017.7 1632.91   5
   3  -1   4 12864.7 1340.11   6
   3  -1   4 16011.3 1217.44   2
   3   1   4 14397.8 1185.89   2
   3  -1   5 170944. 5580.05   5
   3   1   5 162164. 4402.58   2
   3  -1   5 166129. 4419.10   2
   3  -1   6 12129.5 1611.92   5
   3  -1   6 12452.8 1376.05   2
   3   1   6 12340.8 1393.82   2
   3   1   7 57631.5 1917.68  18
   3  -1   7 54318.0 3563.11   5
   3   1   7 54866.4 3160.60   2
   3  -1   7 56716.4 1864.01  18
   3  -1   7 54160.6 3170.87   2
   3  -1   8 6290.21 1175.94   2
   3  -1   8 6738.18 721.225  18
   3   1   8 6356.54 709.929  18
   3   1   8 5604.19 1355.75   5
   3   1   8 6952.83 1268.72   2
   3   1   9 540.762 445.725   2
   3  -1   9 1728.28 736.749   2
   3   1   9 1929.68 445.724  18
   3  -1   9 1758.57 417.569  18
   3  -1  10 5079.65 652.323  18
   3   1  10 6071.46 726.107  18
   3   1  11 17922.2 1135.57  18
   3  -1  11 16359.6 1083.14  18
  -3   1 -11 14550.9 880.931  15
   3   1  12 9355.73 784.942  18
   3  -1  12 9129.27 748.675  11
  -3   1 -12 8339.86 605.385  15
  -3  -1 -12 8151.18 620.017  15
   3   1  13 565.081 232.888  11
   3  -1  13 731.520 273.020  11
  -3  -1 -13 810.453 201.882  15
   3   2 -15 3352.96 370.490  17
   3  -2 -15 3625.25 380.812  15
   3  -2 -15 3317.14 378.037  21
   3   2 -14 15569.5 894.727  15
   3  -2 -14 15089.9 909.298  21
   3  -2 -14 13841.7 824.897  15
   3  -2 -13 122.768 290.504  21
   3   2 -13-104.291 215.300  21
   3   2 -13 311.167 307.887  15
   3  -2 -13 87.5672 224.093  15
   3   2 -12 1391.32 384.609  21
   3  -2 -12 1349.61 429.007  21
   3   2 -12 1371.38 368.492  15
   3  -2 -11 2473.35 516.889  21
  -3  -2  11 3099.40 1001.53   2
   3   2 -11 2025.86 466.971  21
  -3   2  11 1838.25 771.939   2
   3   2 -11 2088.17 445.047  15
  -3   2  10 4619.59 1110.69   2
   3   2 -10 4604.95 595.654  15
   3  -2 -10 4512.75 595.438  21
  -3  -2  10 4371.14 1100.99   2
   3   2 -10 5050.65 621.049  21
   3   2  -9 348.418 253.353  21
   3  -2  -9 180.248 259.795  21
  -3   2   9 36.4950 501.060   2
  -3  -2   9-117.645 372.035   2
   3   2  -9 241.139 203.427  15
  -3  -2   8 6677.50 1148.77   2
  -3   2   8 6852.88 1168.57   2
  -3   2   7 53549.1 2875.80   2
  -3  -2   7 58292.8 2951.14   2
  -3  -2   6 20022.2 1566.61   2
  -3   2   6 19690.6 1587.51   2
   3   2  -6 21718.4 1611.20   4
  -3  -2   5 164235. 3995.60   2
   3   2  -5 164679. 4280.01   4
   3   2  -5 164671. 4367.91   1
  -3   2   5 163326. 4074.05   2
  -3   2   4 1447.80 421.116   2
   3   2  -4 752.216 377.082   4
   3   2  -4 1749.88 481.999   1
  -3  -2   4 1334.19 403.790   2
   3  -2  -3 113173. 3187.40   3
  -3  -2   3 104030. 2366.94   2
   3  -2  -3 109747. 3356.84   6
  -3   2   3 109189. 2587.70   2
   3   2  -3 107257. 3305.63   4
   3   2  -3 104711. 2922.14   1
   3  -2  -2 79935.9 2919.06   6
  -3  -2   2 75782.9 1726.71   2
   3   2  -2 78529.4 2284.96   1
   3   2  -2 76060.3 2737.98   4
   3  -2  -2 79058.0 2546.16   3
   3   2  -1 65649.0 1992.65   1
   3  -2  -1 67256.2 2705.67   6
   3   2  -1 64651.8 2478.21   4
   3   2  -1 68596.6 2568.65   5
   3  -2  -1 66558.6 2302.36   3
   3  -2   0 11602.6 615.051   2
   3   2   0 12104.1 1183.40   5
   3   2   0 11478.6 1061.53   4
   3   2   0 11638.4 840.853   1
   3  -2   0 10741.3 1021.49   3
   3   2   1 46970.0 2419.30   5
   3   2   1 46626.1 2138.48   4
   3  -2   1 45155.2 1371.09   2
   3  -2   1 45275.5 2135.16   5
   3   2   1 45317.0 1710.40   1
   3  -2   1 48243.7 2170.88   3
   3   2   2 20225.3 1269.48   1
   3  -2   2 20271.3 1083.96   2
   3  -2   2 21355.0 1586.50   5
   3   2   2 21700.6 1139.70   2
   3  -2   3 11768.3 1254.64   5
   3   2   3 10149.4 913.881   2
   3   2   3 9764.80 969.523   1
   3  -2   3 10111.4 925.105   2
   3  -2   4 27475.4 2021.83   5
   3   2   4 28298.2 1704.74   2
   3  -2   4 29367.3 1714.59   2
   3  -2   5 24006.8 2023.05   5
   3  -2   5 19499.1 1741.45   6
   3  -2   5 21971.3 1685.53   2
   3   2   5 22556.6 1694.40   2
   3  -2   6 12213.6 1524.43   5
   3  -2   6 13287.3 1469.54   2
   3   2   6 13569.5 1473.42   2
   3  -2   7 64379.4 3482.86   2
   3  -2   7 67294.1 2028.20  18
   3   2   7 66159.2 2100.28  18
   3   2   7 65702.6 3501.79   2
  -3  -2  -7 65992.0 1863.45  16
   3   2   8 35592.7 1612.99  18
   3  -2   8 30874.4 2628.25   2
   3  -2   8 33763.0 1525.17  18
   3   2   8 30979.3 2606.31   2
   3   2   9 4320.45 612.996  18
   3   2   9 4236.76 1265.17   5
   3  -2   9 4539.13 619.401  18
   3   2  10 37218.5 1730.33  18
   3  -2  10 36907.3 1674.41  18
  -3   2 -10 37414.4 1435.29  15
   3  -2  11 14915.9 988.208  11
   3   2  11 16721.7 1114.79  18
  -3   2 -11 15926.2 899.638  15
   3   2  12 2389.31 409.167  18
   3  -2  12 2021.15 400.902  11
   3  -2  13 52702.4 1420.15  11
   3   2  13 52268.9 1437.99  18
   3  -3 -15 14191.6 745.942  21
   3  -3 -15 15768.0 693.533  15
   3   3 -15 13627.4 645.021  17
   3  -3 -14-74.4518 226.668  21
   3   3 -14-33.8661 203.327  15
   3   3 -14 406.202 232.053  17
   3  -3 -14-159.998 244.284  15
   3   3 -13 35518.2 1448.38  15
   3  -3 -13 34876.2 1525.11  21
   3  -3 -12 1682.93 454.052  21
   3   3 -12 1354.17 394.117  21
   3   3 -12 1520.66 395.931  15
   3  -3 -11 15534.0 1131.00  21
   3   3 -11 15508.8 1048.03  15
   3   3 -11 15052.5 1046.59  21
   3  -3 -10 22966.5 1320.71  21
  -3   3  10 23007.3 2449.20   2
   3   3 -10 24668.8 1249.17  15
  -3  -3  10 22598.5 2431.47   2
   3   3 -10 22601.0 1255.61  21
  -3   3   9 40440.8 3058.84   2
  -3  -3   9 38512.2 2937.40   2
   3   3  -9 38192.7 1545.19  21
   3   3  -9 39184.1 1499.66  15
   3  -3  -9 42594.4 1666.41  21
  -3  -3   8 66881.9 3549.99   2
  -3   3   8 66788.7 3594.82   2
  -3  -3   7 48666.1 2784.83   2
  -3   3   7 48440.7 2812.70   2
  -3  -3   6 51734.8 2633.60   2
  -3   3   6 54497.8 2742.74   2
  -3  -3   5 6907.96 894.552   2
  -3   3   5 5901.90 849.141   2
   3   3  -5 6493.54 946.885   1
   3   3  -4 5575.29 884.457   4
  -3  -3   4 5842.07 758.178   2
   3  -3  -4 4954.64 786.884   6
   3   3  -4 5645.27 837.253   1
  -3   3   4 4999.82 725.194   2
   3  -3  -4 5490.04 852.421   3
  -3  -3   3 33947.5 1525.11   2
   3   3  -3 34413.6 1821.36   1
   3  -3  -3 34828.0 2042.54   6
   3   3  -3 34663.2 2026.71   4
   3  -3  -3 35361.4 1994.91   3
   3   3  -2 420613. 5966.93   5
   3   3  -2 422416. 5869.29   1
  -3  -3   2 401837. 4789.56   2
   3  -3  -2 430649. 7051.53   6
   3   3  -2 422521. 6906.76   4
   3  -3  -2 424357. 6521.23   3
   3   3  -1 1763.32 442.808   1
   3  -3  -1 1361.60 478.225   3
   3   3  -1 1601.18 480.765   5
   3   3  -1 1572.94 541.718   4
  -3   3   0 245.846 72.1456   1
   3   3   0 531.376 347.084   5
   3  -3   0 245.700 334.396   3
   3   3   0 760.579 330.040   1
   3  -3   1 70400.4 2033.00   2
   3   3   1 71606.4 2460.51   1
   3  -3   1 68047.2 2821.37   3
   3  -3   2 7808.59 772.683   2
   3   3   2 7883.18 907.070   1
   3   3   3 122384. 3655.25   1
   3  -3   3 122421. 3319.81   2
   3  -3   3 121832. 3745.36   5
   3   3   3 117229. 3284.56   2
   3  -3   4 29641.5 1979.37   5
   3   3   4 28559.0 1798.06   2
   3   3   4 28964.6 1971.07   1
   3  -3   4 30857.8 1910.88   2
   3  -3   5 60930.0 2930.67   2
   3   3   5 61446.2 2900.67   2
   3  -3   5 53776.3 2799.18   5
   3   3   6 8957.49 1237.50   2
   3  -3   6 10934.0 1346.39   2
   3  -3   7 35882.4 2674.76   2
   3   3   7 34425.7 1583.16  18
   3   3   7 35000.0 2598.49   2
  -3  -3  -7 35836.0 1402.12  16
   3  -3   7 32742.0 1485.75  18
   3  -3   8-74.7013 463.677   2
   3  -3   8 573.226 354.862  18
   3   3   8-103.844 554.718   2
   3   3   8 195.036 257.505  18
  -3  -3  -8 588.435 265.031  16
   3  -3   9 24962.2 1376.67  18
   3   3   9 23932.3 1394.86  18
   3   3  10 5916.33 708.175  18
   3  -3  10 4412.16 568.535  11
   3  -3  11 2390.98 465.230  11
   3   3  11 2739.57 482.784  18
   3  -3  12 3379.70 480.653  11
   3   3  12 3040.17 458.603  18
   3  -3  13 1714.95 313.378  11
  -3  -3 -13 763.398 195.819  15
   3   3  13 1409.50 280.687  18
   3  -4 -15 389.651 190.362  21
   3  -4 -15 443.324 161.319  15
   3   4 -15 413.276 174.051   9
   3  -4 -14 8709.55 704.622  21
   3   4 -14 9784.73 649.532   9
   3   4 -14 8177.29 629.040  17
   3  -4 -14 8821.60 617.412  15
   3   4 -13 1609.65 397.021  15
   3  -4 -13 990.296 315.201  21
   3   4 -13 1241.68 370.955  17
   3  -4 -12 6293.17 758.642  21
   3   4 -12 6166.93 698.921  17
   3   4 -12 6853.40 691.144  15
   3   4 -11 1403.47 383.944  21
   3  -4 -11 1346.48 386.008  21
   3   4 -11 1807.18 420.527  15
  -3  -4  10 4277.64 1112.93   2
   3   4 -10 4281.45 604.801  21
  -3   4  10 5611.62 1239.54   2
   3  -4 -10 4061.52 599.162  21
   3   4 -10 5058.80 629.566  15
   3   4  -9 9834.27 807.424  21
   3  -4  -9 9814.46 838.840  21
  -3  -4   9 8633.93 1427.71   2
  -3   4   9 9123.21 1543.48   2
   3   4  -9 10902.7 828.961  15
   3  -4  -8 29.7114 225.970  21
  -3   4   8-38.0746 381.446   2
   3   4  -8 49.8185 230.762  21
  -3  -4   8-158.896 357.499   2
   3   4  -8-91.7665 177.079  15
  -3  -4   7 57300.9 3144.10   2
  -3   4   7 55107.3 3178.32   2
  -3   4   6 3748.41 830.414   2
   3   4  -6 3215.76 761.380   1
  -3  -4   6 4124.93 805.923   2
  -3  -4   5 211343. 5006.92   2
   3  -4  -5 219820. 5876.24   3
  -3   4   5 213068. 5254.50   2
   3   4  -5 211816. 5450.56   1
  -3  -4   4 21202.8 1482.09   2
   3  -4  -4 20661.6 1629.59   6
   3   4  -4 21007.8 1641.93   1
   3  -4  -4 22056.5 1791.81   3
   3  -4  -3 216439. 5383.09   6
  -3  -4   3 214054. 4258.67   2
   3   4  -3 214205. 4855.81   1
   3  -4  -3 219739. 5373.45   3
   3  -4  -2 510.567 462.891   3
  -3  -4   2 295.725 225.012   2
   3   4  -2 727.713 430.108   1
   3   4  -2 443.552 317.121   5
  -3   4   1 363002. 4556.09   1
   3   4  -1 360521. 6215.95   5
   3  -4  -1 377188. 6572.69   3
   3   4  -1 375313. 5966.85   1
   3   4   0 155101. 4374.70   5
  -3   4   0 144648. 2217.76   1
   3   4   0 156922. 3903.51   1
   3  -4   0 152122. 4262.06   3
   3  -4   1 336726. 5200.38   2
   3   4   1 345977. 5991.54   1
   3  -4   1 340742. 6659.26   3
   3   4   2 250964. 5428.62   1
   3  -4   2 239913. 4624.67   2
   3  -4   3 19035.6 1419.51   2
   3   4   3 17891.4 1611.77   1
   3   4   4 5648.26 971.767   1
   3  -4   4 6485.89 940.513   2
   3   4   4 5432.35 913.136   2
   3   4   5 4249.02 830.271   2
   3  -4   5 4160.29 827.595   2
   3   4   5 3509.51 795.163   1
   3  -4   6 796.481 481.551   2
   3   4   6 487.409 467.018   2
   3   4   6 918.453 314.634  10
   3  -4   6 923.544 312.312  18
   3   4   6 941.429 575.454   1
   3  -4   7 3022.01 805.046   2
   3  -4   7 2112.93 351.087  11
   3   4   7 1805.40 721.491   2
   3   4   7 2180.49 476.136  18
   3  -4   7 3368.28 530.464  18
  -3  -4  -7 2824.31 429.014  16
   3  -4   8 76530.3 4262.44   2
   3  -4   8 71308.2 2183.73  11
   3   4   8 73763.8 4152.83   2
   3   4   8 73533.4 2460.63  18
  -3  -4  -8 76445.7 2232.30  16
   3   4   9 1378.07 443.689  18
   3  -4   9 883.655 341.397  11
   3  -4  10 16302.6 1067.66  11
   3   4  10 17597.8 1187.35  18
   3  -4  11 3115.96 496.559  11
   3   4  11 2630.83 504.570  18
   3  -4  12 60.2265 248.668  11
   3   4  12 257.596 235.068  18
   3  -4  13 18084.3 772.032  11
   3   4  13 18244.4 795.038  18
   3   5 -15 9541.51 487.311   9
   3  -5 -15 8236.76 507.632  21
   3  -5 -14 2452.04 420.207  21
   3   5 -14 2094.99 299.682  17
   3   5 -14 2277.91 362.054   9
   3  -5 -14 2005.32 300.798  15
   3   5 -13 8248.32 655.983   9
   3   5 -13 8697.42 709.543  17
   3  -5 -13 9104.73 783.342  21
   3  -5 -12 43006.2 1780.66  21
   3   5 -12 37751.6 1591.81  17
   3  -5 -11 15766.0 1129.74  21
   3   5 -11 14238.9 1044.79  17
   3   5 -11 14399.8 1017.89  15
   3  -5 -10 24403.5 1365.87  21
  -3  -5  10 26162.8 2643.17   2
  -3   5  10 25923.8 2721.48   2
   3  -5 -10 25374.2 2780.35   3
   3   5 -10 23162.7 1312.70  17
   3   5 -10 25613.2 1300.90  15
  -3  -5   9 46298.4 3390.41   2
   3   5  -9 48839.5 1859.54  17
   3   5  -9 49552.9 1744.76  15
  -3   5   9 49758.1 3584.86   2
   3  -5  -9 48791.8 1866.06  21
   3  -5  -8 42993.3 1670.65  21
  -3  -5   8 42841.8 3053.54   2
   3   5  -8 39971.5 1648.86  17
  -3   5   8 40244.4 3061.46   2
   3  -5  -8 39003.5 1399.97  16
   3   5  -8 43263.7 1551.73  15
  -3  -5   7 18683.6 1896.62   2
  -3   5   7 19062.2 1972.87   2
   3  -5  -7 18142.6 2068.51   3
   3   5  -6 8.19178 388.742   1
  -3  -5   6 40.9693 351.415   2
  -3   5   6 438.132 458.067   2
   3  -5  -6 121.342 411.408   3
  -3  -5   5 27143.4 1940.69   2
   3  -5  -5 23841.8 1768.64   6
   3   5  -5 28427.2 2130.63   1
   3  -5  -5 28124.7 2264.88   3
   3  -5  -4 5897.23 1059.14   3
   3  -5  -4 3796.25 828.049   6
  -3  -5   4 4754.87 773.465   2
   3   5  -4 4511.46 903.833   1
   3   5  -3 7299.41 1038.97   1
  -3  -5   3 7116.99 900.385   2
   3  -5  -3 7400.56 1163.38   3
   3   5  -2 31334.2 1948.11   1
   3   5  -2 28295.8 1620.33   5
   3  -5  -2 30261.6 2093.56   3
   3  -5  -1-153.264 454.792   3
  -3   5   1 23.2889 220.775   1
   3   5  -1 294.026 388.695   1
   3   5  -1 305.734 305.429   5
   3   5   0 14021.1 1298.15   1
   3  -5   0 13374.2 1396.89   3
  -3   5   0 12932.1 841.840   1
   3   5   0 12983.1 1346.53   5
   3   5   1 73886.3 3052.12   1
   3  -5   1 68163.9 2662.82   2
   3  -5   1 66154.7 3180.53   3
   3  -5   2 8600.63 1037.05   2
   3   5   2 8761.61 1149.38   1
   3  -5   3 89998.0 3370.61   2
   3   5   3 91470.2 3748.07   1
   3  -5   4 11657.2 1315.57   2
   3   5   4 10722.3 1418.30   1
   3   5   5 42051.8 2846.66   1
   3  -5   5 47274.1 2858.11   2
   3   5   6 1510.75 522.847   1
   3  -5   6 2921.43 439.330  11
   3   5   6 2407.28 469.003  10
  -3  -5  -6 2591.06 444.011  16
   3  -5   6 3534.31 895.909   2
   3   5   7 12226.7 1729.42   1
   3   5   7 13639.9 1087.11  18
   3  -5   7 12936.4 929.950  11
  -3  -5  -7 12061.5 895.900  16
   3  -5   7 10104.1 1495.62   2
   3  -5   8 815.959 542.415   2
   3  -5   8 113.721 272.813  11
   3   5   8 259.359 282.404  18
  -3  -5  -8 206.379 245.945  16
   3   5   9 8304.38 896.153  18
   3  -5   9 6647.20 714.009  11
  -3  -5  -9 7714.81 751.801  16
   3  -5  10 10274.0 848.457  11
   3   5  10 9858.81 913.427  18
   3  -5  11 5763.23 595.842  11
   3   5  11 5328.59 628.420  18
   3  -5  12 8824.68 651.559  11
   3   5  12 9157.86 687.950  18
   3   5  13 476.219 174.997  18
   3  -5  13 277.849 162.812  11
   3  -6 -14 5710.84 525.234  21
   3  -6 -14 4965.62 397.207  15
   3   6 -14 5933.35 460.580   9
   3  -6 -13 1626.59 373.182  21
   3   6 -13 2101.58 371.015   9
   3   6 -13 1662.57 292.059  17
   3   6 -12 3286.67 470.433   9
   3  -6 -12 3389.20 556.971  21
   3   6 -12 2808.53 442.611  17
   3   6 -11 5707.79 597.210   9
   3  -6 -11 6811.87 761.919  21
   3   6 -11 6093.22 679.727  17
   3   6 -10 28385.9 1454.99  17
   3  -6 -10 29375.1 1494.14  21
   3   6 -10 26630.7 1250.97   9
  -3  -6   9 15170.0 2051.13   2
   3  -6  -9 15739.6 1100.04  21
   3  -6  -9 13929.1 2062.89   3
   3   6  -9 14847.0 1050.21  17
   3  -6  -8 56097.9 2044.46   7
  -3  -6   8 62022.2 3820.26   2
   3   6  -8 57937.6 1972.28  17
   3  -6  -8 54639.8 1693.23  16
   3  -6  -8 57976.9 3977.03   3
   3  -6  -7 29930.2 1485.85   7
   3  -6  -7 26496.4 1331.73  11
  -3  -6   7 28912.9 2450.90   2
   3  -6  -7 29207.0 2682.22   3
   3   6  -7 29708.1 1369.33  17
   3   6  -7 27521.0 1154.43   9
   3   6  -7 29248.9 2549.34   1
   3  -6  -6 6.05266 378.729   3
   3   6  -6 365.463 515.100   1
  -3  -6   6 338.670 392.304   2
  -3  -6   5 86505.7 3693.52   2
   3   6  -5 86167.3 3973.45   1
   3  -6  -5 90673.9 4294.33   3
  -3  -6   4 27291.8 1953.76   2
   3   6  -4 29100.3 2189.54   1
   3  -6  -4 25436.9 2033.60   6
   3  -6  -4 28397.9 2304.83   3
   3   6  -3 191181. 5289.78   1
  -3  -6   3 182657. 4811.91   2
   3  -6  -3 194512. 5801.51   3
   3   6  -2 82334.1 3369.49   1
   3   6  -2 76248.0 2656.05   5
  -3   6   2 79672.3 2957.51   1
   3  -6  -2 83298.2 3702.04   3
   3   6  -1 244914. 5390.61   5
   3   6  -1 254381. 5859.70   1
  -3   6   1 254986. 4830.68   1
   3  -6  -1 260168. 6378.21   3
   3   6   0 111219. 3975.40   5
   3   6   0 116923. 4049.03   1
   3  -6   0 118301. 4368.11   3
   3   6   1 60780.3 3028.16   1
   3  -6   1 57061.4 2727.86   2
   3  -6   1 59061.6 3218.66   3
   3   6   2 105392. 4101.35   1
   3  -6   2 100932. 3716.15   2
   3   6   3 38194.5 2597.42   1
   3  -6   3 39819.2 2458.62   2
   3  -6   4 14800.3 1582.79   2
   3   6   4 15311.2 1772.93   1
   3   6   5 10502.3 1556.50   1
   3  -6   5 11798.3 817.097  11
   3  -6   5 11577.5 1490.55   2
   3   6   5 11435.5 879.231  17
   3   6   5 12420.3 875.667  10
   3   6   6 2991.82 988.153   1
   3   6   6 3633.92 520.554  10
   3  -6   6 3500.06 499.958  11
   3  -6   6 3556.85 964.947   2
   3  -6   7 5052.18 1140.46   2
   3   6   7 4149.56 1165.12   1
   3  -6   7 4777.72 589.061  11
   3   6   7 5417.52 679.847  10
  -3  -6  -7 4417.12 599.053  16
   3   6   8 15855.3 1205.29  18
   3  -6   8 16403.5 1076.93  11
  -3  -6  -8 14624.9 1042.77  16
   3  -6   9 7292.39 752.438  11
   3   6   9 6010.20 789.742  18
  -3  -6  -9 6013.84 668.388  16
   3   6  10 3113.47 566.759  18
   3  -6  10 3300.11 569.057  11
   3  -6  11 8485.64 680.932  11
  -3  -6 -11 6534.60 578.462  21
   3   6  11 8515.65 716.762  18
   3   6  12 3210.86 410.606  18
   3  -6  12 3345.45 393.578  11
   3  -7 -14 8045.76 548.927  21
   3   7 -14 8722.82 503.813   9
   3  -7 -13 4177.70 500.737  21
   3   7 -13 4509.79 450.864   9
   3  -7 -13 3006.56 414.713   8
   3  -7 -12 40276.2 1598.39  21
   3   7 -12 38327.0 1384.47   9
   3   7 -12 35232.4 1285.29  17
   3  -7 -11 32884.2 1565.13  21
   3   7 -11 29692.5 1330.12  17
   3   7 -11 30388.6 1313.19   9
   3  -7 -10 3368.42 558.860  21
   3   7 -10 3395.09 492.304   9
   3   7 -10 3179.44 493.744  17
   3  -7  -9 41031.0 1784.42   7
   3  -7  -9 42201.7 1756.60  21
  -3  -7   9 46100.4 3516.19   2
   3   7  -9 42881.3 1713.93  17
   3   7  -9 41566.1 1567.77   9
   3  -7  -9 42207.5 3610.79   3
  -3  -7   8 14436.1 1954.24   2
   3  -7  -8 12703.4 1074.67   7
   3   7  -8 14645.3 1001.04  17
   3  -7  -8 14601.7 2129.09   3
   3  -7  -8 13888.9 881.491  16
   3   7  -8 13656.2 886.748   9
   3  -7  -7 80.8161 409.548   3
   3  -7  -7 160.388 268.203  11
   3   7  -7 194.447 439.051   1
   3   7  -7 267.210 294.130  17
   3   7  -7 16.3949 207.621   9
  -3  -7   7-559.600 657.311   2
   3  -7  -6 8112.33 1524.56   3
   3  -7  -6 6673.41 712.379  11
   3   7  -6 8288.10 642.305   9
  -3  -7   6 8016.02 1309.20   2
   3   7  -6 8705.27 728.296  17
   3   7  -6 8591.35 1403.41   1
   3  -7  -5 913.798 598.946   3
   3   7  -5 573.424 620.230   1
  -3  -7   5 156.695 379.766   2
   3  -7  -4 260.977 392.316   6
   3  -7  -4 342.150 501.832   3
   3   7  -4 136.560 347.968   1
  -3  -7   4-65.1454 343.474   2
  -3   7   3 4936.70 917.068   1
   3  -7  -3 4881.09 1048.60   3
   3   7  -3 4618.25 946.136   1
  -3  -7   3 4257.09 884.969   2
  -3   7   2 18643.8 1559.56   1
   3   7  -2 23683.4 1977.68   1
   3  -7  -2 21919.8 2072.69   3
  -3   7   1-367.561 333.738   1
   3  -7  -1 735.863 506.027   3
   3   7  -1 613.362 454.694   1
   3   7   0 11130.0 1349.81   5
   3   7   0 12234.4 1443.64   1
   3  -7   0 12652.2 1571.71   3
   3  -7   1 75287.0 3435.71   2
   3   7   1 74074.0 3561.42   1
   3  -7   1 77325.0 3879.75   3
   3   7   2 6833.88 1142.52   1
   3  -7   2 7648.35 1163.94   2
   3  -7   3 101490. 4177.24   2
   3   7   3 98791.4 4439.01   1
   3   7   4 5041.49 554.864  10
   3   7   4 5075.61 1083.21   1
   3  -7   4 5011.73 584.019  11
   3   7   4 4706.08 607.555  17
   3  -7   4 4588.78 992.001   2
   3  -7   5 21808.2 1137.49  11
   3   7   5 19788.8 1140.37  10
   3   7   5 18551.2 1179.30  17
   3   7   5 18896.3 2158.18   1
   3  -7   5 18219.1 2013.02   2
   3  -7   6 9578.53 1578.58   2
   3  -7   6 10541.6 826.260  11
   3   7   6 11051.3 1717.67   1
   3   7   6 9228.94 829.734  10
   3  -7   7 634.868 525.935   2
   3   7   7 1002.53 492.974   1
   3  -7   7 1089.76 403.585  11
   3   7   7 951.363 416.523  10
  -3  -7  -7 696.610 309.927  16
   3  -7   8 6955.84 723.462  11
   3   7   8 6937.68 831.433  18
  -3  -7  -8 7407.56 754.344  16
   3  -7   9 20533.6 1152.39  11
   3   7   9 20243.6 1300.85  18
  -3  -7  -9 18758.4 1153.18  16
   3  -7  10 42227.5 1568.05  11
   3   7  10 45499.0 1768.72  18
   3  -7  11 3050.65 427.193  11
  -3  -7 -11 2487.20 357.079  21
   3   7  11 2869.76 441.571  18
   3  -7  12 17672.4 756.408  11
   3   7  12 17369.7 798.549  18
   3   8 -14 2878.36 268.056   9
   3  -8 -14 2323.96 270.196  21
   3  -8 -13 3484.84 427.612  21
   3  -8 -13 2909.20 384.565   8
   3  -8 -12 10965.9 810.076  21
   3   8 -12 10210.2 700.430   9
   3   8 -11 3310.48 493.114   9
   3  -8 -11 3057.01 519.792  21
   3   8 -10 79553.3 2143.64  17
   3  -8 -10 78667.6 2368.96  21
   3   8 -10 79129.0 2121.19   9
   3  -8  -9 18247.0 1246.13   7
   3  -8  -9 20536.7 1237.30  21
   3  -8  -9 19024.6 1042.77  16
   3   8  -9 20801.6 1157.40  17
   3   8  -9 19729.9 1084.66   9
   3  -8  -8 14060.7 2091.20   3
  -3  -8   8 14638.9 1986.57   2
   3  -8  -8 13701.2 1120.74   7
   3   8  -8 14722.2 926.421   9
   3   8  -8 14478.5 964.978  17
   3  -8  -7-58.3722 524.509   3
   3   8  -7 247.853 610.603   1
   3  -8  -7-143.440 305.324  11
   3   8  -7 28.7589 215.642   9
   3   8  -7 498.639 263.174  17
  -3  -8   7 13.5506 336.449   2
   3  -8  -6 6511.83 1408.63   3
   3  -8  -6 6173.96 724.933  11
   3   8  -6 7181.99 676.824  17
   3   8  -6 6484.96 609.269   9
   3   8  -6 6891.16 1362.42   1
  -3  -8   6 6548.81 1295.73   2
   3  -8  -5 9527.47 1618.08   3
   3  -8  -5 8200.77 800.058  11
  -3  -8   5 9402.60 1426.15   2
  -3   8   5 9358.24 1416.64   1
   3  -8  -5 9577.08 831.049  19
   3   8  -5 9382.80 1461.05   1
   3   8  -5 10342.2 775.430  17
   3   8  -5 9298.34 687.816   9
   3  -8  -4 7080.62 1344.75   3
   3  -8  -4 5958.73 689.815  11
  -3  -8   4 6346.48 1139.98   2
  -3   8   4 5149.58 1058.40   1
   3   8  -4 6926.17 575.115   9
   3  -8  -4 5981.42 653.555  19
   3   8  -4 5805.54 1193.36   1
   3   8  -3 32020.0 2537.96   1
  -3  -8   3 32923.0 2459.99   2
  -3   8   3 29027.7 2264.58   1
   3  -8  -3 34575.8 2762.59   3
   3   8  -2 43289.3 2864.27   1
  -3   8   2 39595.2 2429.45   1
   3  -8  -2 44825.1 3072.36   3
   3  -8  -1 56128.7 3435.16   3
   3   8  -1 50566.3 3100.56   1
   3  -8   0 11243.5 1664.87   3
   3   8   0 10199.0 1464.61   1
   3   8   1-71.7420 478.647   1
   3  -8   1 42.1402 390.173   3
   3  -8   1-214.815 326.841   2
   3  -8   2 84062.2 4030.33   2
   3  -8   2 79315.0 2072.02  11
   3   8   2 76363.4 2021.40  10
   3   8   2 81366.7 4110.85   1
   3   8   2 83894.6 2181.34  17
   3   8   3 6334.52 631.828  10
   3   8   3 6275.26 648.563  17
   3  -8   3 6308.97 647.950  11
   3  -8   3 6032.35 1168.94   2
   3   8   3 7621.37 1378.42   1
   3   8   4 2577.98 924.683   1
   3  -8   4 1271.32 368.537  11
   3   8   4 1234.74 379.446  17
   3   8   4 1605.95 396.853  10
   3  -8   4 1467.05 727.192   2
   3  -8   5 8325.16 776.338  11
   3   8   5 7754.88 769.669  10
   3   8   5 8656.25 1535.50   1
   3   8   5 6501.20 777.156  17
   3  -8   5 7415.80 1379.22   2
   3  -8   6 15572.6 1049.08  11
   3  -8   6 14769.2 1956.18   2
   3   8   6 14381.1 1994.29   1
   3   8   6 15025.2 1072.00  10
   3   8   7-89.8870 376.356  10
   3  -8   7-198.575 329.942  11
  -3  -8  -7 217.210 264.398  16
   3   8   8 5067.78 703.945  18
  -3  -8  -8 4288.78 616.872  16
   3  -8   8 4422.67 612.416  11
   3   8   9 31106.4 1579.72  18
   3  -8   9 32592.7 1394.21  11
  -3  -8  -9 30774.9 1393.35  16
   3   8  10 8143.36 760.060  18
   3  -8  10 6461.69 618.257  11
   3  -8  11 26783.7 1021.13  11
   3   8  11 25002.7 1094.50  18
   3  -8  12 3205.46 301.476  11
   3   8  12 3119.04 313.671  18
   3  -9 -13 2977.04 343.922  21
   3   9 -13 3703.92 352.542   9
   3  -9 -13 3082.36 343.776   8
   3  -9 -12 3955.71 458.785  21
   3   9 -12 4660.69 455.473   9
   3  -9 -11 41195.9 1558.69  21
   3   9 -11 44236.1 1440.54   9
   3  -9 -10 32.3514 208.657   7
   3  -9 -10 287.965 266.735  21
   3   9 -10-168.501 312.941   9
   3  -9  -9 12876.3 1050.31   7
   3  -9  -9 12626.1 956.738  21
   3   9  -9 13341.8 882.162   9
   3   9  -9 14353.0 911.127  17
   3   9  -8 756.853 322.337   9
   3  -9  -8 449.585 281.154   7
   3   9  -8 801.083 293.044  17
  -3   9   7-851.500 646.262   1
   3  -9  -7 41.8744 433.048   3
   3  -9  -7 175.251 320.669  11
   3   9  -7-515.142 560.707   1
   3   9  -7 173.539 244.694  17
   3   9  -7-56.8022 267.253   9
  -3  -9   7 26.4579 407.863   2
  -3   9   6 383.537 471.814   1
   3  -9  -6 331.237 332.703  11
   3  -9  -6 212.752 484.830   3
   3   9  -6 16.8610 358.912   1
   3   9  -6 553.545 228.178   9
  -3  -9   6 187.026 439.999   2
   3   9  -6 611.528 263.093  17
   3  -9  -5 16712.8 2157.92   3
  -3  -9   5 15996.9 1939.19   2
   3   9  -5 15365.8 2046.12   1
   3   9  -5 16820.9 978.013   9
  -3   9   5 13668.5 1759.82   1
   3   9  -5 16318.7 997.339  17
   3  -9  -5 15203.3 1176.48  11
   3   9  -4 1484.22 334.578  17
   3  -9  -4 1909.21 779.976   3
   3  -9  -4 849.659 307.164  19
  -3   9   4 609.801 457.822   1
   3  -9  -4 1577.84 437.628  11
   3   9  -4 1726.13 816.513   1
   3   9  -4 1441.16 366.392   9
  -3  -9   4 1110.32 533.846   2
   3  -9  -3 6488.74 1330.69   3
  -3  -9   3 6993.50 1240.71   2
   3   9  -3 7040.20 1329.00   1
   3  -9  -3 6383.18 712.824  11
  -3   9   3 6062.85 1076.66   1
   3  -9  -3 6961.18 706.735  19
   3   9  -3 7226.59 665.746  17
   3   9  -3 7168.83 652.482   9
   3   9  -2 72715.5 3960.66   1
  -3  -9   2 68749.0 3755.53   2
   3  -9  -2 66896.3 2135.18  11
   3   9  -2 67682.2 1882.58   9
   3  -9  -2 73721.1 4165.72   3
   3   9  -2 69036.7 1976.53  17
   3  -9  -2 72394.9 2107.90  19
   3  -9  -1 643.847 254.816  19
   3   9  -1 758.385 520.468   1
   3  -9  -1 816.123 321.838  11
   3  -9  -1 533.572 379.680   3
   3   9  -1 384.064 202.652   9
   3   9  -1 544.496 235.669  17
   3   9   0 55038.5 1743.09   9
   3  -9   0 56482.2 1887.83  11
   3  -9   0 60856.0 1882.02  19
   3   9   0 60966.9 1875.44  17
   3   9   0 57503.8 3508.26   1
   3  -9   0 63436.1 3964.32   3
   3  -9   1 35939.3 1497.97  11
   3  -9   1 35297.9 2800.82   2
   3   9   1 36119.7 2834.16   1
   3   9   1 35261.7 1452.02  10
   3  -9   1 37861.4 1421.36  19
   3   9   1 35520.9 1485.43  17
   3  -9   1 37103.8 3052.22   3
   3   9   2 6011.42 624.559  10
   3  -9   2 6261.29 595.922  19
   3  -9   2 5989.25 617.350  11
   3   9   2 5937.49 663.274  17
   3   9   2 5720.73 1179.96   1
   3  -9   2 5444.69 1207.18   2
   3  -9   3 3055.80 516.079  11
   3   9   3 3125.13 560.244  17
   3   9   3 3008.79 473.754  10
   3   9   3 2713.77 923.410   1
   3  -9   3 3594.52 962.806   2
   3  -9   4 3643.90 958.915   2
   3   9   4 4272.28 643.316  17
   3  -9   4 4377.40 591.167  11
   3   9   4 3717.80 526.791  10
   3   9   4 3616.38 1001.60   1
   3   9   5 21881.5 1280.25  10
   3  -9   5 22560.6 1245.21  11
   3  -9   5 22026.6 2383.88   2
   3   9   5 23241.4 2539.70   1
   3  -9   6 107.478 315.647  11
   3   9   6 372.413 314.904  10
   3  -9   7 16257.0 1056.50  11
   3   9   7 15540.6 1100.04  10
  -3  -9  -7 13594.7 1031.84  16
   3  -9   8 10843.3 832.115  11
  -3  -9  -8 9660.07 814.334  16
   3   9   8 11136.1 978.600  18
  -3  -9  -9 6262.38 637.601  16
   3  -9   9 5904.46 608.122  11
   3   9   9 5774.31 692.689  18
   3  -9  10 16738.3 879.919  11
   3   9  10 15723.6 938.314  18
   3  -9  11 3421.85 357.158  11
  -3  -9 -11 2604.81 309.427  21
   3   9  11 3116.05 369.089  18
   3 -10 -12 5429.03 470.976  21
   3  10 -12 7080.74 483.154   9
   3 -10 -12 5782.91 568.378   8
   3 -10 -11 1218.51 306.059  21
   3  10 -11 1566.13 345.657   9
   3 -10 -10 20073.3 1076.44  21
   3  10 -10 21031.7 1037.59   9
   3 -10  -9 2467.44 524.736   7
   3 -10  -9 2785.48 458.278  21
   3  10  -9 3921.84 542.207   9
   3 -10  -8 6592.77 806.890   7
   3 -10  -8 5825.19 640.259  21
   3  10  -8 7330.51 703.867   9
   3  10  -7 2445.61 447.602   9
   3 -10  -7 1621.63 465.991   7
   3 -10  -7 1296.70 430.397  11
   3  10  -7 2094.92 389.960  17
   3 -10  -6 292.245 448.021   3
   3  10  -6 964.451 517.404   1
  -3  10   6 490.644 541.028   1
   3  10  -6 818.749 325.809  17
   3 -10  -6 866.075 351.956  11
   3  10  -6 819.019 336.571   9
  -3 -10   6 544.669 560.450   2
   3 -10  -5 2747.64 933.582   3
  -3  10   5 3580.94 982.577   1
   3  10  -5 3481.60 1043.63   1
   3 -10  -5 3193.97 656.385  11
  -3 -10   5 3246.46 940.160   2
   3  10  -5 3839.57 535.488   9
   3  10  -5 3231.45 454.223  17
   3 -10  -4 2351.98 939.067   3
  -3 -10   4 2452.17 852.254   2
   3 -10  -4 2045.76 471.921  19
   3 -10  -4 2660.95 566.106  11
   3  10  -4 2178.79 418.470   9
   3  10  -4 2551.53 432.474  17
   3  10  -4 1488.40 720.142   1
   3 -10  -3 2256.53 904.055   3
   3 -10  -3 2127.29 531.890  11
   3 -10  -3 1649.89 401.736  19
   3  10  -3 2005.61 406.030   9
   3  10  -3 1780.54 383.691  17
   3  10  -3 1391.89 627.905   1
  -3 -10   3 1320.25 694.879   2
   3 -10  -2 679.930 556.231   3
   3  10  -2 1357.36 674.784   1
   3 -10  -2 1142.64 313.743  11
   3 -10  -2 1244.05 344.763  19
   3  10  -2 1402.04 322.296   9
   3  10  -2 1260.82 346.395  17
  -3 -10   2 523.176 509.157   2
   3 -10  -1 630.476 557.777   3
   3  10  -1-495.381 577.211   1
   3 -10  -1 584.785 329.148  11
   3 -10  -1 441.920 242.042  19
   3  10  -1 403.667 265.258   9
   3  10  -1 847.240 314.154  17
   3 -10   0 16621.9 1096.32  11
   3 -10   0 16874.4 1034.79  19
   3  10   0 16539.7 1020.37  10
   3  10   0 16467.2 1060.15  17
   3 -10   0 17053.2 2161.33   3
   3  10   0 15458.4 1954.65   1
   3  10   1 5518.35 626.852  10
   3 -10   1 5314.40 1297.95   3
   3 -10   1 5888.68 614.141  19
   3 -10   1 6616.58 724.456  11
   3  10   1 5253.91 643.384  17
   3  10   1 5439.90 1170.15   1
   3 -10   1 5907.22 1245.51   2
   3  10   2 15443.7 1115.89  17
   3 -10   2 15111.7 1932.09   2
   3 -10   2 17624.4 1145.40  11
   3  10   2 17622.5 1087.82  10
   3  10   2 15298.4 2012.10   1
   3 -10   3 7640.15 778.170  11
   3  10   3 6914.52 735.851  10
   3  10   3 7306.67 1454.03   1
   3  10   3 6564.63 794.773  17
   3 -10   3 7665.19 1441.39   2
   3 -10   4 28442.4 1416.62  11
   3 -10   4 27607.7 2705.88   2
   3  10   4 27549.7 1404.85  10
   3  10   4 25702.8 1506.51  17
   3  10   4 26663.1 2723.56   1
   3 -10   5 651.142 368.471  11
   3  10   5 961.032 362.060  10
   3  10   6-92.7624 373.953  10
   3 -10   6 152.211 307.159  11
   3 -10   7 2518.60 496.229  11
   3  10   7 1442.64 501.534  10
  -3 -10  -7 2014.15 428.591  16
   3 -10   8 10495.9 804.296  11
  -3 -10  -8 10478.3 821.821  16
   3  10   8 10877.1 929.741  18
   3 -10   9 31775.6 1225.99  11
   3  10   9 32629.5 1397.31  18
  -3 -10  -9 30959.3 1249.75  16
   3 -10  10 5439.79 476.083  11
   3  10  10 5444.73 518.897  18
   3  10  11 15878.5 652.191  18
   3  11 -12-110.513 139.721   9
   3 -11 -12-285.700 177.707   8
   3 -11 -11 18284.2 816.350  21
   3  11 -11 22918.3 880.067   9
   3 -11 -10 1446.55 312.702   7
   3  11 -10 2522.42 377.471   9
   3 -11 -10 1978.85 350.707  21
   3  11  -9 3840.49 487.208   9
   3 -11  -9 3208.60 522.600   7
   3 -11  -9 3068.11 429.828  21
   3 -11  -8 21520.9 1367.58   7
   3 -11  -8 19706.1 1060.81  21
   3  11  -8 22799.0 1149.95   9
   3 -11  -7-120.866 367.722  11
   3 -11  -7-18.8812 278.256   7
   3  11  -7 72.8103 287.955   9
   3 -11  -6 31419.4 1677.99  11
   3  11  -6 31784.6 1326.03  17
   3  11  -6 29820.0 1377.79   9
   3 -11  -5 2047.77 561.941  11
   3  11  -5 2055.27 416.395   9
   3  11  -5 2065.63 391.855  17
   3  11  -4 40599.1 1636.71   9
   3 -11  -4 40513.6 3506.85   3
   3  11  -4 43725.2 3488.22   1
   3 -11  -4 40776.1 1892.81  11
  -3 -11   4 38901.3 3156.27   2
   3  11  -4 43557.2 1625.10  17
  -3 -11   3 10700.1 1676.52   2
   3 -11  -3 11791.5 1063.92  11
   3  11  -3 10959.5 1735.08   1
   3 -11  -3 11700.2 972.646  19
   3  11  -3 11080.1 879.014   9
   3  11  -3 12725.1 922.247  17
   3 -11  -3 11286.2 1787.85   3
   3  11  -2 38879.0 1614.85   9
   3  11  -2 40089.8 3261.86   1
  -3 -11   2 37377.8 3068.89   2
   3 -11  -2 39201.8 1826.87  11
   3 -11  -2 41657.8 1724.71  19
   3  11  -2 41086.3 1646.96  17
   3 -11  -2 44691.8 3573.29   3
   3  11  -1 12628.5 1890.32   1
  -3 -11   1 9032.65 1559.00   2
   3 -11  -1 13230.3 1041.57  11
   3 -11  -1 12853.1 957.899  19
   3  11  -1 13429.0 951.690  17
   3 -11  -1 12688.2 1915.34   3
   3  11   0 42776.3 1690.93  10
   3  11   0 42601.7 1720.96  17
   3 -11   0 43507.8 3369.11   2
   3 -11   0 43241.4 1846.57  11
   3 -11   0 42887.7 1651.84  19
   3  11   0 38479.8 3207.30   1
   3 -11   0 42360.9 3499.93   3
   3 -11   1-444.089 336.895  11
   3 -11   1 398.146 227.409  19
   3  11   1 79.5719 292.509  10
   3 -11   1 730.906 555.703   2
   3  11   1 221.203 610.320   1
   3  11   1-52.7111 249.811  17
   3 -11   2 11850.3 1758.99   2
   3 -11   2 13617.9 1051.68  11
   3  11   2 11883.0 1032.56  17
   3  11   2 13084.9 1924.43   1
   3  11   2 13075.2 969.197  10
   3 -11   3 1038.95 403.477  11
   3  11   3 623.204 352.106  17
   3  11   3 1170.24 406.459  10
   3 -11   4 5523.84 697.801  11
   3  11   4 5771.64 694.336  10
   3  11   5 1454.33 467.122  10
   3 -11   5 1430.85 395.890  11
   3  11   6-179.256 300.840  10
   3 -11   6 239.968 324.407  11
   3 -11   7 30826.1 1346.64  11
   3  11   7 31510.1 1430.02  10
  -3 -11  -7 30564.4 1379.02  16
   3 -11   8-46.8281 262.827  11
   3  11   8-227.129 296.759  18
  -3 -11  -8 223.067 211.361  16
   3 -11   9 8677.46 609.933  11
   3  11   9 8584.95 659.518  18
  -3 -11  -9 8946.89 619.354  16
   3 -11  10 970.695 210.392  11
  -3 -11 -10 541.660 177.126  21
   3  11  10 1008.21 220.117  18
   3  12 -11-39.4618 147.349   9
   3 -12 -11-155.475 155.915   8
   3 -12 -10 389.767 177.014   7
   3  12 -10 1130.91 241.873   9
   3 -12  -9 4130.43 524.738   7
   3  12  -9 4690.82 505.270   9
   3  12  -8 4876.67 560.235   9
   3 -12  -8 5073.35 666.618   7
   3 -12  -7 4912.37 726.019   7
   3  12  -7 4625.17 541.498   9
   3  12  -6 11269.2 865.927   9
   3 -12  -6 12027.8 1111.13   7
   3 -12  -6 11988.5 1054.98  11
   3 -12  -5 449.134 380.696  11
   3  12  -5 777.038 314.803   9
   3  12  -4 4722.01 567.806  17
   3 -12  -4 4941.82 725.281  11
   3  12  -4 4025.14 563.678   9
   3  12  -3 666.620 281.297  17
   3 -12  -3 374.022 393.695  11
   3  12  -3 197.288 290.580   9
   3 -12  -2 18616.3 1335.80  11
   3  12  -2 18384.4 1161.77   9
   3  12  -2 19038.6 1131.85  17
   3 -12  -1 11757.2 1020.57  11
   3  12  -1 10844.3 892.233  17
   3 -12  -1 10633.0 891.325  19
   3  12  -1 11417.3 903.687  10
   3 -12   0 16548.6 1204.62   7
   3 -12   0 17603.3 1246.38  11
   3 -12   0 16274.3 1053.38  19
   3  12   0 16649.7 1105.55  17
   3  12   0 19017.6 1147.05  10
   3 -12   1 1017.40 427.604  11
   3  12   1 723.978 326.873  10
   3  12   1 684.010 323.383  17
   3  12   2 12207.0 957.086  10
   3 -12   2 12615.8 1014.68  11
   3  12   2 9842.35 952.423  17
   3  12   3 4361.98 588.672  10
   3  12   3 3169.96 610.024  17
   3 -12   4 39998.4 1674.81  11
   3  12   4 39692.0 1664.51  10
   3 -12   5 2985.43 534.036  11
   3  12   5 3567.12 553.011  10
   3 -12   6 62362.7 1925.64  11
   3  12   6 65278.7 2018.81  10
  -3 -12  -6 64012.0 1939.62  16
   3 -12   7 76.2083 273.852  11
   3  12   7 119.726 236.500  18
   3  12   7 68.5735 283.067  10
  -3 -12  -7 24.9427 260.000  16
   3 -12   8 5299.49 504.693  11
   3  12   8 5008.22 534.735  18
  -3 -12  -8 4528.91 453.647  16
   3 -12   9 7924.55 494.089  11
   3  12   9 7754.92 533.235  18
   3  13 -10 4571.68 367.091   9
   3 -13 -10 4385.73 444.796   8
   3 -13  -9-125.667 170.243   7
   3  13  -9 138.587 189.552   9
   3 -13  -8 25554.1 1255.13   7
   3  13  -8 24567.5 1051.68   9
   3 -13  -7 4650.24 646.087   7
   3  13  -7 4406.83 523.359   9
   3  13  -6 46273.4 1595.87   9
   3 -13  -6 47026.6 1992.00   7
   3 -13  -6 49986.6 1919.39  11
   3  13  -5 645.949 299.010   9
   3 -13  -5 342.808 337.505   7
   3 -13  -5 806.435 437.040  11
   3 -13  -4 51526.1 2184.66   7
   3 -13  -4 51571.8 2058.83  11
   3  13  -4 45176.4 1701.03   9
   3 -13  -3 4385.07 696.195  11
   3  13  -3 3445.47 481.731  17
   3 -13  -2 11213.9 1026.86   7
   3 -13  -2 12316.5 1077.46  11
   3  13  -2 13664.8 973.412  10
   3  13  -2 11178.2 859.212  17
   3 -13  -1 835.729 381.312   7
   3 -13  -1 1552.27 471.255  11
   3  13  -1 1168.26 348.980  10
   3  13  -1 1079.36 314.962  17
   3 -13   0 13818.9 1020.53   7
   3  13   0 14129.5 973.650  10
   3 -13   0 14082.7 1102.39  11
   3  13   0 14177.6 998.095  17
   3 -13   1 15656.1 1126.30  11
   3  13   1 14553.6 1018.02  17
   3  13   1 16731.0 1050.84  10
   3 -13   2 38751.2 1716.94  11
   3  13   2 38338.5 1597.47  10
   3  13   2 37053.1 1591.63  17
   3 -13   3-123.403 348.012  11
   3  13   3-350.795 313.623  10
   3  13   4 9328.25 792.874  10
   3 -13   4 8113.97 747.099  11
   3  13   5 676.488 286.849  10
   3 -13   5 1370.32 368.855  11
   3 -13   6-20.0997 227.371  11
   3  13   6 436.710 241.627  10
  -3 -13  -6 505.023 243.901  16
   3 -13   7 7828.67 578.539  11
  -3 -13  -7 8090.61 578.295  16
   3  13   7 8433.92 658.945  18
   3  13   8 32.1205 156.878  18
   3 -13   8-180.018 181.067  11
  -3 -13  -8 129.699 127.439  16
   3 -14  -9 7059.74 495.324   8
   3 -14  -8 10580.7 693.991   7
   3  14  -8 9896.19 603.919   9
   3 -14  -7 13113.1 880.186   7
   3  14  -7 12536.2 722.985   9
   3  14  -6 6050.38 555.595   9
   3 -14  -6 7852.73 762.943   7
   3 -14  -5-269.130 256.079   7
   3 -14  -5-490.122 333.504  11
   3 -14  -4 589.272 322.349   7
   3 -14  -4 671.321 364.143  11
   3  14  -4 247.194 272.427  10
   3 -14  -3 3332.50 563.998  11
   3 -14  -3 3644.71 593.302   7
   3  14  -3 3333.94 485.114  10
   3 -14  -2 6972.56 769.716   7
   3 -14  -2 7225.46 817.443  11
   3  14  -2 7182.69 685.979  10
   3  14  -1 11280.1 812.615  17
   3 -14  -1 12362.0 942.499   7
   3  14  -1 13333.9 899.855  10
   3 -14  -1 13535.8 1046.40  11
   3  14   0 6999.27 665.959  10
   3  14   0 4633.93 566.284  17
   3 -14   0 5978.77 705.853  11
   3 -14   1 12962.5 987.814  11
   3  14   1 14140.7 925.106  10
   3 -14   2 15043.9 1030.78  11
   3  14   2 16646.6 992.098  10
  -3  14  -2 15483.7 807.673  10
   3 -14   3 2570.50 465.353  11
   3  14   3 4037.09 518.127  10
   3 -14   4 28130.8 1229.87  11
   3  14   4 31021.5 1234.88  10
   3  14   5 5962.53 557.135  10
   3 -14   5 5542.92 537.197  11
  -3 -14  -5 6018.38 525.971  16
   3 -14   6 28798.4 1050.03  11
   3  14   6 31000.5 1092.11  10
  -3 -14  -6 29898.1 1019.88  16
   3 -14   7 4698.41 373.038  11
   3  14   7 3936.79 356.931  18
  -3 -14  -7 4862.48 377.267  16
   3 -15  -7 982.335 238.437   7
   3  15  -7 1062.15 199.416  10
   3 -15  -6 20056.4 993.455   7
   3  15  -6 22307.5 829.268  10
   3 -15  -5 302.105 219.175   7
   3  15  -5 454.762 229.429  10
   3 -15  -4 9796.56 786.167   7
   3 -15  -4 9933.30 779.730  11
   3  15  -4 10567.6 667.638  10
   3 -15  -3 123.892 187.383   7
   3 -15  -3 513.240 339.171  11
   3  15  -3 411.180 248.424  10
   3  15  -2 3243.45 440.429  10
   3 -15  -2 3132.88 448.461   7
   3 -15  -2 3124.31 478.057  11
   3 -15  -1 5685.42 565.860   7
   3 -15  -1 6545.49 686.411  11
   3  15  -1 6924.34 583.594  10
   3 -15   0 1695.72 436.464  11
   3  15   0 2390.80 385.762  10
   3  15   1 3296.53 421.596  10
   3 -15   1 3063.04 468.956  11
   3  15   2 14390.4 811.567  10
   3 -15   2 12966.9 859.415  11
   3 -15   3 41.5950 231.471  11
   3  15   3-252.105 229.939  10
   3 -15   4 128.460 205.845  11
  -3 -15  -4-135.232 158.221  16
   3  15   4-99.2478 194.143  10
   3 -15   5 30.8674 174.370  11
   3  15   5-39.6261 162.613  10
   3  15   5-28.0930 163.410  18
  -3 -15  -5 246.484 167.456  16
   3 -16  -5 1708.22 270.880   7
   3  16  -5 2137.26 243.884  10
   3  16  -4 343.464 169.375  10
   3 -16  -4 350.216 179.059   7
   3 -16  -3 341.322 177.903   7
   3 -16  -3 218.427 210.975  11
   3  16  -3 429.731 186.384  10
   3 -16  -2 2042.12 287.361   7
   3 -16  -2 2369.01 372.694  11
   3  16  -2 2991.09 337.659  10
   3 -16  -1 1798.77 337.175  11
   3  16  -1 1869.18 301.249  10
   3 -16   0 113.947 202.513  11
   3  16   0 148.794 173.318  10
   3 -16   1 9609.92 641.765  11
   3  16   1 11084.1 610.817  10
   3  16   2 338.336 185.705  10
   3 -16   2 325.346 202.287  11
   3 -16   3 2906.88 330.300  11
   3  16   3 3340.81 323.774  10
  -3 -16  -3 2657.29 283.076  16
   4   0 -15 13.4281 189.861  17
   4   0 -15 326.373 184.239  15
   4   0 -14 84514.7 2148.65  21
   4   0 -14 80843.7 1931.23  15
   4   0 -13 134.695 299.124  21
   4   0 -13 107.901 216.083  15
   4   0 -12 209687. 3907.41  21
   4   0 -12 213132. 3630.15  15
  -4   0  11 194.073 447.531   2
   4   0 -11-20.2311 261.712  21
   4   0 -11 398.804 234.497  15
   4   0 -10 47395.3 1812.02  21
  -4   0  10 46571.1 3335.71   2
   4   0 -10 43724.5 1615.34  15
  -4   0   9 30.7349 340.284   2
   4   0  -9 163.227 239.712  21
  -4   0   8 79131.2 3700.71   2
  -4   0   7 63.9006 286.714   2
   4   0  -7 162.099 384.318   4
   4   0  -6 344072. 7195.85   4
  -4   0   6 350593. 6276.19   2
   4   0  -5 136.171 346.379   4
  -4   0   5-55.1817 264.790   2
   4   0  -5 117.867 311.887   3
  -4   0   4 379059. 4784.84   2
   4   0  -4 372073. 5484.84   3
   4   0  -3-83.0673 208.587   3
  -4   0   3 118.266 161.393   2
   4   0  -2 657.640 290.620   3
   4   0  -1 7.67281 229.837   3
   4   0   0 29559.3 2019.43   6
   4   0   0 29215.8 2029.48   5
   4   0   0 28229.8 1833.54   4
   4   0   1 359.147 386.749   6
   4   0   1 140.870 376.062   5
   4   0   1-209.350 364.516   4
   4   0   2 8010.11 976.617   4
   4   0   2 5736.92 1000.73   6
   4   0   2 7023.52 1179.53   5
   4   0   3-0.62725 193.728   2
   4   0   3 6.41125 250.956   6
   4   0   3 309.715 282.103   4
   4   0   3 102.201 337.434   5
   4   0   4 25706.5 1547.12   2
   4   0   4 27471.2 2470.43   5
   4   0   5-11.1355 386.579   5
   4   0   6 133483. 2875.87  18
   4   0   6 128801. 5977.59   5
   4   0   7 244.948 520.503   5
   4   0   7 153.334 242.994  18
   4   0   8 2643.07 490.096  18
   4   0   9-266.023 272.102  18
   4   0  10 293.109 290.989  18
   4   0  11 118.687 262.594  18
   4   0  12 14616.8 815.665  11
   4   0  13 295.315 182.476  11
   4  -1 -15 623.249 216.818  21
   4  -1 -15 926.837 214.064  15
   4   1 -15 1038.00 267.337  17
   4   1 -14 18310.0 995.005  21
   4  -1 -14 17805.1 1060.12  21
   4   1 -14 18339.0 941.441  15
   4  -1 -14 16991.3 890.180  15
   4   1 -13 1249.62 398.354  21
   4  -1 -13 1202.75 312.497  21
   4   1 -13 1065.00 307.612  15
   4  -1 -13 1656.70 353.047  15
   4   1 -12 7359.19 832.531  21
   4  -1 -12 7421.39 802.820  21
   4   1 -12 7300.97 713.379  15
   4  -1 -12 8026.59 729.077  15
  -4  -1  11 114.438 547.017   2
   4  -1 -11-269.802 246.341  21
  -4   1  11-345.539 501.291   2
   4   1 -11 215.626 209.353  15
   4   1 -11 340.205 300.932  21
  -4  -1  10 1188.18 586.375   2
  -4   1  10 1321.64 651.779   2
   4  -1 -10 2388.44 455.315  21
   4   1 -10 2476.97 470.742  21
   4   1 -10 1766.66 362.007  15
  -4  -1   9 2040.44 706.641   2
  -4   1   9 1314.07 495.470   2
   4   1  -9 2221.23 410.934  21
   4  -1  -9 2054.83 410.296  21
   4   1  -9 2262.58 370.712  15
   4  -1  -9 1982.31 439.415   8
  -4  -1   8 14513.6 1604.66   2
  -4   1   8 13909.2 1614.16   2
  -4  -1   7 821.670 489.065   2
  -4   1   7 487.795 424.054   2
   4   1  -7-170.095 350.859   4
   4  -1  -7 604.174 366.343   4
  -4  -1   6 4243.43 708.922   2
  -4   1   6 3359.69 624.823   2
   4   1  -6 3703.12 793.033   4
   4   1  -5 823.020 289.264   3
   4  -1  -5 88.9141 288.569   3
  -4  -1   5 298.530 236.566   2
  -4   1   5 356.205 336.740   2
   4   1  -5 240.069 304.282   4
  -4   1   4 258466. 4100.21   2
   4  -1  -4 245357. 4922.14   3
   4   1  -4 259264. 3898.48   3
   4   1  -4 260116. 5909.88   4
  -4  -1   4 249753. 3916.76   2
   4  -1  -3 10327.0 979.806   3
   4   1  -3 10211.2 1164.74   4
  -4   1   3 11033.5 690.194   2
  -4  -1   3 10587.0 631.263   2
   4   1  -3 9727.87 883.487   1
   4   1  -3 9956.73 686.549   3
   4   1  -2 112978. 2696.61   1
   4  -1  -2 116974. 3998.61   6
   4   1  -2 114126. 3753.33   4
   4  -1  -2 110836. 3086.28   3
   4   1  -2 108178. 2218.81   3
   4   1  -1 5436.82 933.878   5
   4   1  -1 5454.02 580.056   1
   4  -1  -1 5626.56 954.570   6
   4   1  -1 5159.61 816.761   4
   4  -1  -1 5756.76 735.322   3
   4   1   0 14917.3 822.369   1
   4   1   0 17337.7 1587.56   5
   4  -1   0 15213.1 1466.95   6
   4  -1   0 15395.9 1455.59   5
   4   1   0 13940.3 1359.94   4
   4  -1   0 15590.8 1242.30   3
   4  -1   1 7694.38 1123.56   5
   4   1   1 6527.03 534.788   1
   4   1   1 6641.20 894.621   4
   4   1   1 7291.64 1120.77   5
   4  -1   1 7357.14 1109.42   6
   4   1   2 139212. 3966.96   4
   4  -1   2 142097. 4579.85   6
   4  -1   2 151534. 4897.54   5
   4   1   2 152107. 5167.01   5
   4  -1   2 141920. 4001.07   4
   4  -1   3 73463.8 3372.19   6
   4   1   3 81560.8 4028.07   5
   4  -1   3 76599.0 2750.40   4
   4   1   3 74054.4 2288.46   2
   4  -1   3 79716.4 3835.57   5
   4  -1   3 74928.8 2297.72   2
   4  -1   4 113026. 3280.35   2
   4  -1   4 106248. 4153.94   6
   4  -1   4 116282. 4874.02   5
   4   1   4 119803. 5240.97   5
   4   1   4 112053. 3279.22   2
   4   1   5-148.380 480.612   5
   4  -1   5 240.992 368.971   5
   4   1   6 10776.8 1813.40   5
   4  -1   6 10337.5 802.569  18
   4   1   6 11184.2 850.112  18
   4  -1   6 10025.9 1602.69   5
   4   1   7 101.595 519.127   5
   4   1   7 746.732 357.748  18
   4  -1   7 814.542 342.450  18
   4   1   8 60608.7 2171.24  18
   4  -1   8 62253.6 2153.26  18
   4  -1   9 2103.44 508.610  18
   4   1   9 1636.84 420.862  18
   4  -1  10 6208.37 714.235  18
   4   1  10 5396.52 686.463  18
   4  -1  11 581.478 285.519  11
   4   1  11 1120.82 383.554  18
   4  -1  12-271.128 260.803  11
   4   1  12 25.8479 252.926  11
   4   1  12 553.499 296.655  18
   4  -1  13 1324.02 246.165  11
   4   1  13 1070.97 235.496  11
   4  -2 -15 4204.23 433.893  21
   4   2 -15 4325.62 436.890  17
   4   2 -15 4364.51 395.165   9
   4  -2 -15 3829.46 350.578  15
   4   2 -14 51209.6 1540.51  15
   4  -2 -14 51723.0 1685.31  21
   4   2 -14 50560.3 1743.43  17
   4  -2 -14 47256.8 1427.84  15
   4   2 -13 1694.11 414.103  21
   4  -2 -13 1159.81 331.011  21
   4   2 -13 1576.59 384.992  15
   4  -2 -13 1593.68 329.434  15
   4   2 -12 83209.6 2427.83  21
   4  -2 -12 86251.2 2550.79  21
   4   2 -12 82322.9 2274.34  15
   4  -2 -12 79470.7 2188.15  15
   4   2 -11 3018.54 543.196  21
   4  -2 -11 2337.48 455.456  21
   4   2 -11 2990.71 487.370  15
  -4  -2  10 13876.1 1805.60   2
   4   2 -10 13714.6 1014.07  21
   4  -2 -10 12758.1 998.955  21
   4  -2 -10 11541.5 994.543   8
   4   2 -10 13773.7 936.553  15
  -4   2  10 14486.1 1917.26   2
  -4  -2   9 2536.67 758.806   2
  -4   2   9 1253.24 681.273   2
   4   2  -9 2941.96 485.043  21
   4  -2  -9 2180.66 436.456  21
   4   2  -9 2430.15 395.134  15
   4   2  -8 50414.9 1686.61  21
  -4   2   8 48525.9 2996.50   2
  -4  -2   8 50340.4 2975.09   2
   4   2  -7 48537.0 2735.94   4
  -4  -2   7 44543.2 2509.98   2
  -4   2   7 47172.6 2663.81   2
   4  -2  -6 206188. 5730.72   3
  -4  -2   6 214353. 4988.50   2
  -4   2   6 214982. 5184.26   2
   4   2  -6 220796. 5753.48   4
   4  -2  -5 3191.67 759.497   3
  -4  -2   5 3080.79 576.131   2
  -4   2   5 3443.55 643.072   2
   4   2  -5 1814.10 629.716   4
   4   2  -4 121867. 4117.69   4
  -4  -2   4 118527. 2887.54   2
  -4   2   4 122490. 3086.48   2
   4  -2  -4 124090. 3854.67   3
   4   2  -4 121298. 3635.86   1
   4  -2  -3 1137.93 464.077   3
  -4  -2   3 967.156 277.082   2
   4  -2  -3 1434.91 569.126   6
   4   2  -3 1069.12 417.055   1
   4   2  -3 884.451 505.321   4
  -4  -2   2 27177.2 895.336   2
   4  -2  -2 29874.2 2105.18   6
   4   2  -2 30256.8 1557.16   1
   4  -2  -2 28388.8 1734.75   3
   4   2  -2 29228.5 1963.69   4
   4   2  -1 32281.5 1508.99   1
   4   2  -1 33924.8 2143.31   5
   4  -2  -1 32693.1 2201.50   6
   4  -2  -1 33297.8 1864.94   3
   4   2  -1 30789.1 1992.60   4
   4   2   0 3245.21 479.056   1
   4  -2   0 2824.24 659.823   3
   4  -2   0 3242.80 760.593   6
   4   2   0 3355.18 739.834   4
   4   2   0 3895.15 835.185   5
   4  -2   1 53226.9 2944.95   6
   4  -2   1 48988.8 1320.09   2
   4   2   1 58144.0 3082.61   5
   4   2   1 53094.2 2599.02   4
   4   2   1 52686.5 1853.98   1
   4  -2   2 3527.52 803.406   6
   4   2   2 3568.73 867.974   5
   4   2   2 3046.37 501.041   1
   4  -2   2 4271.93 911.248   5
   4  -2   2 3386.54 469.246   2
   4  -2   3 94396.1 4059.64   6
   4   2   3 97661.5 4538.23   5
   4  -2   3 97755.7 4067.47   5
   4   2   3 91924.8 2831.22   1
   4  -2   3 90189.8 2631.34   2
   4   2   3 92915.4 2705.36   2
   4  -2   3 85363.0 3040.26   4
   4  -2   4 33109.8 1835.53   2
   4  -2   4 31922.3 2499.36   6
   4  -2   4 34847.4 2599.20   5
   4   2   4 33215.8 2815.36   5
   4   2   4 32919.4 1858.54   2
   4  -2   5 6811.35 1149.84   6
   4   2   5 9535.93 1667.85   5
   4  -2   5 7957.59 1329.25   5
   4   2   6 102054. 5611.08   5
   4  -2   6 103778. 2559.10  18
   4   2   6 106085. 2645.71  18
   4   2   7 1393.37 755.202   5
   4  -2   7 865.844 352.532  18
   4   2   7 952.549 397.797  18
   4  -2   8 48836.7 1928.94  18
   4   2   8 52008.7 2008.91  18
   4  -2   9 14811.5 1124.86  18
   4   2   9 16420.2 1156.27  18
   4  -2  10-416.800 407.807  11
   4  -2  10 200.032 279.052  18
   4   2  10 609.186 367.667  18
   4  -2  11 4487.89 545.558  11
   4   2  11 5185.97 618.704  18
   4  -2  12 217.377 245.078  11
   4   2  12 222.450 218.909  18
   4  -2  13 797.118 224.321  11
   4   2  13 474.741 172.203  11
   4   3 -15 225.233 181.873   9
   4   3 -15 257.084 155.151  17
   4  -3 -15 236.628 150.082  15
   4  -3 -15 222.923 176.518  21
   4  -3 -14 11066.5 686.075  15
   4  -3 -14 10974.6 807.227  21
   4   3 -14 10799.7 776.173  17
   4  -3 -13 732.256 304.608  21
   4   3 -13 632.125 270.426  17
   4   3 -13 764.170 291.064  15
   4  -3 -13 420.683 209.573  15
   4   3 -12 369.409 329.286  21
   4  -3 -12 81.5620 261.285  21
   4   3 -12 214.781 269.447  15
   4   3 -11 1503.32 391.048  21
   4  -3 -11 1464.96 386.191  21
   4   3 -11 1771.90 404.979  15
   4  -3 -11 1125.77 374.342   8
   4   3 -10 22332.0 1277.11  21
   4  -3 -10 23192.6 1337.47  21
   4  -3 -10 21383.6 2473.29   3
  -4  -3  10 23466.1 2411.12   2
  -4   3  10 23537.1 2419.58   2
   4   3 -10 22662.9 1202.22  15
  -4  -3   9 1775.98 698.722   2
  -4   3   9 1232.17 634.100   2
   4  -3  -9 1542.08 377.333  21
   4   3  -9 1797.97 445.668  21
   4   3  -9 1997.87 380.941  15
   4  -3  -9 2252.24 805.114   3
  -4  -3   8-324.257 390.589   2
  -4   3   8 249.106 332.441   2
   4  -3  -8 403.646 233.290  21
   4   3  -8-0.55621 212.334  21
   4  -3  -8 148.685 349.447   3
   4   3  -8-124.030 191.794  15
  -4  -3   7 6631.94 1048.47   2
  -4   3   7 5829.58 1065.11   2
   4  -3  -7 6848.51 1226.92   3
   4  -3  -6 645.480 423.074   3
  -4  -3   6 857.473 439.383   2
  -4   3   6 343.543 285.012   2
   4   3  -5 1457.22 612.270   4
   4  -3  -5 493.311 439.399   3
  -4   3   5 942.893 368.534   2
   4   3  -5 625.154 367.705   1
  -4  -3   5 1141.36 446.169   2
   4  -3  -4 146585. 4676.56   6
  -4  -3   4 131836. 3315.99   2
   4   3  -4 138866. 4603.52   4
   4   3  -4 137257. 4082.70   1
   4  -3  -4 141240. 4443.58   3
  -4  -3   3 9942.02 828.246   2
   4  -3  -3 11363.4 1372.20   6
   4  -3  -3 10787.6 1229.27   3
   4   3  -3 11032.7 1099.11   1
   4   3  -3 9732.77 1211.75   4
  -4  -3   2 334045. 4066.51   2
   4   3  -2 351802. 5738.28   1
   4   3  -2 348740. 6511.70   5
   4   3  -2 345006. 6999.66   4
   4  -3  -2 340384. 6441.70   3
   4  -3  -1 4173.80 835.374   3
  -4  -3   1 3317.10 393.631   2
   4   3  -1 4417.80 650.340   1
   4   3  -1 4060.55 869.931   4
   4  -3  -1 4159.93 900.823   6
   4   3  -1 5023.46 918.425   5
   4  -3   0 12845.3 766.430   2
   4   3   0 14607.7 1156.17   1
   4  -3   0 12501.9 1496.09   6
   4   3   0 13121.5 1429.38   4
   4   3   0 15041.8 1561.88   5
   4  -3   0 14272.1 1406.54   3
   4  -3   1 80981.7 2105.95   2
   4  -3   1 87485.8 3949.27   6
   4   3   1 86538.7 3895.85   5
   4   3   1 81788.7 2727.27   1
   4  -3   1 84672.2 3472.09   3
   4   3   2 108395. 4578.29   5
   4  -3   2 97410.9 2626.24   2
   4  -3   2 104557. 4439.19   6
   4   3   2 98351.4 3157.67   1
   4  -3   3 133292. 3459.52   2
   4  -3   3 137435. 5243.61   6
   4   3   3 141177. 5632.54   5
   4   3   3 125803. 3731.88   1
   4  -3   4 69154.3 3470.50   5
   4  -3   4 63801.8 2705.03   2
   4   3   4 68122.2 4197.07   5
   4   3   4 66705.7 2783.63   2
   4  -3   4 65945.9 3773.20   6
   4   3   5 12953.3 1955.68   5
   4  -3   5 11642.5 1634.47   6
   4  -3   6 286.928 273.654  18
   4   3   6 372.771 649.989   5
   4   3   6 180.148 230.176  18
   4  -3   7 1403.89 430.233  18
   4   3   7 1377.20 410.155  18
   4   3   7 944.756 683.279   5
  -4  -3  -7 1084.84 324.384  16
   4  -3   8 7304.12 733.484  11
   4  -3   8 7797.03 814.540  18
   4   3   8 8707.40 888.629  18
   4  -3   9 15790.3 1009.33  19
   4  -3   9 17872.9 1091.19  11
   4   3   9 19132.4 1283.46  18
   4  -3  10 13500.7 954.139  11
   4   3  10 12606.7 972.624  18
   4  -3  11 6867.84 647.360  11
   4   3  11 6740.42 690.729  18
   4  -3  12 2666.48 385.111  11
   4   3  12 2403.08 381.861  18
   4  -3  13 317.063 173.774  11
   4  -4 -15 2579.57 326.393  21
   4   4 -15 2819.38 289.297   9
   4   4 -15 2263.75 258.865  17
   4  -4 -14 1430.16 334.671  21
   4   4 -14 1659.20 313.398   9
   4   4 -14 1541.76 308.957  17
   4  -4 -14 1665.00 290.552  15
   4  -4 -13 612.163 333.894  21
   4   4 -13 1090.58 364.281  17
   4  -4 -13 538.209 208.188  15
   4   4 -12 1156.35 439.307  17
   4  -4 -12 1080.94 370.704  21
   4   4 -12 1243.82 388.701  15
   4  -4 -12 1011.67 368.103   8
   4  -4 -11 2969.79 555.889  21
   4   4 -11 2322.08 491.154  17
   4   4 -11 2471.04 431.031  15
   4  -4 -11 2234.24 507.359   8
   4  -4 -10 502.267 576.294   3
  -4  -4  10-545.312 467.724   2
  -4   4  10 12.1450 491.121   2
   4   4 -10-32.7931 289.284  21
   4  -4 -10-12.8319 262.074  21
   4   4 -10 211.257 241.927  15
   4  -4  -9 25073.7 2610.57   3
  -4  -4   9 27333.8 2478.97   2
   4   4  -9 25132.6 1330.27  21
  -4   4   9 26386.0 2521.26   2
   4  -4  -9 27252.7 1405.07  21
   4   4  -9 25780.6 1249.88  15
   4   4  -8 33159.3 1444.44  21
   4  -4  -8 33920.6 1517.43   7
   4  -4  -8 36189.7 1501.28  21
  -4  -4   8 35782.2 2632.40   2
   4  -4  -8 33572.7 2858.39   3
  -4   4   8 36584.1 2760.25   2
   4   4  -8 35021.3 1360.13  15
  -4  -4   7 20993.1 1876.60   2
  -4   4   7 19235.2 1912.69   2
   4  -4  -7 19463.7 2087.56   3
  -4  -4   6 13277.9 1401.24   2
   4  -4  -6 14707.3 1743.31   3
   4   4  -6 14688.1 1638.90   1
  -4   4   6 14457.0 1567.96   2
   4  -4  -5 6692.94 1140.73   3
   4   4  -5 7741.25 1131.49   1
  -4  -4   5 7271.38 966.984   2
  -4  -4   4 36823.0 1881.19   2
   4  -4  -4 37014.8 2509.66   6
   4   4  -4 37979.9 2296.96   1
   4  -4  -4 40242.3 2545.72   3
  -4  -4   3 36100.9 1732.42   2
   4   4  -3 38550.0 2148.67   1
   4  -4  -3 37157.7 2576.76   6
   4  -4  -3 37946.6 2365.88   3
   4  -4  -2 3857.16 794.239   3
  -4  -4   2 5111.57 648.383   2
   4   4  -2 4772.82 766.820   1
   4  -4  -2 5476.70 1032.37   6
   4   4  -2 5794.96 922.025   5
   4   4  -1 22638.9 1848.17   5
   4  -4  -1 22318.1 2083.38   6
   4  -4  -1 20730.1 1728.40   3
   4   4  -1 22650.0 1578.47   1
   4  -4   0 67396.7 2174.15   2
   4   4   0 70664.9 3438.55   5
   4   4   0 69716.1 2716.95   1
   4  -4   0 65728.4 3177.16   3
   4   4   1 145257. 5162.75   5
   4   4   1 138626. 3961.64   1
   4  -4   1 135685. 3212.53   2
   4  -4   1 140647. 4735.50   3
   4  -4   2 41645.4 1940.91   2
   4   4   2 43762.7 3087.69   5
   4   4   2 42560.6 2333.15   1
   4   4   3 327.729 402.493   1
   4   4   3 207.038 429.233   5
   4  -4   3 63.3219 254.564   2
   4  -4   4 70935.9 3059.80   2
   4   4   4 65719.6 3178.66   1
   4  -4   5 4711.71 1226.20   6
   4  -4   5 4354.28 498.342  11
   4  -4   5 4437.19 515.968  19
   4  -4   5 4255.72 553.304  18
   4   4   5 4432.51 575.741  18
   4   4   5 4095.12 518.684  10
   4  -4   6 139904. 2912.43  11
   4  -4   6 143148. 3096.92  18
   4   4   6 144474. 3281.68  18
  -4  -4  -6 144577. 2776.59  16
   4  -4   6 135746. 2897.30  19
   4  -4   7 3272.78 504.646  11
   4   4   7 3672.33 1305.42   5
   4  -4   7 3184.15 486.165  19
   4   4   7 3870.12 619.981  18
  -4  -4  -7 3952.20 528.079  16
   4  -4   8 65856.9 2133.92  11
   4  -4   8 63559.1 1988.98  19
   4   4   8 66248.7 2339.89  18
  -4  -4  -8 63005.1 1992.92  16
   4   4   9 5016.91 716.326  18
   4  -4   9 4354.70 587.673  11
   4  -4  10 11370.4 858.849  11
   4   4  10 10281.2 894.390  18
   4  -4  11 4203.15 529.578  11
   4   4  11 4683.02 559.316  18
   4  -4  12 16465.0 801.880  11
   4   4  12 16243.0 837.952  18
   4  -5 -15 16222.0 697.782  21
   4   5 -15 18655.0 635.542   9
   4  -5 -14 7626.84 622.094  21
   4   5 -14 6895.91 524.647  17
   4   5 -14 7621.99 535.094   9
   4  -5 -14 6616.96 444.923  15
   4  -5 -13 3918.16 524.744  21
   4   5 -13 3734.37 490.032  17
   4   5 -13 3587.49 462.697   9
   4  -5 -13 3324.24 403.716  15
   4  -5 -12 1557.15 422.908  21
   4   5 -12 1152.20 390.714  17
   4   5 -12 1289.56 338.041   9
   4  -5 -12 437.954 295.318   8
   4   5 -11 836.741 381.968  17
   4  -5 -11 965.953 363.053  21
  -4   5  10 454.378 474.736   2
   4  -5 -10 109.439 260.444  21
   4   5 -10 817.142 418.633  17
   4  -5  -9 23773.8 1332.22   7
   4  -5  -9 27681.6 1425.09  21
  -4  -5   9 26173.3 2478.07   2
   4   5  -9 25754.7 1409.35  17
   4  -5  -9 23968.9 2670.99   3
  -4   5   9 25300.4 2564.58   2
  -4   5   8 25267.9 2410.60   2
   4  -5  -8 21711.1 1280.23   7
   4  -5  -8 23035.3 1238.59  21
  -4  -5   8 21723.7 2150.20   2
   4   5  -8 22519.3 1285.52  17
   4  -5  -8 22260.6 2447.74   3
   4  -5  -7 14713.5 1040.95   7
  -4  -5   7 14376.4 1644.12   2
   4   5  -7 13995.2 989.369  17
   4  -5  -7 15030.5 1923.66   3
  -4  -5   6 20033.3 1758.63   2
   4  -5  -6 21874.8 2207.42   3
   4   5  -6 20319.3 2025.89   1
   4   5  -5 381.498 360.944   1
   4  -5  -5 353.132 533.244   3
   4  -5  -5 124.312 290.919   6
  -4  -5   5-209.754 326.468   2
   4  -5  -4 118940. 4637.90   6
  -4  -5   4 116642. 3673.11   2
   4  -5  -4 124959. 4790.59   3
   4   5  -4 118367. 4319.21   1
   4  -5  -3 4659.37 912.507   3
  -4  -5   3 5399.70 769.121   2
   4  -5  -3 6239.01 1166.80   6
   4   5  -3 5222.75 881.826   1
   4   5  -2 106310. 3753.63   1
  -4  -5   2 100355. 3060.10   2
   4  -5  -2 109715. 4668.18   6
   4   5  -2 101949. 3700.01   5
   4  -5  -2 103866. 4166.98   3
   4   5  -1 22621.1 1727.43   1
   4  -5  -1 24314.6 2031.23   3
   4   5  -1 21716.8 1867.50   5
   4  -5   0 82268.9 2851.16   2
   4   5   0 87537.0 3969.91   5
   4   5   0 82876.9 3243.70   1
   4  -5   0 83336.3 3805.13   3
   4  -5   1 7880.04 1295.71   3
   4  -5   1 7007.71 858.888   2
   4   5   1 6204.27 993.065   1
   4   5   1 8028.26 1326.85   5
   4  -5   2 35417.9 1991.05   2
   4   5   2 37366.3 2900.43   5
   4   5   2 34087.7 2240.04   1
   4  -5   3 40397.1 2304.48   2
   4   5   3 41256.4 2560.90   1
   4   5   4 28011.2 2207.65   1
   4  -5   4 26017.3 2001.25   2
   4   5   5 11893.4 1531.34   1
   4   5   5 11293.7 829.689  10
   4  -5   5 12708.5 860.147  11
   4  -5   5 12309.2 844.496  19
   4  -5   6 2413.71 463.675  11
   4  -5   6 2281.76 400.395  19
   4   5   6 2314.25 491.081  18
  -4  -5  -6 1906.17 397.278  16
   4   5   7 2221.45 946.900   5
   4  -5   7 2615.51 478.977  11
   4  -5   7 2267.19 397.054  19
   4   5   7 3059.82 571.917  18
  -4  -5  -7 2581.97 442.090  16
   4   5   8 6773.96 820.413  18
   4  -5   8 6730.58 749.965  11
  -4  -5  -8 6303.99 674.324  16
   4  -5   9 4623.39 622.089  11
   4   5   9 4828.54 679.272  18
   4  -5  10 8801.27 764.419  11
   4   5  10 9722.31 864.612  18
   4  -5  11 7693.92 646.370  11
   4   5  11 7310.87 668.942  18
   4  -5  12 5481.53 451.459  11
   4   5  12 5330.31 471.825  18
   4  -6 -14-56.4760 166.718  21
   4   6 -14-19.3481 125.729  17
   4   6 -14 396.228 215.220   9
   4  -6 -13 25221.7 1194.17  21
   4   6 -13 25459.3 1031.25   9
   4   6 -13 23858.6 1052.57  17
   4  -6 -12 2044.23 440.272  21
   4   6 -12 1529.90 368.183  17
   4   6 -12 2022.50 377.206   9
   4  -6 -12 1638.63 407.610   8
   4  -6 -11 16095.7 1097.72  21
   4   6 -11 15789.9 938.615   9
   4   6 -11 15755.6 1069.27  17
   4  -6 -10 29499.4 1476.65  21
   4   6 -10 28669.4 1276.11   9
   4   6 -10 29260.0 1475.95  17
   4  -6  -9 633.622 539.896   3
   4   6  -9 132.270 297.292  17
   4  -6  -9 295.358 236.024   7
   4  -6  -9-111.113 247.836  21
   4   6  -9 230.605 231.629   9
  -4  -6   8 2015.80 760.912   2
   4  -6  -8 2653.63 980.977   3
   4  -6  -8 3009.20 564.559   7
   4  -6  -8 2950.30 521.039  21
   4   6  -8 2882.46 526.294  17
   4   6  -8 3049.78 436.013   9
   4  -6  -7 25429.6 1445.31   7
   4  -6  -7 23540.7 1238.35  11
  -4  -6   7 28298.7 2404.52   2
   4  -6  -7 26521.1 1272.01  21
   4   6  -7 23690.2 1079.04   9
   4   6  -7 24955.8 1300.60  17
   4  -6  -7 27167.9 2692.65   3
   4   6  -7 25719.8 2467.09   1
   4  -6  -6 337.751 522.219   3
   4  -6  -6 322.982 230.078  19
   4   6  -6 399.470 512.558   1
   4  -6  -6 528.201 282.959   7
   4   6  -6 15.4934 230.283  17
  -4  -6   6 644.707 416.234   2
   4  -6  -5 3357.60 952.549   3
   4  -6  -5 2482.09 710.550   6
   4   6  -5 2493.93 746.872   1
  -4  -6   5 2576.18 704.116   2
  -4  -6   4 7469.16 1044.30   2
   4   6  -4 9223.75 1303.31   1
   4  -6  -4 7601.43 1304.12   6
   4  -6  -4 9564.03 1413.93   3
   4  -6  -3 6194.70 1187.40   3
   4  -6  -3 5256.25 1083.16   6
  -4  -6   3 4631.64 823.106   2
   4   6  -3 5639.89 1009.76   1
   4   6  -2 6942.70 1071.74   1
   4  -6  -2 6806.49 1212.17   3
  -4  -6   2 6669.68 961.619   2
   4   6  -2 7428.90 1007.55   5
   4   6  -1 68478.6 3336.88   5
   4  -6  -1 68940.9 3630.64   3
   4   6  -1 69194.9 3235.54   1
   4   6   0 3122.77 724.924   1
   4  -6   0 3880.01 944.962   3
   4   6   0 2299.48 729.664   5
   4  -6   1 21638.3 1710.19   2
   4   6   1 23471.7 2243.91   5
   4   6   1 25231.4 2016.19   1
   4  -6   1 25277.2 2328.78   3
   4   6   2 40852.3 2664.08   1
   4  -6   2 41833.6 2384.21   2
   4   6   2 44145.3 3266.56   5
   4   6   3 907.279 552.361   1
   4  -6   3 577.746 326.674   2
   4   6   4 98310.4 2395.53  10
   4  -6   4 100728. 2371.48  11
   4   6   4 98204.4 2479.02  17
   4   6   4 92706.9 4310.08   1
   4  -6   5 5543.27 553.707  19
   4   6   5 5002.21 606.555  10
   4  -6   5 6009.65 644.152  11
   4   6   5 4688.24 1045.99   1
   4   6   5 4140.16 589.527  17
   4  -6   6 58996.3 1945.18  11
   4  -6   6 58685.9 1823.86  19
   4   6   6 55848.3 2156.54  18
   4   6   6 54607.4 1972.93  10
  -4  -6  -6 55015.2 1888.54  16
   4  -6   7 105.208 304.176  11
   4   6   7 397.675 332.815  18
  -4  -6  -7 566.221 294.776  16
   4  -6   8 54812.9 1914.57  11
   4   6   8 53135.9 2136.08  18
  -4  -6  -8 49041.4 1798.63  16
   4   6   9 5586.61 745.381  18
   4  -6   9 6325.86 700.067  11
   4  -6  10 24942.4 1192.59  11
   4   6  10 25905.1 1313.22  18
   4  -6  11 17109.1 874.997  11
   4   6  11 17079.2 934.278  18
   4  -6  12 9866.02 542.961  11
   4   6  12 9761.05 574.365  18
   4  -7 -14 1322.61 253.527  21
   4   7 -14 1866.58 256.141   9
   4  -7 -13 977.551 291.527  21
   4   7 -13 543.066 202.229  17
   4   7 -13 834.926 249.645   9
   4  -7 -13 566.277 248.744   8
   4  -7 -12 3087.99 501.815  21
   4  -7 -12 2866.48 506.106   8
   4   7 -12 2926.79 415.020  17
   4   7 -12 2992.87 424.365   9
   4  -7 -11 11021.0 889.412  21
   4   7 -11 10729.6 770.693   9
   4   7 -11 11003.4 847.572  17
   4  -7 -10 37.7478 199.351   7
   4  -7 -10 100.319 258.287  21
   4   7 -10 281.156 310.263   9
   4   7 -10 153.137 247.116  17
   4   7  -9 61026.0 1863.40   9
   4  -7  -9 62102.8 2239.41   7
   4  -7  -9 64958.5 2145.15  21
   4   7  -9 63624.2 2121.02  17
   4  -7  -8 1510.31 729.366   3
   4  -7  -8 1583.69 443.082   7
   4  -7  -8 2230.54 436.151  21
   4   7  -8 2348.64 465.039  17
   4   7  -8 2450.52 425.563   9
  -4  -7   8 2236.34 832.000   2
   4   7  -7 28213.8 2751.01   1
   4  -7  -7 28411.7 1597.84   7
   4  -7  -7 26545.4 1368.86  11
  -4  -7   7 30039.7 2570.66   2
   4  -7  -7 27816.6 1311.59  21
   4   7  -7 27183.1 1199.22   9
   4   7  -7 28941.2 1408.18  17
   4  -7  -7 28389.6 2872.32   3
   4   7  -6 34116.3 1290.23   9
   4  -7  -6 33781.3 1535.36  11
   4  -7  -6 36373.0 1804.91   7
  -4  -7   6 37826.6 2713.49   2
   4  -7  -6 34607.6 1577.61  19
   4   7  -6 37655.2 3016.95   1
   4   7  -6 36660.2 1543.15  17
   4  -7  -6 38791.8 3195.60   3
   4  -7  -5 93.1485 428.458   3
   4  -7  -5 350.333 339.834   7
   4   7  -5 486.733 531.194   1
   4  -7  -5 209.156 292.580  19
   4   7  -5 122.306 232.864   9
   4   7  -5-32.3981 234.774  17
  -4  -7   5 37.1509 314.598   2
  -4  -7   4 38855.6 2488.44   2
  -4   7   4 38555.4 2535.24   1
   4   7  -4 41531.6 2892.45   1
   4  -7  -4 36504.2 2906.11   6
   4  -7  -4 43032.9 3163.62   3
  -4  -7   3 44344.9 2551.31   2
   4   7  -3 47571.9 2994.32   1
   4  -7  -3 47651.6 3277.26   3
   4  -7  -3 44246.5 3277.58   6
   4   7  -2 86171.6 3937.14   1
  -4  -7   2 86370.3 3521.92   2
   4  -7  -2 92073.7 4480.50   3
   4   7  -1 48489.8 2808.55   5
   4  -7  -1 54840.0 3454.55   3
   4   7  -1 53250.9 3082.67   1
   4   7   0 61468.2 3470.47   5
   4   7   0 61259.0 3296.64   1
   4  -7   0 67595.9 3913.15   3
   4  -7   1 1420.60 623.994   3
   4   7   1 1825.84 656.644   1
   4   7   1 1127.02 586.155   5
   4  -7   1 1185.66 550.229   2
   4  -7   2 4808.66 552.094  11
   4   7   2 3769.02 1029.01   5
   4   7   2 4377.01 954.573   1
   4   7   2 4164.56 563.332  17
   4  -7   2 4206.89 858.909   2
   4  -7   3 25065.9 1140.06  19
   4   7   3 22316.4 1217.61  17
   4  -7   3 21355.3 1956.04   2
   4  -7   3 21563.4 1129.01  11
   4   7   3 21752.8 1131.55  10
   4   7   3 22207.9 2570.94   5
   4   7   3 23009.8 2190.82   1
   4  -7   4 776.679 320.341  11
   4   7   4 493.336 492.894   1
   4   7   4 902.480 321.821  10
   4   7   4 403.457 222.524  17
   4  -7   4 669.279 261.116  19
   4  -7   5 642.016 367.439  11
   4  -7   5 195.378 212.192  19
   4   7   5 325.077 542.003   5
   4   7   5-76.5012 272.753  17
   4   7   5-252.318 530.006   1
   4   7   5 288.673 272.394  10
   4   7   6 1146.52 344.968  10
   4  -7   6 1673.80 444.211  11
  -4  -7  -6 902.749 339.062  16
   4  -7   7-11.3138 360.905  11
   4   7   7-173.216 305.661  18
  -4  -7  -7 110.029 227.842  16
  -4  -7  -8 270.864 263.878  16
   4  -7   8 1114.18 448.630  11
   4   7   8 199.458 332.204  18
   4  -7   9 10362.6 839.173  11
   4   7   9 10932.0 950.687  18
  -4  -7  -9 9766.53 776.923  16
   4  -7  10 11544.1 778.246  11
  -4  -7 -10 9124.79 653.197  21
   4   7  10 11105.6 836.109  18
   4  -7  11 148.222 229.141  11
   4   7  11 171.782 222.694  18
   4  -8 -13 2316.07 336.806  21
   4   8 -13 2799.65 314.614   9
   4  -8 -13 2372.34 353.615   8
   4  -8 -12 13428.3 855.749  21
   4   8 -12 13996.5 763.508  17
   4  -8 -12 13933.2 973.028   8
   4   8 -12 14010.5 774.584   9
   4   8 -11 32510.0 1321.84  17
   4  -8 -11 31631.6 1407.77  21
   4   8 -11 32100.6 1264.56   9
   4  -8 -10 36474.4 1614.19   7
   4  -8 -10 36106.4 1572.55  21
   4   8 -10 40719.9 1593.96  17
   4   8 -10 39969.3 1467.72   9
   4  -8  -9-58.4955 259.220   7
   4  -8  -9 374.257 241.199  21
   4   8  -9 472.681 332.977   9
   4   8  -9 308.382 298.991  17
   4  -8  -8 27390.7 1582.46   7
   4  -8  -8 26149.4 1322.01  21
   4   8  -8 26952.1 1228.07   9
   4   8  -8 27422.4 1360.61  17
   4  -8  -7 8632.52 928.383   7
   4  -8  -7 8077.34 850.920  11
  -4  -8   7 7700.60 1372.14   2
   4   8  -7 9122.42 716.967   9
   4   8  -7 9237.34 799.311  17
   4  -8  -7 9383.75 1749.98   3
   4   8  -7 9835.74 1638.70   1
   4  -8  -6 13045.9 1127.47   7
   4  -8  -6 11723.4 984.676  11
  -4  -8   6 12633.7 1696.70   2
   4  -8  -6 12253.7 996.928  19
   4  -8  -6 14084.1 2078.84   3
   4   8  -6 12910.4 1830.22   1
   4   8  -6 12549.4 830.960   9
   4   8  -6 12678.7 927.128  17
  -4   8   5 3559.16 904.576   1
   4  -8  -5 3656.64 1120.11   3
   4   8  -5 4304.63 1154.49   1
   4  -8  -5 3794.93 627.885   7
   4  -8  -5 2822.18 544.478  11
   4  -8  -5 3653.24 591.754  19
   4   8  -5 4003.67 532.228  17
   4   8  -5 4122.37 482.760   9
  -4  -8   5 2962.95 853.374   2
   4  -8  -4 2957.15 1038.12   3
   4  -8  -4 2766.97 473.029  19
  -4  -8   4 3154.44 848.980   2
   4   8  -4 3189.83 426.456   9
   4  -8  -4 2243.50 473.723  11
   4  -8  -4 2122.80 769.401   6
   4   8  -4 2494.99 454.304  17
   4   8  -4 1833.57 761.905   1
   4  -8  -3 6774.62 1399.60   3
  -4  -8   3 6360.43 1068.63   2
   4   8  -3 6997.89 1294.24   1
   4  -8  -3 5146.84 625.491  11
   4  -8  -3 5228.64 1254.75   6
   4  -8  -3 7514.80 714.955  19
   4   8  -3 6377.29 572.485   9
   4   8  -3 6522.77 660.302  17
   4   8  -2 21084.9 2091.48   1
  -4  -8   2 19825.3 1848.07   2
   4  -8  -2 19083.5 1107.39  11
   4   8  -2 20232.7 1096.48  17
   4  -8  -2 19094.8 2245.19   3
   4  -8  -2 19727.1 1110.52  19
   4  -8  -1 11423.5 878.340  11
   4  -8  -1 11260.9 829.173  19
   4  -8  -1 13190.6 1856.22   3
   4   8  -1 11212.5 837.560  17
   4   8  -1 10666.3 1486.46   1
   4  -8   0 621.361 589.062   3
   4  -8   0 526.240 422.462   2
   4  -8   0 555.224 261.196  19
   4   8   0 152.868 244.632  10
   4   8   0 510.788 240.841  17
   4  -8   0 381.289 245.494  11
   4   8   0 455.448 384.749   1
   4  -8   1 9294.42 1344.72   2
   4   8   1 10629.0 1607.88   5
   4  -8   1 9914.26 788.477  11
   4  -8   1 10542.1 784.627  19
   4   8   1 10903.4 790.950  10
   4   8   1 10678.3 834.901  17
   4   8   1 10679.2 1513.70   1
   4  -8   1 11387.4 1754.14   3
   4  -8   2 2257.91 400.656  11
   4   8   2 1915.51 391.874  10
   4  -8   2 1894.29 363.066  19
   4   8   2 1874.43 729.194   1
   4   8   2 1861.85 418.068  17
   4  -8   2 1027.09 468.574   2
   4   8   2 1632.86 679.566   5
   4  -8   3 3068.99 453.968  19
   4   8   3 2976.15 913.126   1
   4  -8   3 3616.52 517.694  11
   4   8   3 2875.73 1058.44   5
   4   8   3 3334.98 525.981  10
   4   8   3 2816.26 530.775  17
   4  -8   4 36164.5 1541.47  11
   4   8   4 33097.4 1515.31  10
   4   8   4 34264.3 3366.28   5
   4   8   4 33296.4 2849.79   1
   4   8   4 33104.4 1598.30  17
   4  -8   4 34305.8 1392.58  19
   4   8   5 3065.11 1134.14   5
   4  -8   5 2415.77 473.295  11
   4   8   5 2886.05 502.399  10
   4   8   5 2446.21 781.454   1
  -4  -8  -6 2434.26 474.970  16
   4   8   6 2043.89 449.260  10
   4  -8   6 1990.90 439.660  11
   4  -8   7 2435.68 500.790  11
   4   8   7 2265.76 531.166  18
  -4  -8  -7 2481.64 476.329  16
   4  -8   8 6065.74 697.831  11
   4   8   8 5763.00 739.741  18
  -4  -8  -8 5205.45 582.120  16
   4  -8   9 26804.0 1221.58  11
   4   8   9 28322.8 1375.24  18
  -4  -8  -9 24718.1 1155.81  16
  -4  -8 -10 8813.35 600.012  21
   4  -8  10 10513.3 711.859  11
   4   8  10 10422.8 739.157  18
   4  -8  11 14220.3 672.646  11
   4   8  11 14286.0 719.628  18
   4  -9 -13 6525.94 449.322  21
   4  -9 -13 7010.47 513.025   8
   4   9 -12 2934.58 371.923   9
   4  -9 -12 2507.87 440.469   8
   4  -9 -12 2021.51 335.998  21
   4  -9 -11 8138.01 682.128  21
   4   9 -11 8594.19 637.377   9
   4   9 -11 8400.62 609.273  17
   4  -9 -10 531.502 283.494   7
   4  -9 -10 742.674 340.631  21
   4   9 -10 831.841 294.928   9
   4   9 -10 422.158 241.997  17
   4  -9  -9 15912.7 1185.41   7
   4  -9  -9 14814.6 986.005  21
   4   9  -9 15709.5 937.154   9
   4   9  -9 16799.4 1017.54  17
   4  -9  -8 3479.39 600.655   7
   4  -9  -8 2814.52 458.740  21
   4   9  -8 2974.58 464.890   9
   4   9  -8 3581.28 512.944  17
   4  -9  -7 31649.1 1745.76   7
   4  -9  -7 29309.6 1560.93  11
   4   9  -7 29550.1 1408.65  17
   4   9  -7 28576.6 1281.39   9
   4  -9  -6 7250.60 1500.80   3
   4  -9  -6 9041.90 970.209   7
   4  -9  -6 9152.97 879.706  11
  -4  -9   6 7913.33 1477.22   2
   4   9  -6 9778.57 766.926   9
   4   9  -6 10136.4 835.566  17
   4   9  -6 6876.83 1362.79   1
   4  -9  -5 8787.18 956.800   7
   4  -9  -5 7945.75 843.563  11
  -4  -9   5 8311.83 1399.10   2
   4  -9  -5 8298.08 843.130  19
   4   9  -5 10150.0 1697.59   1
   4   9  -5 8266.34 717.223   9
   4   9  -5 9359.14 797.559  17
   4  -9  -5 8804.55 1655.61   3
   4  -9  -4-70.6653 437.669   3
   4   9  -4 442.174 252.396   9
   4  -9  -4 299.350 314.020   7
   4  -9  -4 314.171 367.455  11
   4  -9  -4 194.337 231.402  19
   4   9  -4 157.837 236.432  17
   4   9  -4-504.963 561.720   1
  -4  -9   4 26.6637 317.300   2
  -4  -9   3 11605.8 1517.20   2
   4  -9  -3 11930.1 960.336  11
   4   9  -3 13229.0 1798.71   1
   4  -9  -3 12836.5 1997.96   6
   4  -9  -3 13305.8 986.804  19
   4   9  -3 12937.3 875.887   9
   4   9  -3 13180.3 937.581  17
   4  -9  -3 12844.0 1927.11   3
   4   9  -2 15397.3 1943.62   1
  -4  -9   2 13833.1 1665.88   2
   4  -9  -2 14478.3 1150.78   7
   4  -9  -2 15155.9 1058.18  11
   4  -9  -2 16258.5 1084.36  19
   4   9  -2 15789.6 934.073   9
   4   9  -2 16067.6 1036.74  17
   4  -9  -2 17716.8 2211.45   3
   4   9  -1 14891.0 1881.33   1
   4  -9  -1 14707.2 1122.70   7
   4  -9  -1 14520.6 1044.73  11
   4  -9  -1 16358.1 1042.16  19
   4   9  -1 15368.4 938.348   9
   4   9  -1 16362.4 1038.49  17
   4  -9  -1 16150.2 2142.87   3
   4   9  -1 16170.0 990.003  10
   4  -9   0 41904.2 3001.41   2
   4  -9   0 44450.2 1743.96  11
   4  -9   0 46524.8 1706.10  19
   4   9   0 46086.8 1630.13  10
   4   9   0 46559.0 1744.70  17
   4   9   0 45996.1 3254.37   1
   4  -9   0 48569.8 3681.51   3
   4  -9   1 19691.0 2042.00   2
   4  -9   1 20361.1 1192.25  11
   4  -9   1 21181.9 1147.43  19
   4   9   1 21395.7 1144.73  10
   4   9   1 19937.5 1202.64  17
   4   9   1 19953.8 2208.61   1
   4  -9   1 24168.0 2629.62   3
   4  -9   2 1327.13 351.839  11
   4   9   2 2196.75 436.886  10
   4   9   2 2222.35 482.443  17
   4  -9   2 2661.57 428.442  19
   4   9   2 2069.42 802.718   1
   4   9   3 8015.77 1606.11   5
   4  -9   3 7773.08 776.071  11
   4   9   3 7052.32 809.520  17
   4   9   3 7084.36 1319.52   1
   4   9   3 7555.05 742.263  10
   4  -9   3 7867.99 688.109  19
   4  -9   4 6056.20 692.668  11
   4   9   4 6423.24 741.605  10
   4   9   4 5546.70 1429.28   5
   4   9   4 5124.35 1176.54   1
   4   9   4 5072.78 686.736  17
   4  -9   5-72.4872 306.912  11
   4   9   5-120.522 345.529  10
   4  -9   6 4298.33 614.221  11
   4   9   6 3519.15 584.574  10
  -4  -9  -6 4181.55 584.764  16
   4  -9   7 1466.78 345.882  11
   4   9   7 2211.35 517.980  18
  -4  -9  -7 2040.99 414.817  16
   4  -9   8 1965.74 413.535  11
   4   9   8 2418.55 506.409  18
  -4  -9  -8 2021.71 392.797  16
   4  -9   9 11014.5 754.396  11
   4   9   9 11241.0 823.226  18
  -4  -9  -9 9777.55 688.243  16
   4   9  10 4614.49 473.430  18
   4  -9  10 4009.29 442.880  11
  -4  -9 -10 3456.13 359.600  21
   4 -10 -12 5910.56 433.901  21
   4 -10 -12 5939.81 559.622   8
   4 -10 -11 382.191 178.790  21
   4  10 -11 370.271 225.068   9
   4 -10 -10 58361.3 1905.48   7
   4 -10 -10 56358.3 1679.62  21
   4  10 -10 64990.2 1642.85  17
   4  10 -10 66208.2 1736.39   9
   4 -10  -9-47.7850 281.153   7
   4 -10  -9-16.7332 197.435  21
   4  10  -9 411.338 301.954   9
   4  10  -9 228.125 254.806  17
   4 -10  -8 65028.9 2401.31   7
   4  10  -8 62647.4 1875.33   9
   4  10  -8 65119.3 1937.17  17
   4 -10  -7 4233.60 687.685   7
   4 -10  -7 4254.86 672.112  11
   4  10  -7 4174.98 537.875   9
   4  10  -7 3655.23 514.127  17
   4 -10  -6 16203.0 1312.94   7
   4 -10  -6 14557.8 1170.76  11
   4  10  -6 15641.9 967.410   9
   4  10  -6 16486.5 1056.74  17
   4 -10  -5 22040.5 1502.31   7
   4 -10  -5 19615.1 1341.13  11
   4 -10  -5 20038.8 1320.74  19
   4 -10  -5 22894.1 2696.22   3
   4  10  -5 20156.6 2421.12   1
   4  10  -5 19802.6 1097.21   9
   4  10  -5 21450.8 1205.98  17
   4 -10  -4 18880.7 1389.89   7
   4 -10  -4 15763.8 1193.05  11
   4  10  -4 16604.9 2181.47   1
   4 -10  -4 15500.2 1117.83  19
   4  10  -4 16404.3 1010.50   9
   4  10  -4 17770.8 1094.41  17
   4 -10  -4 18304.4 2366.18   3
   4 -10  -3 15629.9 1267.14   7
   4 -10  -3 15334.3 1141.08  11
   4  10  -3 14099.1 1987.08   1
   4  10  -3 16696.5 1073.34  17
   4 -10  -3 15629.9 1127.31  19
   4  10  -3 14504.3 968.018   9
   4 -10  -3 15792.4 2167.06   3
   4  10  -2 12868.7 918.882   9
   4  10  -2 14275.0 1925.05   1
   4 -10  -2 13516.9 1174.65   7
   4 -10  -2 14201.6 1054.23  11
   4 -10  -2 15400.1 1055.55  19
   4  10  -2 14542.8 1008.45  17
   4 -10  -2 15123.2 2176.79   3
   4  10  -1 36080.7 3029.27   1
   4 -10  -1 35786.1 1772.38   7
   4 -10  -1 37358.8 1704.42  11
   4 -10  -1 39757.4 1650.05  19
   4  10  -1 37499.2 1627.22  17
   4  10  -1 37638.6 1532.58  10
   4 -10  -1 41200.9 3491.74   3
   4 -10   0 17029.2 1127.65  11
   4 -10   0 17816.8 1100.49  19
   4  10   0 17170.6 1037.13  10
   4  10   0 15793.6 1100.67  17
   4  10   0 14329.1 1937.50   1
   4 -10   0 17076.9 2281.47   3
   4  10   1 5225.27 627.496  10
   4 -10   1 4857.05 640.237  11
   4 -10   1 5592.44 654.059  19
   4  10   1 4671.14 663.863  17
   4  10   1 4343.28 1185.04   1
   4 -10   2 3465.00 561.554  11
   4  10   2 3423.74 526.293  10
   4  10   2 3241.94 575.816  17
   4  10   2 4115.90 1042.65   1
   4 -10   2 3809.58 530.630  19
   4 -10   3 23013.6 1314.40  11
   4 -10   3 25399.5 1190.35  19
   4  10   3 24150.9 1313.54  10
   4  10   3 21663.2 1374.21  17
   4  10   4 6801.55 715.509  10
   4 -10   4 7209.78 808.597  11
   4  10   4 5211.49 722.153  17
   4  10   5 9943.49 918.082  10
   4 -10   5 11489.0 921.662  11
   4 -10   6 2496.09 502.839  11
   4  10   6 2073.27 470.427  10
  -4 -10  -6 2216.22 437.459  16
   4 -10   7 2559.75 475.887  11
   4  10   7 2309.58 451.196  18
  -4 -10  -7 2059.28 367.657  16
   4 -10   8 4462.75 509.303  11
   4  10   8 3418.57 496.562  18
  -4 -10  -8 3516.94 450.561  16
   4 -10   9 4164.04 441.499  11
   4  10   9 4188.24 475.442  18
   4  10   9 3462.44 427.911  14
   4 -10  10 1136.76 232.688  11
   4  10  10 1614.83 245.797  18
   4 -11 -12 5740.46 462.192   8
   4  11 -11 3870.31 374.375   9
   4 -11 -11 3776.05 476.843   8
   4 -11 -10 998.997 269.798   7
   4  11 -10 847.665 253.967   9
   4 -11  -9 3800.95 550.055   7
   4  11  -9 3420.25 427.176   9
   4 -11  -8 15616.5 1177.63   7
   4  11  -8 15975.4 933.828   9
   4  11  -8 16376.5 911.786  17
   4  11  -7 3392.60 453.440   9
   4 -11  -7 2846.39 541.610   7
   4 -11  -7 2805.18 570.531  11
   4  11  -7 3274.09 447.974  17
   4 -11  -6 2389.41 600.989   7
   4 -11  -6 2392.80 566.529  11
   4  11  -6 1620.50 389.533   9
   4  11  -6 2123.27 416.504  17
   4 -11  -5 10017.6 1060.74   7
   4 -11  -5 9898.01 995.629  11
   4  11  -5 10195.3 829.179   9
   4  11  -5 10781.1 845.488  17
   4 -11  -4 2520.53 600.577   7
   4 -11  -4 1933.00 503.003  11
   4 -11  -4 2372.74 457.784  19
   4  11  -4 1958.59 418.978   9
   4  11  -4 1665.55 401.793  17
   4 -11  -3 2569.98 575.653   7
   4 -11  -3 2596.41 622.853  11
   4 -11  -3 1961.61 443.347  19
   4  11  -3 1816.09 406.415  17
   4  11  -3 1690.49 399.120   9
   4 -11  -2-138.524 281.594   7
   4 -11  -2 439.294 374.571  11
   4 -11  -2 46.7322 287.366  19
   4  11  -2 155.427 261.494  10
   4  11  -2-112.468 257.290   9
   4  11  -2-308.497 261.065  17
   4 -11  -1 4361.13 687.924   7
   4 -11  -1 4404.11 616.947  19
   4 -11  -1 3687.82 618.859  11
   4  11  -1 4250.07 567.790  10
   4  11  -1 4138.67 584.937  17
   4 -11   0 27396.5 1515.28  11
   4 -11   0 27671.8 1370.83  19
   4  11   0 27807.4 1375.54  10
   4  11   0 25999.8 1432.47  17
   4  11   1 3615.97 543.991  10
   4 -11   1 2806.38 572.170  11
   4 -11   1 3402.01 490.025  19
   4  11   1 3567.93 586.931  17
   4 -11   2 11340.7 997.263  11
   4  11   2 12155.7 915.992  10
   4 -11   2 11459.6 847.827  19
   4  11   2 10810.5 949.142  17
   4 -11   3 53602.7 1982.47  11
   4  11   3 55253.5 1939.23  10
   4  11   3 49934.9 2040.31  17
   4 -11   4 1775.29 445.211  11
   4  11   4 2243.39 500.000  10
   4 -11   5 32409.8 1497.56  11
   4  11   5 30178.1 1439.73  10
   4 -11   6-368.039 301.991  11
  -4 -11  -6 67.1948 233.265  16
   4  11   6 253.448 290.812  10
   4 -11   7 10500.7 772.836  11
   4  11   7 10108.7 843.803  18
  -4 -11  -7 10058.7 728.826  16
   4 -11   8 13428.3 779.116  11
   4  11   8 13556.8 817.084  18
  -4 -11  -8 12835.3 738.191  16
   4 -11   9 7062.17 495.150  11
   4  11   9 7237.65 508.328  18
   4  12 -11 2121.13 246.225   9
   4 -12 -11 1900.28 288.302   8
   4 -12 -10 9688.72 628.150   7
   4  12 -10 10697.6 595.030   9
   4 -12 -10 9845.29 743.648   8
   4 -12  -9 461.596 276.747   7
   4  12  -9 876.858 249.846   9
   4 -12  -8 21984.8 1271.34   7
   4  12  -8 22771.5 1063.75   9
   4 -12  -7 943.349 342.793   7
   4  12  -7 1240.64 261.830  17
   4  12  -7 1102.14 332.882   9
   4 -12  -6 185.125 321.163   7
   4 -12  -6-59.8459 359.685  11
   4  12  -6-92.1886 290.050   9
   4  12  -6-103.562 184.260  17
   4 -12  -5 38379.4 1911.45   7
   4 -12  -5 35413.7 1722.48  11
   4  12  -5 33741.1 1441.34   9
   4  12  -5 36883.6 1450.11  17
   4 -12  -4 2731.75 636.443   7
   4 -12  -4 2775.62 606.791  11
   4  12  -4 2001.77 400.989   9
   4  12  -4 2873.70 460.085  17
   4 -12  -3 48621.2 2164.05   7
   4 -12  -3 42062.7 1940.53  11
   4  12  -3 43211.9 1673.17  10
   4  12  -3 40845.1 1629.60   9
   4  12  -3 46664.3 1730.50  17
   4 -12  -2 12142.6 1098.60   7
   4 -12  -2 10992.0 1001.87  11
   4 -12  -2 10027.5 921.022  19
   4  12  -2 12014.9 906.381  10
   4  12  -2 12376.8 938.795  17
   4 -12  -1 16447.3 1192.33   7
   4  12  -1 16307.5 1044.79  10
   4 -12  -1 16074.8 1181.61  11
   4 -12  -1 14777.5 1053.43  19
   4  12  -1 14468.9 1071.32  17
   4 -12   0 1504.23 440.258  11
   4 -12   0 1128.80 333.740  19
   4  12   0 1527.81 390.763  10
   4  12   0 1221.15 380.892  17
   4  12   1 20537.4 1184.11  10
   4 -12   1 20076.6 1280.26  11
   4  12   1 21782.4 1289.13  17
   4 -12   1 19818.8 1127.42  19
   4 -12   2 25453.0 1421.06  11
   4  12   2 25763.3 1388.16  17
   4  12   2 26089.9 1325.07  10
   4 -12   3 37389.8 1639.30  11
   4  12   3 39274.0 1588.97  10
   4  12   3 37532.6 1639.75  17
   4 -12   4 2876.06 550.209  11
   4  12   4 2882.14 484.737  10
   4 -12   5 7562.43 727.411  11
   4  12   5 6978.77 697.591  10
   4 -12   6-22.6238 288.469  11
   4  12   6-8.67264 267.179  10
   4  12   6 278.302 299.981  18
  -4 -12  -6 300.152 216.716  16
   4 -12   7 1471.40 329.178  11
   4  12   7 1201.64 292.199  18
  -4 -12  -7 1025.99 263.455  16
   4 -12   8-191.937 186.540  11
   4  12   8 114.131 153.438  18
  -4 -12  -8 113.036 132.240  16
   4  13 -10 2544.44 259.929   9
   4 -13 -10 2299.15 307.965   8
   4 -13  -9 309.483 198.689   7
   4  13  -9-218.117 184.573   9
   4 -13  -9 94.5015 194.720   8
   4 -13  -8 8053.03 700.705   7
   4  13  -8 7820.25 579.558   9
   4 -13  -7 6707.03 719.094   7
   4  13  -7 5711.49 532.341   9
   4 -13  -6 12899.1 1045.79   7
   4 -13  -6 12176.0 956.687  11
   4  13  -6 11332.1 799.814   9
   4 -13  -5 122.890 314.676   7
   4 -13  -5 409.569 326.404  11
   4  13  -5 247.300 237.345   9
   4  13  -5 44.4485 164.993  17
   4 -13  -4 288.288 333.715  11
   4 -13  -4 701.020 342.437   7
   4  13  -4 721.920 300.874  10
   4  13  -4 695.133 278.358  17
   4 -13  -3 820.760 438.956  11
   4 -13  -3 845.811 355.200   7
   4  13  -3 512.271 288.371  10
   4  13  -3 565.616 280.336  17
   4 -13  -2 444.484 313.180   7
   4 -13  -2-0.70381 367.687  11
   4  13  -2 148.567 232.044  17
   4  13  -2 141.849 292.741  10
   4  13  -1 16324.9 999.598  10
   4 -13  -1 14214.0 1057.75   7
   4 -13  -1 16254.5 1151.51  11
   4  13  -1 15128.6 991.558  17
   4  13   0 16793.0 1014.26  10
   4 -13   0 15377.0 1123.51  11
   4 -13   0 14469.7 906.441  19
   4  13   0 15888.7 1046.89  17
   4 -13   1 16531.3 1132.49  11
   4  13   1 17497.7 1030.68  10
   4  13   1 16308.5 1069.45  17
   4 -13   2 5864.79 680.351  11
   4  13   2 6917.72 695.384  10
   4  13   2 5220.67 639.981  17
   4 -13   3 9096.83 803.282  11
   4  13   3 10244.5 797.288  10
   4 -13   4 2593.85 451.346  11
   4  13   4 3242.95 439.064  10
   4 -13   5 61350.5 1767.14  11
   4  13   5 62592.5 1751.93  10
  -4 -13  -5 60486.8 1667.99  16
   4 -13   6 4426.95 484.020  11
   4  13   6 4799.23 483.377  18
  -4 -13  -6 4391.62 428.321  16
   4 -13   7 23603.4 899.239  11
   4  13   7 23372.3 859.867  18
  -4 -13  -7 22323.7 810.764  16
   4 -14  -8 2176.89 334.224   7
   4 -14  -8 1370.63 275.867   8
   4 -14  -7-24.5593 178.268   7
   4  14  -7-54.4893 153.859  10
   4 -14  -7-52.1604 177.946   8
   4 -14  -6 11683.4 851.770   7
   4  14  -6 11701.3 647.823  10
   4 -14  -5 25823.0 1312.52   7
   4 -14  -5 24548.5 1234.65  11
   4  14  -5 24699.5 1011.09  10
   4  14  -4-2.04577 248.158  10
   4 -14  -4-151.376 243.445   7
   4 -14  -4 155.535 317.787  11
   4  14  -4 163.320 184.345  17
   4 -14  -3 36827.1 1587.38   7
   4 -14  -3 38568.6 1619.10  11
   4  14  -3 39086.9 1363.74  10
   4  14  -3 34142.3 1260.44  17
   4 -14  -2 267.005 268.101   7
   4 -14  -2 233.590 353.695  11
   4  14  -2-75.1918 272.337  10
   4  14  -2 381.702 238.697  17
   4 -14  -1 4259.31 518.018   7
   4 -14  -1 5673.87 669.953  11
   4  14  -1 5416.32 576.932  10
   4  14  -1 4506.24 560.847  17
   4 -14   0 11932.0 975.466  11
   4  14   0 13284.7 840.161  10
   4  14   1 10175.3 738.675  10
   4 -14   1 9143.14 813.662  11
   4 -14   2 11013.7 852.426  11
   4  14   2 11289.4 749.760  10
   4 -14   3 9282.07 732.845  11
   4  14   3 10754.1 729.456  10
   4  14   4 1511.89 315.209  10
   4 -14   4 1133.69 311.436  11
   4 -14   5 4918.52 485.458  11
   4  14   5 6214.09 497.955  10
   4  14   5 4871.40 426.122  18
  -4 -14  -5 5306.44 440.230  16
   4 -14   6 255.759 164.504  11
  -4 -14  -6 536.350 171.099  16
   4 -15  -7 692.377 182.508   7
   4 -15  -6 18120.2 877.445   7
   4  15  -6 19471.3 668.674  10
   4  15  -5 29833.1 924.427  10
   4 -15  -5 28650.4 1153.31   7
   4 -15  -4 317.504 200.073   7
   4 -15  -4 209.096 278.737  11
   4  15  -4-69.1009 173.242  10
   4 -15  -3 724.426 273.608   7
   4 -15  -3 858.968 313.783  11
   4  15  -3 1043.70 254.498  10
   4 -15  -2-7.77651 172.568   7
   4 -15  -2 140.711 246.632  11
   4  15  -2-274.510 231.721  10
   4 -15  -1 7663.58 705.597  11
   4  15  -1 9508.59 625.611  10
   4 -15   0 6592.73 630.543  11
   4  15   0 6446.22 534.967  10
   4 -15   1 2250.80 424.040  11
   4  15   1 2815.05 378.939  10
   4 -15   2-26.3142 227.650  11
   4  15   2 444.665 217.760  10
   4  15   3 1556.71 272.648  10
   4 -15   3 662.025 245.111  11
   4 -15   4 39.2036 162.143  11
   4  15   4 166.035 167.114  10
  -4 -15  -4 94.4088 130.646  16
   4  16  -3 8394.06 453.919  10
   4 -16  -3 7904.33 562.387  11
   4 -16  -2 1228.32 290.786  11
   4  16  -2 1218.72 212.064  10
   4 -16  -1 562.630 227.086  11
   4  16  -1 817.418 200.050  10
   4 -16   0 824.826 248.348  11
   4  16   0 683.464 198.292  10
   4 -16   1 1871.45 291.280  11
   4  16   1 2135.10 259.655  10
   5   0 -15 14649.3 805.485  17
   5   0 -14-89.0756 162.466  15
   5   0 -14 96.1026 256.677  21
   5   0 -13 53325.4 1922.62  21
   5   0 -13 50478.1 1582.11  15
   5   0 -12-121.660 315.264  21
   5   0 -12 120.041 185.753  15
   5   0 -11 23523.1 1347.66  21
   5   0 -11 23167.4 1156.26  15
   5   0 -10-183.487 296.167  21
   5   0 -10-13.8907 212.979  15
   5   0  -9 12755.5 945.919  21
   5   0  -9 12813.6 983.814   8
   5   0  -8-105.324 217.474  21
   5   0  -8 129.406 225.476   8
   5   0  -7 11283.1 1509.93   4
   5   0  -6-90.0548 326.530   4
   5   0  -5 33023.1 2489.65   4
   5   0  -5 32297.5 1834.62   3
   5   0  -4 89.2276 252.420   3
   5   0  -4-113.466 486.153   4
   5   0  -3 59531.3 3166.91   4
   5   0  -3 58715.8 2243.77   3
   5   0  -2 288.010 310.537   3
   5   0  -2 53.6977 354.347   4
   5   0  -1 363199. 7637.81   4
   5   0   0 153.406 364.706   4
   5   0   0-299.446 390.348   5
   5   0   1 37788.1 2729.89   5
   5   0   1 36810.8 2364.31   4
   5   0   2 87.8409 371.430   5
   5   0   2-98.1781 243.328   4
   5   0   3 101256. 4951.90   5
   5   0   4 496.776 595.752   5
   5   0   5 90553.5 2365.66  18
   5   0   5 90138.7 5177.76   5
   5   0   6 1469.64 897.152   5
   5   0   6-50.8419 264.438  18
   5   0   7 2061.70 871.638   5
   5   0   7 2754.56 492.090  18
   5   0   8-365.542 384.146  18
   5   0   9 883.064 408.107  18
   5   0  10-241.614 307.711  11
   5   0  10 151.352 279.131  18
   5   0  11 6539.30 564.251  19
   5   0  11 8835.61 635.383  11
   5   0  12 182.608 178.640  11
   5   1 -15 419.597 200.071  17
   5   1 -15 271.787 209.734   9
   5  -1 -15-95.7535 183.047  17
   5  -1 -14 426.283 276.819  21
   5   1 -14 502.419 304.555  17
   5  -1 -14 633.526 211.431  15
   5   1 -13 54459.5 1906.79  21
   5  -1 -13 56597.4 1978.31  21
   5   1 -13 50281.1 1595.33  15
   5  -1 -13 49452.4 1534.91  15
   5   1 -12 5179.30 581.311  15
   5   1 -12 4741.21 649.195  21
   5  -1 -12 5300.37 693.669  21
   5  -1 -12 4957.96 550.611  15
   5  -1 -11 148595. 3333.06  21
   5   1 -11 148374. 3336.21  21
   5   1 -11 144558. 2920.62  15
   5  -1 -11 140904. 2810.51  15
   5   1 -10 53729.3 1976.38  21
   5  -1 -10 55395.9 2004.69  21
   5  -1 -10 48214.3 1957.45   8
   5   1 -10 53252.3 1729.04  15
   5   1  -9 84656.5 2403.08  21
   5  -1  -9 86162.0 2402.33  21
   5  -1  -9 79335.1 2502.16   8
   5   1  -9 84998.5 2092.70  15
   5   1  -8 12363.6 872.284  21
   5  -1  -8 13345.6 907.396  21
   5   1  -8 11147.6 900.589   8
   5  -1  -8 11685.7 958.651   8
   5   1  -7 129699. 4981.50   4
   5  -1  -7 127761. 5150.46   4
   5  -1  -6 767.623 408.632   3
   5   1  -6 690.175 434.351   4
   5  -1  -6 735.519 511.244   4
   5   1  -5 178893. 5685.01   4
   5  -1  -5 165486. 4539.49   3
   5   1  -4 15777.5 1652.80   4
   5  -1  -4 16035.3 1361.91   3
   5   1  -3 16569.2 1692.87   4
   5  -1  -3 15805.6 1331.12   3
   5  -1  -2 2468.04 562.377   3
   5   1  -2 3101.39 468.201   1
   5   1  -2 2890.21 699.864   4
   5  -1  -1 3895.54 724.242   3
   5  -1  -1 4223.60 960.522   6
   5   1  -1 4139.19 506.639   1
   5   1  -1 3805.89 865.681   4
   5  -1   0 13566.5 1574.34   6
   5   1   0 12819.9 1555.30   5
   5   1   0 12816.7 1440.97   4
   5  -1   1 681.298 419.999   5
   5  -1   1 1909.79 738.326   6
   5   1   1 1603.36 629.218   5
   5   1   1 1753.76 633.556   4
   5  -1   1 1035.64 515.094   4
   5  -1   2 18195.7 1901.62   6
   5  -1   2 19657.8 2092.54   5
   5   1   2 19134.6 2141.86   5
   5  -1   2 18591.0 1689.64   4
   5   1   2 17983.7 1679.81   4
   5  -1   3 6828.61 1279.98   6
   5  -1   3 9322.73 1521.35   5
   5   1   3 7931.63 1451.60   5
   5  -1   4 385.780 363.421   6
   5  -1   4 308.291 414.441   5
   5   1   4 47.2443 385.161   5
   5   1   5 2354.96 442.432  14
   5  -1   5 2986.65 945.185   5
   5   1   5 2164.39 823.231   5
   5  -1   5 2488.84 424.998  18
   5   1   5 2774.94 428.064  18
   5  -1   6 10574.4 1825.82   5
   5   1   6 11217.3 1988.14   5
   5  -1   6 12291.3 940.924  18
   5   1   6 12010.7 935.950  18
   5   1   7 30145.0 3301.79   5
   5  -1   7 30338.9 1525.32  18
   5   1   7 30754.2 1525.76  18
   5  -1   8 3640.34 601.980  18
   5   1   8 4133.00 637.608  18
   5  -1   9 54458.4 2055.33  18
   5  -1   9 51732.7 1873.49  11
   5   1   9 57803.3 2103.28  18
   5  -1  10 944.017 327.640  11
   5   1  10 1327.14 397.139  18
   5  -1  10 1412.19 431.969  18
   5  -1  10 172.202 241.237  19
   5  -1  11 39.6524 154.246  19
   5   1  11 598.715 319.822  18
   5   1  11-70.1584 277.590  11
   5  -1  11-33.8386 227.630  11
   5  -1  12 6754.69 475.780  11
   5   1  12 5960.29 440.869  11
   5  -2 -15 16525.9 803.611  21
   5   2 -15 17813.1 689.274   9
   5   2 -15 17626.9 824.716  17
   5  -2 -15 16675.8 850.614  17
   5  -2 -14 987.445 317.463  21
   5   2 -14 757.601 304.241  17
   5  -2 -14 688.173 206.962  15
   5   2 -13 71094.5 2276.94  17
   5   2 -13 68507.6 1880.58  15
   5   2 -12 57.8464 267.571  21
   5  -2 -12-3.33578 271.848  21
   5   2 -12-81.0002 244.186  15
   5  -2 -12 180.527 200.656  15
   5  -2 -11 1174.63 423.459  21
   5   2 -11 845.710 339.176  21
   5   2 -11 643.217 319.546  15
   5  -2 -11 534.732 296.793   8
   5   2 -10 32177.3 1550.40  21
   5  -2 -10 32897.6 1576.01  21
   5  -2 -10 29935.7 1599.67   8
   5   2 -10 31455.7 1363.03  15
   5   2  -9 9587.33 829.595  21
   5  -2  -9 10753.9 885.466  21
   5  -2  -9 7730.53 1346.75   3
   5  -2  -9 9878.75 975.016   8
   5   2  -9 12009.2 809.991  15
   5  -2  -8 460.885 491.439   3
   5  -2  -8 363.105 202.365   7
   5   2  -8 767.850 300.803  21
   5  -2  -8 455.066 252.640  21
   5  -2  -8 713.214 398.665   4
   5  -2  -8 632.392 321.147   8
   5  -2  -7 462.038 480.048   3
   5   2  -7 37.5329 315.812   4
   5  -2  -6-104.448 328.645   3
   5   2  -6-60.3086 370.427   4
   5  -2  -5 884.284 512.873   3
   5   2  -5 1159.93 517.745   4
   5   2  -4 39439.8 2662.23   4
   5  -2  -4 38536.2 2307.17   3
   5   2  -4 39801.5 2180.85   1
   5  -2  -3 187116. 5868.41   6
   5   2  -3 171014. 5396.55   4
   5   2  -3 170922. 4208.61   1
   5  -2  -3 173628. 4688.39   3
   5  -2  -2 80032.3 3893.54   6
   5   2  -2 75496.9 2614.45   1
   5   2  -2 75964.2 3564.61   4
   5  -2  -2 73002.5 3068.63   3
   5   2  -1 163425. 5335.07   5
   5   2  -1 151399. 3472.20   1
   5  -2  -1 164062. 5576.14   6
   5   2  -1 151341. 4992.54   4
   5  -2  -1 155019. 4515.40   3
   5  -2   0 528.092 374.627   6
   5   2   0 430.134 243.497   1
   5   2   0 64.1012 508.367   5
   5   2   0 238.368 414.164   4
   5  -2   1 64981.5 3668.97   6
   5   2   1 64253.7 3683.28   5
   5   2   1 62306.9 3178.20   4
   5   2   2 28579.8 2641.43   5
   5  -2   2 27821.6 2482.36   6
   5  -2   2 26534.9 2074.73   4
   5  -2   3 7905.16 1367.85   6
   5  -2   3 10269.6 1501.38   5
   5   2   3 10382.8 1723.47   5
   5  -2   4 13898.0 1817.53   6
   5  -2   4 13245.2 1821.75   5
   5   2   4 15151.9 2125.19   5
   5   2   5 106603. 5907.10   5
   5  -2   5 103406. 2571.04  18
   5   2   5 104757. 2607.94  18
   5   2   5 105546. 2859.72  14
   5  -2   5 108659. 5229.52   5
   5   2   6 29979.6 3320.37   5
   5  -2   6 31642.3 1486.61  18
   5   2   6 31370.1 1530.87  18
   5   2   6 30357.3 1534.39  14
   5   2   7 8110.12 1802.93   5
   5  -2   7 9327.04 867.921  18
   5   2   7 10525.0 915.892  18
   5  -2   8 336.032 364.955  18
   5  -2   8-33.2916 353.618  11
   5   2   8 395.714 361.143  18
   5  -2   9 15781.8 1036.80  11
   5  -2   9 14275.4 1013.63  19
   5   2   9 17570.8 1154.30  18
   5  -2  10 8041.46 708.028  11
   5   2  10 7595.29 735.745  18
   5  -2  10 6626.85 647.341  19
   5  -2  11 6369.27 568.601  11
   5   2  11 5178.99 503.214  11
   5   2  11 5948.15 599.401  18
   5   2  12 970.055 208.958  11
   5  -2  12 1656.90 270.464  11
   5  -3 -15 309.067 178.147  21
   5   3 -15-150.054 149.440  17
   5   3 -15 300.371 160.526   9
   5  -3 -14-157.926 231.078  21
   5   3 -14-13.8847 178.467   9
   5   3 -14-159.272 221.979  17
   5  -3 -13 4520.82 600.847  21
   5   3 -13 4353.77 577.015  17
   5  -3 -12 33778.6 1574.75  21
   5   3 -12 32473.5 1612.49  17
   5   3 -11 20432.8 1255.51  21
   5  -3 -11 22355.2 1324.50  21
   5   3 -11 20587.3 1335.58  17
   5  -3 -11 18321.5 1254.70   8
   5   3 -11 20186.9 1118.45  15
   5   3 -10 46439.2 1846.28  21
   5  -3 -10 53043.7 1975.87  21
   5  -3 -10 43670.2 3399.78   3
   5   3 -10 47143.2 1681.87  15
   5  -3 -10 47031.3 2017.64   8
   5  -3  -9 61135.7 2079.67  21
   5   3  -9 56798.0 2030.90  21
   5  -3  -9 53076.4 3646.49   3
   5   3  -9 56286.2 1795.62  15
   5  -3  -9 56507.9 2258.10   8
   5  -3  -8 2782.33 860.083   3
   5  -3  -8 4084.91 544.589  21
   5  -3  -8 2912.84 489.954   7
   5   3  -8 3802.47 555.128  21
   5   3  -8 4075.49 483.689  15
   5  -3  -8 2893.83 579.251   8
   5   3  -7 9508.12 778.891  21
   5  -3  -7 7816.16 1302.38   3
   5   3  -6 15452.0 1818.16   4
   5  -3  -6 13000.5 1619.19   3
   5   3  -5 41605.7 2878.40   4
   5  -3  -5 37626.6 2548.11   3
   5   3  -5 40397.6 2482.73   1
   5  -3  -4 2820.05 689.618   3
   5   3  -4 2911.32 649.365   1
   5   3  -4 3602.45 896.474   4
   5  -3  -3 64559.1 3613.45   6
   5   3  -3 60891.1 2700.04   1
   5   3  -3 59813.4 3301.99   4
   5  -3  -3 58422.4 3019.06   3
   5  -3  -2 111767. 4754.00   6
   5   3  -2 104011. 3391.95   1
   5   3  -2 103217. 4318.91   4
   5  -3  -2 100994. 3874.66   3
   5  -3  -1 206.507 438.106   3
   5  -3  -1 236.718 421.739   6
   5   3  -1 138.122 252.107   1
   5   3  -1 213.601 342.376   5
   5   3  -1 164.049 339.923   4
   5   3   0 10392.3 1008.42   1
   5  -3   0 12140.1 1679.29   6
   5   3   0 11911.9 1578.66   5
   5   3   0 10535.3 1471.56   4
   5  -3   0 11561.7 1428.10   3
   5  -3   1 45899.2 3229.81   6
   5   3   1 42902.7 2000.04   1
   5   3   1 48458.8 3328.93   5
   5  -3   2 15325.0 1917.21   6
   5   3   2 17005.1 2111.10   5
   5  -3   3 5842.91 1219.66   6
   5   3   3 6598.35 1408.79   5
   5  -3   4 170.207 408.924   6
   5   3   4-439.533 569.156   5
   5  -3   4 138.505 258.942  18
   5   3   4 83.1583 265.588  18
   5  -3   5 30405.5 1316.59  11
   5  -3   5 31040.3 1438.41  18
   5   3   5 29321.8 1448.44  18
   5   3   5 29227.5 3182.29   5
   5   3   6 2074.82 508.140  14
   5   3   6 2133.73 446.112  18
   5  -3   6 2233.14 403.384  11
   5   3   6 1503.18 681.912   5
   5  -3   6 2129.46 452.050  18
   5  -3   7 91737.2 2472.83  11
   5  -3   7 90355.1 2655.71  18
   5   3   7 93760.5 2702.05  18
   5   3   7 88552.8 2664.50  14
   5  -3   8-32.2643 323.123  11
   5  -3   8 154.545 231.094  19
   5   3   8 490.974 362.496  18
   5  -3   9 51019.1 1801.24  11
   5  -3   9 46220.1 1694.90  19
   5   3   9 51155.9 1976.28  18
   5  -3  10 437.512 334.039  11
   5  -3  10 143.369 162.070  19
   5   3  10 218.174 273.514  18
   5  -3  11 18102.9 892.547  11
   5   3  11 18422.0 973.394  18
   5  -3  12 11089.5 566.727  11
   5  -4 -15 15528.2 706.715  21
   5   4 -15 14338.0 631.926  17
   5  -4 -14 5678.36 556.677  21
   5   4 -14 5701.81 472.621   9
   5   4 -14 5394.17 531.202  17
   5  -4 -13 42330.8 1604.70  21
   5   4 -13 40302.1 1324.19   9
   5   4 -13 41172.5 1604.63  17
   5  -4 -12 479.370 315.175  21
   5   4 -12 344.023 332.109  17
   5  -4 -12 290.865 297.523   8
   5  -4 -11 4023.67 571.257  21
   5   4 -11 3526.98 616.726  17
   5  -4 -11 2930.55 568.752   8
   5  -4 -10 4447.64 1166.08   3
   5  -4 -10 3167.50 527.960  21
   5   4 -10 4067.02 640.834  17
   5  -4 -10 3229.50 579.240   8
   5  -4  -9 22034.4 1288.17   7
   5  -4  -9 26462.4 1365.92  21
   5   4  -9 22749.0 1354.75  17
   5  -4  -9 23729.3 2539.83   3
   5  -4  -8 14503.7 1057.61   7
   5  -4  -8 16889.6 1053.55  21
   5   4  -8 15296.8 1072.72  17
   5  -4  -8 14344.1 1933.57   3
   5  -4  -7 899.850 612.647   3
   5  -4  -7 1069.85 342.342   7
   5  -4  -7 868.213 288.177  21
   5   4  -7 825.374 294.928  17
   5  -4  -6 2840.38 827.455   3
   5   4  -6 3311.47 864.865   1
   5  -4  -5 3105.49 837.515   3
   5   4  -5 3597.16 836.014   1
   5  -4  -4 12187.1 1611.49   6
   5   4  -4 12205.0 1361.32   1
   5  -4  -4 12529.0 1540.08   3
   5  -4  -3 100735. 4631.77   6
   5   4  -3 96735.3 3691.72   1
   5  -4  -3 93306.0 4084.19   3
   5   4  -2 41107.7 2325.45   1
   5  -4  -2 42978.4 3120.07   6
   5  -4  -2 43666.3 2747.74   3
   5   4  -1 142123. 4185.99   1
   5   4  -1 159653. 5488.70   5
   5  -4  -1 158690. 5998.30   6
   5  -4  -1 142579. 5049.03   3
   5  -4   0 102.601 400.682   3
   5   4   0-72.6202 302.547   1
   5  -4   0 357.321 608.003   6
   5   4   0 139.777 348.605   5
   5  -4   1 22933.3 2436.77   6
   5   4   1 26045.7 2526.62   5
   5   4   1 18151.7 1459.06   1
   5  -4   2 1485.35 761.873   6
   5   4   2 1989.52 953.264   5
   5  -4   3 13146.2 1991.06   6
   5   4   3 11639.1 1920.17   5
   5  -4   4 37323.1 1406.79  11
   5  -4   4 34708.6 3137.65   6
   5   4   4 35115.7 3411.34   5
   5  -4   4 35779.0 1515.02  19
   5   4   4 39348.3 1603.58  18
   5   4   4 33681.8 1429.93  17
   5  -4   5 25314.3 2740.08   6
   5  -4   5 28585.8 1389.76  19
   5  -4   5 28896.8 1323.49  11
   5   4   5 25982.1 3087.38   5
   5   4   5 29548.4 1482.83  18
   5  -4   6 1774.60 393.535  19
   5  -4   6 1862.35 414.847  11
   5   4   6 1983.76 1090.57   5
   5   4   6 2030.45 462.278  18
   5  -4   7 12970.0 965.108  19
   5  -4   7 14136.4 983.898  11
   5   4   7 14684.2 1107.37  18
   5   4   7 12326.1 1067.39  14
   5  -4   8 5076.14 599.261  19
   5  -4   8 5470.95 651.374  11
   5   4   8 6084.08 744.728  18
   5  -4   9 1681.74 427.756  11
   5  -4   9 1650.26 349.759  19
   5   4   9 1182.89 405.082  18
   5  -4  10 21471.9 1083.63  11
   5   4  10 20880.3 1159.97  18
   5   4  11 4885.36 508.098  18
   5  -4  11 4816.90 476.618  11
   5  -4  12 829.978 198.886  11
   5   4  12 859.594 199.672  18
   5  -5 -14 367.290 212.848  21
   5   5 -14 217.188 165.081   9
   5   5 -14 333.096 184.381  17
   5  -5 -13 2301.40 422.923  21
   5   5 -13 2365.85 412.407  17
   5   5 -13 1781.22 327.419   9
   5  -5 -13 1231.20 309.154   8
   5  -5 -12 2179.56 458.426  21
   5   5 -12 2479.51 462.264  17
   5   5 -12 2874.79 407.661   9
   5  -5 -12 2066.31 481.185   8
   5   5 -11 9448.85 902.041  17
   5  -5 -11 8837.48 819.965  21
   5   5 -11 9052.17 718.706   9
   5  -5 -11 8764.12 916.533   8
   5  -5 -10 27721.6 1435.40  21
   5   5 -10 25412.6 1178.80   9
   5   5 -10 26567.3 1461.85  17
   5  -5 -10 25656.3 1581.76   8
   5  -5  -9 7498.91 1545.46   3
   5  -5  -9 8412.68 830.916   7
   5  -5  -9 9557.07 847.787  21
   5   5  -9 8356.27 683.553   9
   5   5  -9 8701.49 887.644  17
   5  -5  -8 4641.68 1139.36   3
   5  -5  -8 4336.15 639.943   7
   5  -5  -8 4433.16 566.434  21
   5   5  -8 4277.63 494.825   9
   5   5  -8 5042.13 664.734  17
   5  -5  -7 2732.89 902.596   3
   5  -5  -7 2592.98 539.438   7
   5  -5  -7 3081.83 449.266  21
   5  -5  -7 2534.36 429.188  19
   5   5  -7 3405.56 517.524  17
   5   5  -7 3756.65 420.784   9
   5  -5  -6 36408.2 1683.54   7
   5  -5  -6 33114.8 1408.45  19
   5   5  -6 33463.7 1466.99  17
   5  -5  -6 34590.0 2873.87   3
   5   5  -6 33544.6 2695.11   1
   5   5  -5 3042.21 798.454   1
   5  -5  -5 3608.81 928.152   3
   5  -5  -5 2099.47 729.213   6
   5  -5  -4 2126.79 761.633   3
   5   5  -4 2036.60 697.038   1
   5  -5  -4 1271.44 652.158   6
   5  -5  -3 53229.0 3629.34   6
   5   5  -3 55369.1 2960.64   1
   5  -5  -3 53997.3 3317.63   3
   5   5  -2 1717.69 605.405   5
   5  -5  -2 1961.13 755.056   3
   5  -5  -2 2165.39 916.377   6
   5   5  -2 1570.48 605.566   1
   5  -5  -1-164.789 447.216   3
   5   5  -1 378.375 338.492   1
   5  -5  -1 162.511 633.830   6
   5   5  -1 182.270 301.239   5
   5  -5   0 19674.7 2350.97   6
   5   5   0 18089.7 2010.31   5
   5  -5   0 15672.1 1855.80   3
   5   5   0 17323.2 1565.97   1
   5  -5   1 47480.9 3627.76   6
   5   5   1 45199.6 3368.55   5
   5   5   1 40315.1 2409.51   1
   5  -5   2 34922.9 3224.94   6
   5   5   2 37047.7 3193.11   5
   5   5   2 33552.2 2252.51   1
   5  -5   3 69031.7 2021.27  19
   5   5   3 67148.0 4569.17   5
   5  -5   3 66527.2 1874.70  11
   5  -5   3 65895.5 4507.47   6
   5   5   3 65720.1 1954.19  17
   5   5   4 9485.13 762.772  10
   5  -5   4 10414.8 810.183  11
   5  -5   4 10529.7 1879.31   6
   5   5   4 10105.7 1919.18   5
   5  -5   4 10827.3 828.983  19
   5   5   4 9916.60 858.525  18
   5   5   4 9114.74 847.663  17
   5   5   5 58820.0 4705.46   5
   5  -5   5 64183.8 2008.90  11
   5  -5   5 61130.7 4424.14   6
   5   5   5 62964.0 2227.91  18
   5  -5   5 71886.1 2163.94  19
   5  -5   6 2793.99 531.967  11
   5   5   6 1951.77 1004.17   5
   5  -5   6 2040.22 431.005  19
   5   5   6 2580.17 515.913  18
  -5  -5  -6 2162.69 426.799  16
   5  -5   7 82291.2 2345.28  11
   5  -5   7 77538.4 2220.65  19
   5   5   7 78199.0 2559.39  18
  -5  -5  -7 74557.1 2080.73  16
   5   5   8 806.966 326.295  14
   5  -5   8 1210.94 450.025  11
   5  -5   8 851.938 293.024  19
   5   5   8 1078.38 387.388  18
   5  -5   9 52321.3 1751.88  11
   5   5   9 54223.1 1950.71  18
   5  -5  10 216.583 251.810  11
   5   5  10 146.244 248.054  18
   5  -5  11 22466.5 896.783  11
   5   5  11 22593.7 975.603  18
   5  -6 -14 4165.29 410.422  21
   5   6 -14 4223.28 344.739   9
   5   6 -14 3983.34 355.825  17
   5   6 -13 7531.04 603.213  17
   5  -6 -13 6519.85 604.716  21
   5   6 -13 7283.69 522.811   9
   5  -6 -12 5646.57 624.683  21
   5   6 -12 5623.91 519.178   9
   5   6 -12 5806.28 625.609  17
   5  -6 -12 5171.11 670.212   8
   5  -6 -11 4837.23 621.463  21
   5   6 -11 4869.51 525.287   9
   5   6 -11 4626.45 606.171  17
   5  -6 -11 4273.33 680.541   8
   5  -6 -10 25141.5 1357.48   7
   5  -6 -10 28110.9 1415.50  21
   5   6 -10 26644.6 1208.10   9
   5   6 -10 27515.5 1472.03  17
   5  -6  -9 2431.35 501.835   7
   5  -6  -9 2850.73 470.416  21
   5   6  -9 3042.36 550.818  17
   5   6  -9 2931.70 446.930   9
   5  -6  -8 63438.5 2338.20   7
   5  -6  -8 62077.1 2009.56  21
   5   6  -8 59545.3 1747.86   9
   5   6  -8 63965.2 2208.55  17
   5  -6  -8 68569.6 4464.69   3
   5  -6  -7 8439.21 783.183  19
   5  -6  -7 8908.09 901.847   7
   5   6  -7 8626.95 660.276   9
   5   6  -7 8274.92 789.449  17
   5  -6  -7 9347.09 1655.47   3
   5   6  -7 8623.40 1514.62   1
   5  -6  -6 25417.1 1513.15   7
   5  -6  -6 25669.4 1298.42  19
   5   6  -6 25485.7 1330.60  17
   5   6  -6 25772.5 2467.67   1
   5  -6  -6 27276.9 2684.16   3
   5  -6  -5 13201.4 1055.82   7
   5  -6  -5 12138.5 1708.84   6
   5  -6  -5 13058.9 938.075  19
   5   6  -5 13739.2 1726.14   1
   5   6  -5 14687.3 961.694  17
   5  -6  -5 13382.6 1891.94   3
   5  -6  -4 760.942 617.151   3
   5   6  -4-229.106 402.468   1
   5  -6  -4 599.084 337.650   7
   5  -6  -4 87.3372 345.974   6
   5   6  -4 573.155 287.524  17
   5  -6  -3 5133.19 1143.22   3
   5  -6  -3 5425.23 1221.41   6
   5   6  -3 5910.05 1089.61   1
   5   6  -2 41857.6 2700.73   1
   5  -6  -2 43968.6 3457.51   6
   5  -6  -2 44455.2 3145.94   3
   5   6  -1 93621.8 3966.06   1
   5  -6  -1 96439.2 5249.61   6
   5   6  -1 101895. 4551.19   5
   5  -6  -1 103340. 4851.41   3
   5  -6   0 47813.5 3758.97   6
   5   6   0 50544.8 3424.17   5
   5  -6   0 51026.3 3497.46   3
   5   6   0 46464.7 2761.41   1
   5  -6   1 62946.6 4401.93   6
   5   6   1 64578.3 4088.06   5
   5  -6   1 64403.4 1882.94  19
   5   6   1 57004.5 3099.50   1
   5  -6   2 13204.9 872.417  19
   5  -6   2 12807.4 836.391  11
   5  -6   2 12137.5 2032.27   6
   5   6   2 12367.9 1927.76   5
   5   6   2 12568.2 875.589  17
   5   6   2 11823.8 1422.42   1
   5  -6   3 20311.7 1074.02  11
   5  -6   3 20492.6 2670.71   6
   5   6   3 19331.3 1083.63  10
   5   6   3 22905.1 2729.49   5
   5  -6   3 22831.5 1171.91  19
   5   6   3 19758.7 1154.52  17
   5  -6   4 1815.05 892.619   6
   5  -6   4 1372.43 370.759  11
   5   6   4 1719.15 367.742  10
   5  -6   4 2213.42 424.080  19
   5   6   4 660.384 586.951   5
   5   6   4 1051.23 377.060  17
   5  -6   5-372.218 516.761   6
   5  -6   5 135.999 307.579  11
   5   6   5 390.633 307.498  10
   5  -6   5 205.351 247.382  19
   5   6   5-227.040 333.540  18
   5   6   5 303.042 632.948   5
  -5  -6  -5-42.1847 216.063  16
   5  -6   6 178.308 292.679  11
   5  -6   6-143.133 218.822  19
   5   6   6-155.912 316.458  18
  -5  -6  -6 104.278 219.385  16
   5  -6   7 6222.01 731.874  11
   5  -6   7 6202.58 631.180  19
   5   6   7 4945.00 679.453  18
  -5  -6  -7 5313.97 621.067  16
   5   6   8 108.464 202.354  14
   5  -6   8 815.133 395.820  11
   5   6   8 106.981 321.115  18
  -5  -6  -8 297.382 248.211  16
   5  -6   9 551.924 341.348  11
   5   6   9 626.780 377.117  18
   5  -6  10 12181.0 760.964  11
   5   6  10 12040.4 803.747  18
   5  -6  11-32.7267 166.011  11
   5   6  11 24.5432 161.428  18
   5  -7 -14 690.242 179.178  21
   5  -7 -13 302.833 218.335  21
   5   7 -13-1.17204 186.228   9
   5   7 -13 285.976 175.704  17
   5  -7 -13-222.849 241.343   8
   5  -7 -12 2672.06 440.061  21
   5   7 -12 2293.13 348.325   9
   5   7 -12 2237.99 392.949  17
   5  -7 -12 2288.64 477.433   8
   5  -7 -11 11546.3 875.558  21
   5   7 -11 11769.3 761.468   9
   5   7 -11 11585.5 853.919  17
   5  -7 -11 11768.2 1038.64   8
   5  -7 -10 863.407 326.825   7
   5  -7 -10 1417.85 408.885  21
   5   7 -10 1309.09 331.619   9
   5   7 -10 917.053 360.547  17
   5  -7  -9 8465.78 873.297   7
   5  -7  -9 9096.26 799.075  21
   5   7  -9 9499.04 865.072  17
   5   7  -9 9310.63 723.054   9
   5  -7  -8 32750.8 1726.41   7
   5  -7  -8 32136.1 1442.21  21
   5   7  -8 31599.3 1312.96   9
   5   7  -8 33846.9 1609.33  17
   5  -7  -8 32187.3 3226.34   3
   5  -7  -7 35170.6 1788.47   7
   5   7  -7 30551.6 1262.02   9
   5   7  -7 32441.4 1521.24  17
   5  -7  -7 34465.1 3252.50   3
   5   7  -7 31932.9 2926.65   1
   5  -7  -6 39838.5 1893.80   7
   5  -7  -6 35775.7 1629.07  19
   5   7  -6 37214.7 1344.12   9
   5   7  -6 38456.6 1635.73  17
   5   7  -6 38572.3 3122.54   1
   5  -7  -6 39854.0 3358.58   3
   5  -7  -5 25721.4 1519.83   7
   5  -7  -5 22176.0 1289.51  19
   5   7  -5 22796.3 2355.16   1
   5   7  -5 24096.9 1270.88  17
   5  -7  -5 23159.7 2592.76   3
   5  -7  -4 7791.94 1476.08   3
   5   7  -4 6845.80 627.750  12
   5  -7  -4 6999.35 808.465   7
   5  -7  -4 6152.20 1341.41   6
   5  -7  -4 6749.61 710.116  19
   5   7  -4 7003.19 695.588  17
   5   7  -4 5836.05 1150.33   1
   5  -7  -3-254.102 485.577   3
   5   7  -3 1532.58 442.324  12
   5  -7  -3-117.206 251.119   7
   5  -7  -3-267.258 604.461   6
   5  -7  -3 345.511 260.537  19
   5   7  -3 378.815 552.513   1
   5   7  -3 120.709 225.623  17
   5   7  -2 4942.93 659.121  12
   5  -7  -2 2364.12 797.036   3
   5  -7  -2 2771.36 531.922   7
   5   7  -2 2339.77 705.680   1
   5  -7  -2 2708.03 438.745  19
   5  -7  -2 2655.67 1018.38   6
   5   7  -2 2799.31 438.816  17
   5  -7  -1-194.536 521.501   3
   5   7  -1 67.8594 408.613   1
   5  -7  -1 1020.82 754.752   6
   5  -7  -1 613.663 295.524  19
   5   7  -1 333.051 202.757  17
   5  -7   0 70040.5 1982.56  11
   5  -7   0 74202.0 4939.43   6
   5  -7   0 72917.5 2066.91  19
   5   7   0 73366.5 2099.37  17
   5   7   0 75491.6 4250.82   5
   5  -7   0 81207.3 4628.75   3
   5   7   0 71611.6 3721.10   1
   5  -7   1 218.992 242.419  11
   5  -7   1 152.880 495.700   6
   5   7   1 42.9293 394.303   5
   5  -7   1-116.266 239.618  19
   5   7   1-142.092 262.428  17
   5   7   1 283.761 413.570   1
   5  -7   2 52250.2 1758.76  11
   5  -7   2 51177.6 4305.97   6
   5   7   2 52123.0 3972.97   5
   5   7   2 53830.4 1717.57  10
   5  -7   2 58517.0 1862.60  19
   5   7   2 55832.4 1931.08  17
   5   7   2 50705.4 3193.20   1
   5   7   3 23844.8 2813.23   5
   5  -7   3 24992.8 1271.12  11
   5  -7   3 23759.0 3014.46   6
   5  -7   3 26647.9 1271.76  19
   5   7   3 22735.4 1208.12  10
   5   7   3 23634.8 1331.04  17
   5   7   3 23581.7 2215.80   1
   5  -7   4 1036.65 309.046  11
   5  -7   4 1635.36 946.102   6
   5  -7   4 931.654 271.600  19
   5   7   4 1230.31 353.118  10
   5   7   4 17.0008 495.533   5
   5   7   4 507.879 270.739  17
   5   7   5 20234.6 1219.12  10
   5  -7   5 20890.9 1214.07  11
   5  -7   5 23549.2 1192.71  19
   5   7   5 21865.6 1366.66  18
   5  -7   6 2798.79 428.896  19
   5  -7   6 1903.10 420.399  11
   5   7   6 2532.11 559.190  18
  -5  -7  -6 1970.07 406.054  16
   5  -7   7 20064.6 1168.03  11
   5   7   7 17979.4 1232.39  18
  -5  -7  -7 17114.3 1018.06  16
   5   7   8 2037.49 455.663  14
   5  -7   8 2377.42 453.067  11
   5   7   8 2522.13 521.369  18
  -5  -7  -8 1966.70 391.579  16
   5  -7   9 14373.2 877.748  11
   5   7   9 15110.1 964.211  18
   5  -7  10 785.946 252.730  11
   5   7  10 1208.57 289.715  18
   5  -7  11 10478.4 520.225  11
   5   7  11 10232.4 545.772  18
   5  -8 -13 2784.67 332.510  21
   5   8 -13 3650.20 330.574   9
   5   8 -13 3274.70 310.641  17
   5  -8 -13 3187.34 391.486   8
   5  -8 -12 8359.67 625.758  21
   5   8 -12 10201.5 613.584   9
   5   8 -12 9719.18 653.393  17
   5  -8 -12 9007.90 788.179   8
   5  -8 -11 2835.67 453.907  21
   5   8 -11 2725.84 366.427   9
   5   8 -11 2789.85 421.393  17
   5  -8 -11 2846.35 563.965   8
   5  -8 -10 25472.0 1361.07   7
   5  -8 -10 25813.9 1237.93  21
   5   8 -10 27852.0 1168.01   9
   5   8 -10 29694.3 1363.73  17
   5  -8  -9 13872.5 1103.37   7
   5  -8  -9 12878.7 900.399  21
   5   8  -9 13589.9 985.504  17
   5   8  -9 13845.1 870.438   9
   5  -8  -8 56690.1 2274.66   7
   5   8  -8 53468.5 1701.96   9
   5   8  -8 57057.9 2040.70  17
   5  -8  -7 8633.11 1683.13   3
   5  -8  -7 8680.59 949.750   7
   5  -8  -7 8467.30 821.232  11
   5   8  -7 8308.56 693.416   9
   5   8  -7 9213.24 839.717  17
   5   8  -7 8603.23 1575.54   1
   5  -8  -6 27136.5 1662.29   7
   5  -8  -6 24637.5 1358.58  11
   5  -8  -6 27926.8 1479.47  19
   5   8  -6 25254.9 1171.92   9
   5   8  -6 26603.9 2660.66   1
   5   8  -6 27667.9 1390.23  17
   5  -8  -6 29634.3 3072.50   3
   5  -8  -5 16056.7 1250.02   7
   5  -8  -5 15778.4 1081.12  11
   5  -8  -5 15848.8 1098.76  19
   5   8  -5 17130.7 2101.37   1
   5   8  -5 15905.9 926.780   9
   5   8  -5 17020.5 1095.96  17
   5  -8  -5 18541.2 2400.38   3
   5   8  -4 37022.6 1326.45  12
   5  -8  -4 37546.6 1827.35   7
   5  -8  -4 33014.7 1513.54  11
   5  -8  -4 30048.6 2964.06   6
   5  -8  -4 37935.7 1639.92  19
   5   8  -4 34431.9 1545.86  17
   5   8  -4 35577.5 2933.33   1
   5  -8  -4 36991.0 3273.92   3
   5  -8  -3 4610.87 1246.97   3
   5  -8  -3 4529.91 713.714   7
   5  -8  -3 4649.09 603.614  11
   5  -8  -3 4571.97 1149.84   6
   5   8  -3 6060.48 1218.02   1
   5   8  -3 4686.30 574.055  17
   5  -8  -3 6079.95 700.043  19
   5  -8  -2 58304.3 2220.56   7
   5   8  -2 62952.6 3764.18   1
   5  -8  -2 58016.5 1943.81  11
   5  -8  -2 55101.3 4305.77   6
   5  -8  -2 61408.7 2004.73  19
   5   8  -2 61249.5 2004.77  17
   5  -8  -2 67914.3 4356.97   3
   5   8  -1 21962.9 2215.79   1
   5  -8  -1 20038.3 1294.37   7
   5  -8  -1 23344.7 1227.10  11
   5  -8  -1 22057.5 2797.57   6
   5  -8  -1 22830.1 1220.09  19
   5   8  -1 22515.9 1214.21  17
   5  -8  -1 24437.8 2652.73   3
   5   8   0 30802.2 2619.59   1
   5  -8   0 31892.2 1431.08  11
   5  -8   0 31260.7 3422.94   6
   5  -8   0 30923.2 1409.03  19
   5   8   0 30937.1 1281.91  10
   5   8   0 30432.2 1439.42  17
   5  -8   0 31373.4 3087.13   3
   5  -8   1 31467.4 1431.96  11
   5   8   1 30664.5 2918.38   5
   5  -8   1 35251.5 1478.35  19
   5   8   1 30925.9 1344.10  10
   5   8   1 33417.7 1528.86  17
   5   8   1 28496.2 2489.78   1
   5  -8   2-89.5825 287.546  11
   5  -8   2-39.5189 218.368  19
   5   8   2 689.564 595.398   5
   5   8   2-180.110 241.300  10
   5   8   2 871.046 448.148  17
   5   8   2-840.694 678.535   1
   5  -8   3 32879.3 1470.74  11
   5  -8   3 27757.1 3387.93   6
   5   8   3 30774.1 3271.34   5
   5   8   3 32000.8 1464.74  10
   5  -8   3 34363.0 1452.31  19
   5   8   3 30973.1 1582.13  17
   5   8   3 30373.8 2622.36   1
   5  -8   4 16628.0 1103.65  11
   5  -8   4 17744.5 1044.03  19
   5   8   4 16170.8 1068.73  10
   5   8   4 16047.6 1165.52  17
   5  -8   5 1001.07 311.977  19
   5   8   5 648.928 307.372  10
   5   8   5 941.557 443.080  18
   5  -8   5 1048.55 396.193  11
   5  -8   6 190.840 324.471  11
   5   8   6 55.8228 280.284  18
  -5  -8  -6-236.512 257.165  16
   5  -8   7 2315.88 474.107  11
   5   8   7 1825.80 475.413  18
  -5  -8  -7 2417.07 408.316  16
   5   8   8 1598.64 400.670  14
   5  -8   8 1690.50 406.806  11
   5   8   8 1528.71 395.364  18
  -5  -8  -8 1396.57 308.371  16
   5   8   9 1738.97 329.430  14
   5  -8   9 2695.21 406.603  11
   5   8   9 2325.70 406.903  18
   5  -8  10 4218.71 402.079  11
   5   8  10 4080.27 420.920  18
   5  -9 -12 3557.68 369.320  21
   5   9 -12 4801.09 402.448   9
   5   9 -12 4737.01 385.844  17
   5  -9 -12 4592.69 519.989   8
   5  -9 -11 4122.84 464.402   7
   5  -9 -11 4666.44 473.218  21
   5   9 -11 5598.16 488.077   9
   5  -9 -11 5160.66 689.847   8
   5   9 -11 5448.55 497.315  17
   5  -9 -10 255.428 229.624   7
   5  -9 -10 576.459 242.016  21
   5   9 -10 406.634 236.817   9
   5   9 -10 247.138 196.227  17
   5  -9  -9 39248.6 1805.96   7
   5   9  -9 38505.8 1405.91   9
   5   9  -9 42722.9 1615.09  17
   5  -9  -8 2729.92 594.867   7
   5   9  -8 3145.11 492.981   9
   5   9  -8 3096.32 495.722  17
   5  -9  -7 82787.8 2804.33   7
   5  -9  -7 73418.2 2328.34  11
   5   9  -7 75869.4 2025.36   9
   5   9  -7 79320.1 2322.82  17
   5  -9  -6 35414.9 1708.09  19
   5  -9  -6 39540.3 1996.41   7
   5  -9  -6 35913.1 1676.41  11
   5   9  -6 37582.6 1623.82  17
   5   9  -6 36618.4 1420.91   9
   5  -9  -5 24609.6 1564.49   7
   5  -9  -5 20766.4 1298.07  11
   5  -9  -5 23410.2 1377.71  19
   5   9  -5 23099.3 2525.43   1
   5   9  -5 22182.5 1124.91   9
   5   9  -5 23252.5 1308.70  17
   5  -9  -5 23321.0 2750.34   3
   5  -9  -4 11813.3 1112.57   7
   5  -9  -4 12727.2 1011.21  11
   5   9  -4 12409.8 1850.93   1
   5  -9  -4 13607.8 1029.30  19
   5   9  -4 12330.1 860.426   9
   5   9  -4 12674.1 957.574  17
   5  -9  -4 14527.9 2157.38   3
   5  -9  -3 1846.39 823.878   3
   5  -9  -3 1969.26 555.516   7
   5  -9  -3 1598.17 427.627  11
   5  -9  -3 2018.28 852.495   6
   5  -9  -3 2454.33 507.501  19
   5   9  -3 2524.19 889.679   1
   5   9  -3 1880.15 443.037  17
   5  -9  -2 28949.0 1624.46   7
   5   9  -2 32927.8 1529.99  17
   5   9  -2 33669.6 2891.98   1
   5  -9  -2 29862.3 1474.96  11
   5  -9  -2 33850.9 3509.15   6
   5  -9  -2 35681.8 1595.15  19
   5   9  -2 34104.2 1379.85  10
   5  -9  -2 38095.1 3448.50   3
   5   9  -1 16385.9 2038.17   1
   5  -9  -1 14795.2 1129.70   7
   5  -9  -1 15830.5 1077.67  11
   5  -9  -1 15729.3 2479.08   6
   5  -9  -1 18112.0 1144.56  19
   5   9  -1 15697.5 966.448  10
   5   9  -1 15898.0 1101.00  17
   5  -9  -1 19515.6 2484.89   3
   5   9   0 15936.0 1975.96   1
   5  -9   0 17590.7 1115.89  19
   5  -9   0 17746.0 1130.24  11
   5  -9   0 15088.6 2479.03   6
   5   9   0 16868.1 1011.63  10
   5   9   0 17438.8 1146.58  17
   5  -9   0 19401.9 2496.39   3
   5  -9   1 23531.3 1309.60  11
   5  -9   1 21118.5 2975.14   6
   5   9   1 21601.8 1158.52  10
   5   9   1 21564.3 1319.82  17
   5  -9   1 22695.9 1231.10  19
   5   9   1 18884.6 2131.09   1
   5  -9   2 11907.4 941.932  11
   5  -9   2 13708.3 2499.60   6
   5  -9   2 12933.6 933.775  19
   5   9   2 11355.3 864.654  10
   5   9   2 11841.5 1051.91  17
   5   9   2 12739.3 1781.09   1
   5  -9   3 2724.94 499.085  11
   5  -9   3 4305.78 559.128  19
   5   9   3 3577.80 571.392  10
   5   9   3 3014.26 561.679  17
   5  -9   4 11742.3 915.068  11
   5   9   4 9807.89 865.840  10
   5  -9   4 12343.7 855.606  19
   5   9   4 9669.73 918.085  17
   5  -9   5 1694.05 433.065  11
   5  -9   5 2083.65 381.004  19
   5   9   5 1676.86 354.287  10
   5   9   5 922.260 282.401  18
   5  -9   6 7961.46 732.608  11
   5   9   6 7116.11 806.994  18
  -5  -9  -6 6356.19 661.331  16
   5  -9   7 1640.96 410.589  11
   5   9   7 1130.12 383.716  18
  -5  -9  -7 1122.83 317.430  16
   5  -9   8 4934.11 531.405  11
   5   9   8 4358.69 520.183  18
  -5  -9  -8 3679.87 421.897  16
   5   9   8 3887.86 516.865  14
   5   9   9 501.713 184.138  14
   5  -9   9 829.711 254.748  11
   5   9   9 442.074 197.811  18
   5  -9  10 261.565 152.480  11
   5  10 -12 6017.21 386.348   9
   5 -10 -12 5372.42 508.503   8
   5 -10 -11 2730.72 348.774   7
   5  10 -11 3906.64 367.385  17
   5  10 -11 3247.62 345.207   9
   5 -10 -11 3047.88 479.457   8
   5 -10 -10 9084.65 759.540   7
   5  10 -10 8321.26 602.802  17
   5 -10 -10 9337.47 867.085   8
   5  10 -10 9162.21 616.366   9
   5 -10  -9 13184.7 1023.96   7
   5  10  -9 15195.2 895.887  17
   5  10  -9 14625.5 848.429   9
   5 -10  -8 9239.89 940.573   7
   5  10  -8 8952.10 704.358   9
   5  10  -8 9881.44 779.232  17
   5 -10  -7 218.723 301.590   7
   5 -10  -7 238.376 315.624  11
   5  10  -7 557.797 285.413   9
   5  10  -7 468.834 279.545  17
   5 -10  -6 17468.3 1343.50   7
   5 -10  -6 15763.2 1135.70  11
   5  10  -6 16531.9 982.403   9
   5  10  -6 17681.1 1115.74  17
   5 -10  -5 44680.4 2125.87   7
   5 -10  -5 42241.4 1828.25  11
   5 -10  -5 46052.1 1935.08  19
   5  10  -5 41571.0 1545.67   9
   5  10  -5 44880.0 1783.08  17
   5 -10  -4 86.3063 292.338   7
   5 -10  -4-14.2746 366.492  11
   5  10  -4-34.7306 259.230   9
   5 -10  -4-115.849 282.400  19
   5  10  -4-278.660 310.827  17
   5 -10  -3 2570.59 1007.64   3
   5 -10  -3 2589.14 609.569   7
   5 -10  -3 2385.39 528.367  11
   5 -10  -3 2701.35 506.114  19
   5  10  -3 2452.79 423.470  10
   5  10  -3 1894.70 413.251   9
   5  10  -3 3003.80 931.544   1
   5  10  -3 1925.34 436.816  17
   5 -10  -2 25767.6 1577.02   7
   5 -10  -2 26393.7 1461.49  11
   5  10  -2 29467.7 2844.98   1
   5 -10  -2 23551.7 2984.20   6
   5 -10  -2 27184.4 1465.79  19
   5  10  -2 28077.0 1312.92  10
   5  10  -2 27389.2 1421.58  17
   5 -10  -2 28586.1 3064.41   3
   5 -10  -1 995.804 678.973   3
   5 -10  -1 931.347 406.610   7
   5  10  -1-212.114 459.387   1
   5 -10  -1 344.642 350.579  11
   5 -10  -1 850.278 352.104  19
   5  10  -1 400.309 263.323  10
   5  10  -1 254.890 252.047  17
   5  10   0 1744.84 710.210   1
   5 -10   0 1745.18 492.356  11
   5 -10   0 2490.52 493.900  19
   5  10   0 2234.52 482.853  17
   5  10   0 2025.40 405.586  10
   5 -10   1 55292.1 1918.07  19
   5 -10   1 53182.6 1979.56  11
   5  10   1 54232.3 1849.29  10
   5  10   1 54496.5 2111.97  17
   5 -10   2 7824.65 841.360  11
   5  10   2 8184.82 748.518  10
   5  10   2 7761.51 845.479  17
   5 -10   2 8099.48 757.778  19
   5 -10   3 25631.7 1367.58  11
   5 -10   3 26182.6 1251.28  19
   5  10   3 25794.7 1328.29  10
   5  10   3 23893.8 1450.42  17
   5 -10   4 26498.9 1376.53  11
   5  10   4 25348.3 1307.91  10
   5 -10   4 27522.6 1200.11  19
   5 -10   5 1259.68 406.935  11
   5  10   5 1014.75 367.673  10
   5  10   5 1040.45 359.648  18
   5 -10   6 6328.99 641.994  11
   5  10   6 4769.15 617.970  18
  -5 -10  -6 5408.11 582.676  16
   5 -10   7 321.207 258.657  11
   5  10   7 242.155 265.389  18
  -5 -10  -7 0.42154 200.447  16
   5 -10   8 10369.4 673.728  11
   5  10   8 10446.4 693.513  18
  -5 -10  -8 8483.66 546.895  16
   5  10   8 7727.64 658.595  14
   5 -10   9 3174.66 348.297  11
   5  10   9 2834.69 323.377  18
   5  11 -11 1544.48 222.074   9
   5 -11 -11 1581.77 336.488   8
   5 -11 -10 1647.01 311.620   7
   5  11 -10 1668.94 289.145   9
   5  11 -10 2060.48 282.552  17
   5 -11 -10 1523.05 397.002   8
   5 -11  -9 24569.8 1257.03   7
   5  11  -9 25378.3 1039.95   9
   5  11  -9 26267.1 1040.97  17
   5 -11  -9 25728.8 1402.17   8
   5 -11  -8 2292.07 499.383   7
   5  11  -8 2401.64 378.448   9
   5  11  -8 2778.61 412.901  17
   5 -11  -7 33584.7 1721.11   7
   5 -11  -7 29530.7 1449.38  11
   5  11  -7 30041.9 1244.08   9
   5  11  -7 32628.7 1355.66  17
   5 -11  -6 456.468 369.953   7
   5 -11  -6 214.541 335.590  11
   5  11  -6 64.8917 245.364   9
   5  11  -6 235.721 275.150  17
   5 -11  -5 3689.93 635.418   7
   5 -11  -5 2979.84 567.301  11
   5  11  -5 4338.72 574.463  17
   5  11  -5 3104.91 472.548   9
   5 -11  -4 17025.3 1308.92   7
   5 -11  -4 17126.9 1192.33  11
   5 -11  -4 17189.3 1176.98  19
   5  11  -4 16733.4 999.948  10
   5  11  -4 14459.0 987.242   9
   5  11  -4 16579.2 1106.17  17
   5  11  -3 6313.76 652.774  10
   5 -11  -3 6138.18 810.397   7
   5 -11  -3 6485.51 791.974  11
   5 -11  -3 5931.75 686.967  19
   5  11  -3 6347.26 715.796  17
   5 -11  -2 19905.1 1366.41   7
   5 -11  -2 20254.5 1284.15  11
   5 -11  -2 22449.4 1300.89  19
   5  11  -2 20490.3 1125.07  10
   5  11  -2 20372.0 1240.41  17
   5 -11  -1 19176.7 1265.59   7
   5 -11  -1 20606.9 1305.83  11
   5 -11  -1 20208.8 1233.92  19
   5  11  -1 21226.5 1272.68  17
   5  11  -1 21053.5 1132.46  10
   5 -11   0 2216.55 504.153  11
   5 -11   0 2719.99 514.839  19
   5  11   0 2111.28 411.111  10
   5  11   0 2382.49 516.924  17
   5 -11   1 4552.90 690.660  11
   5 -11   1 4588.12 595.254  19
   5  11   1 5231.57 713.681  17
   5  11   1 5105.95 617.460  10
   5 -11   2 13651.9 1031.33  11
   5 -11   2 12856.5 892.988  19
   5  11   2 12490.5 917.414  10
   5  11   2 12711.3 1009.42  17
   5 -11   3-103.367 200.064  19
   5  11   3-149.172 268.570  10
   5  11   3-678.241 420.079  17
   5 -11   4 9145.80 850.520  11
   5  11   4 7939.06 744.544  10
   5 -11   5 9577.18 801.820  11
   5  11   5 8548.47 728.655  10
   5  11   5 8298.00 748.618  18
  -5 -11  -5 7656.96 693.247  16
   5 -11   6 7838.75 699.612  11
   5  11   6 6369.05 615.025  18
  -5 -11  -6 6274.75 562.908  16
   5 -11   7 5193.37 548.008  11
   5  11   7 4437.34 467.690  18
  -5 -11  -7 4979.03 451.041  16
   5  11   8 117.291 132.895  14
   5 -11   8 424.742 223.891  11
   5  11   8 240.640 144.656  18
   5 -12 -10 7609.35 537.696   7
   5  12 -10 8521.68 473.020   9
   5 -12 -10 8875.63 661.115   8
   5 -12  -9 18851.1 1007.53   7
   5  12  -9 19057.8 801.528   9
   5 -12  -9 19169.0 1048.99   8
   5 -12  -8 3755.83 544.446   7
   5  12  -8 3426.76 404.431   9
   5  12  -8 3683.08 398.044  17
   5 -12  -8 3987.58 572.462   8
   5 -12  -7 2874.45 526.848   7
   5  12  -7 2005.43 349.625   9
   5  12  -7 2675.44 388.535  17
   5 -12  -7 3247.43 526.960   8
   5 -12  -6 955.393 348.641   7
   5 -12  -6 1893.81 462.627  11
   5  12  -6 1354.42 359.825   9
   5  12  -6 1246.41 293.523  17
   5 -12  -6 1307.24 379.501   8
   5 -12  -5 26514.6 1526.65   7
   5 -12  -5 24435.5 1375.06  11
   5  12  -5 24120.3 1117.67  10
   5  12  -5 21437.6 1117.92   9
   5  12  -5 26212.3 1226.48  17
   5 -12  -5 22155.0 1276.43   8
   5 -12  -4 47.0546 352.040  11
   5 -12  -4 609.216 317.021   7
   5  12  -4-20.8158 233.487  10
   5  12  -4 16.4964 260.625  17
   5 -12  -3 102.100 277.628   7
   5 -12  -3 211.595 397.082  11
   5 -12  -3-290.775 318.421  19
   5  12  -3 337.205 263.382  10
   5  12  -3 91.0315 265.071  17
   5 -12  -2-443.515 287.524   7
   5 -12  -2-15.4710 350.206  11
   5 -12  -2 315.187 253.882  19
   5  12  -2 28.0771 256.223  10
   5  12  -2-108.495 230.578  17
   5 -12  -1 1029.94 324.326   7
   5 -12  -1 868.336 410.990  11
   5 -12  -1 587.024 294.288  19
   5  12  -1 516.712 264.114  10
   5  12  -1 1184.02 401.174  17
   5 -12   0 358.487 355.508  11
   5 -12   0 979.918 325.969  19
   5  12   0 1234.72 359.509  10
   5  12   0 1538.14 436.530  17
   5 -12   1 22895.2 1328.12  11
   5 -12   1 22103.2 1154.55  19
   5  12   1 25615.0 1213.86  10
   5  12   1 25713.9 1349.09  17
   5 -12   2 22516.0 1069.68  19
   5  12   2 22589.5 1263.94  17
   5 -12   2 21968.1 1299.25  11
   5  12   2 24606.4 1214.28  10
   5 -12   3 10570.2 866.294  11
   5  12   3 11087.7 818.387  10
   5 -12   4 27974.8 1305.05  11
   5  12   4 26024.9 1197.61  10
   5  12   4 24154.1 1174.03  18
   5 -12   5 1910.47 410.654  11
   5  12   5 1075.93 302.658  10
   5  12   5 1514.32 343.541  18
  -5 -12  -5 1348.29 292.699  16
   5 -12   6 10336.1 721.134  11
   5  12   6 10269.6 667.956  18
  -5 -12  -6 9462.10 601.477  16
   5  12   7 462.577 183.644  14
   5 -12   7 429.201 186.571  11
   5  12   7 387.888 177.433  18
  -5 -12  -7 283.749 137.834  16
   5 -13  -9 714.966 225.046   7
   5 -13  -9 291.179 173.416   8
   5 -13  -8 6836.05 613.161   7
   5  13  -8 6394.71 469.938   9
   5 -13  -8 6133.26 572.599   8
   5 -13  -7 429.411 262.251   7
   5  13  -7 688.523 193.439  17
   5 -13  -7 479.859 253.109   8
   5 -13  -6 1847.13 415.442  11
   5 -13  -6 1411.12 398.370   7
   5  13  -6 1368.58 290.329  10
   5  13  -6 1672.11 302.726  17
   5 -13  -6 1694.04 340.787   8
   5 -13  -5 1156.66 406.015   7
   5 -13  -5 1316.21 371.154  11
   5  13  -5 1224.36 288.503  10
   5  13  -5 1186.73 296.401  17
   5 -13  -4 9341.76 871.929   7
   5 -13  -4 9228.89 837.055  11
   5  13  -4 9679.95 672.878  10
   5  13  -4 9243.85 708.412  17
   5 -13  -3-164.019 260.626   7
   5 -13  -3-445.202 391.064  11
   5  13  -3 89.7227 229.746  10
   5  13  -3 398.773 262.468  17
   5 -13  -2 10495.2 879.603   7
   5 -13  -2 13180.4 1004.87  11
   5  13  -2 12698.4 822.469  10
   5  13  -2 13367.8 908.332  17
   5 -13  -1 1365.17 461.986  11
   5 -13  -1 538.819 227.109  19
   5  13  -1 893.699 287.363  10
   5  13  -1 852.374 318.423  17
   5 -13   0 8134.26 798.804  11
   5 -13   0 6663.79 619.420  19
   5  13   0 8135.90 678.163  10
   5  13   0 7659.09 728.400  17
   5 -13   1 862.582 343.186  11
   5 -13   1 443.537 176.518  19
   5  13   1 666.586 276.399  10
   5  13   1 451.390 271.416  17
   5 -13   2 1230.36 327.156  11
   5  13   2 1377.34 325.231  10
   5 -13   3 2431.80 449.508  11
   5  13   3 2356.13 371.735  10
   5 -13   4 10114.4 726.830  11
   5  13   4 10396.4 693.301  10
   5  13   4 8683.46 608.896  18
  -5 -13  -4 9670.46 661.397  16
   5 -13   5 4829.79 493.757  11
   5  13   5 4689.26 417.021  18
  -5 -13  -5 5479.54 446.101  16
   5 -13   6 5915.77 465.456  11
  -5 -13  -6 5165.18 369.804  16
   5  13   6 4841.76 448.942  14
   5 -14  -8 745.404 190.600   7
   5 -14  -7 1610.13 298.238   7
   5 -14  -6 1172.69 304.861   7
   5  14  -6 958.675 181.138  10
   5 -14  -5 2567.37 421.354   7
   5 -14  -5 2602.28 409.377  11
   5  14  -5 2716.67 316.652  10
   5  14  -5 1914.61 285.395  17
   5 -14  -4 7623.62 689.516   7
   5 -14  -4 8345.61 736.562  11
   5  14  -4 8753.34 556.959  10
   5  14  -4 7308.34 562.198  17
   5 -14  -3-49.8697 222.418   7
   5 -14  -3 57.1667 280.597  11
   5  14  -3-41.1159 176.457  10
   5  14  -3 218.497 195.934  17
   5 -14  -2 567.483 252.773   7
   5 -14  -2 763.194 336.085  11
   5  14  -2 731.839 245.330  10
   5  14  -2 601.112 259.467  17
   5 -14  -1 99.3483 270.670  11
   5  14  -1 193.673 226.382  10
   5  14  -1 38.5014 189.411  17
   5  14   0 12195.5 712.027  10
   5 -14   0 10775.1 819.171  11
   5  14   0 10236.0 746.114  17
   5 -14   1 10880.4 799.787  11
   5  14   1 11775.9 714.576  10
   5 -14   2 3021.57 445.759  11
   5  14   2 2825.57 363.583  10
   5 -14   3 101.610 242.269  11
   5  14   3-104.364 179.508  10
   5  14   4 615.353 208.724  14
   5 -14   4 409.462 200.286  11
  -5 -14  -4 577.882 163.745  16
   5 -14   5-258.688 183.017  11
   5 -15  -6 330.192 162.587   7
   5 -15  -5 342.367 170.609   7
   5 -15  -4 4195.08 414.192   7
   5 -15  -4 5098.29 485.825  11
   5  15  -4 5349.28 354.592  10
   5 -15  -3 2742.43 339.764   7
   5 -15  -3 3180.77 410.628  11
   5  15  -3 3604.61 326.169  10
   5  15  -3 2746.89 292.799  17
   5 -15  -2 18757.1 937.688  11
   5  15  -2 19741.0 745.889  10
   5 -15  -1 25.6206 224.303  11
   5  15  -1 42.8041 167.635  10
   5 -15   0 7260.57 590.073  11
   5  15   0 7204.09 469.952  10
   5 -15   1 5299.24 508.603  11
   5  15   1 5377.43 408.043  10
   5 -15   2 1069.66 262.234  11
   5  15   2 1405.85 230.507  10
   5 -15   3 8128.83 506.455  11
   6   0 -15-151.691 209.372  17
   6   0 -14 6811.51 641.111  17
   6   0 -13 459.699 299.838  21
   6   0 -12 2067.44 454.874  21
   6   0 -11 239.551 314.128  21
   6   0 -10 4381.92 603.374  21
   6   0 -10 4120.48 592.763   8
   6   0  -9 26.4015 273.600  21
   6   0  -9 13.0488 295.444   8
   6   0  -8 98806.2 2548.79   7
   6   0  -8 101546. 2593.01  21
   6   0  -8 95159.5 4772.26   4
   6   0  -8 101648. 2781.35   8
   6   0  -7-182.960 215.223   7
   6   0  -7-177.413 216.601  21
   6   0  -7-24.1132 377.291   4
   6   0  -7 346.028 306.880   8
   6   0  -6 112804. 5171.38   4
   6   0  -5 387.453 459.709   4
   6   0  -4 112255. 4990.82   4
   6   0  -3-259.612 353.088   4
   6   0  -2 27446.8 2410.37   4
   6   0  -1 384.170 439.229   4
   6   0   0 76229.2 3946.50   4
   6   0   1-369.864 532.367   5
   6   0   1 216.740 471.174   4
   6   0   2 13852.7 1929.44   5
   6   0   2 12190.5 1503.88   4
   6   0   3 220.702 279.679  14
   6   0   3 362.287 436.424   5
   6   0   4 1682.51 403.746  14
   6   0   4 1952.54 941.727   5
   6   0   4 1430.78 313.127  18
   6   0   5-28.8769 427.861   5
   6   0   5-97.3821 293.807  18
   6   0   5-257.710 275.815  14
   6   0   6 13.4396 587.760   5
   6   0   6 221.157 277.552  18
   6   0   7-204.045 304.974  18
   6   0   8 7752.40 696.371  11
   6   0   8 8186.10 824.448  18
   6   0   9-364.696 286.822  11
   6   0   9 334.548 366.951  18
   6   0  10 21678.4 961.026  11
   6   0  10 20353.6 1013.78  19
   6   0  11 389.871 203.527  11
   6   0  11-54.5960 121.177  19
   6   1 -15 70.2149 151.408  17
   6  -1 -15 535.289 207.040  17
   6   1 -14 9075.71 541.049   9
   6   1 -14 8960.65 726.942  17
   6  -1 -14 9613.58 762.276  17
   6  -1 -13 393.817 316.010  21
   6   1 -13-122.668 284.341  17
   6   1 -12 66656.9 2191.38  21
   6  -1 -12 64873.1 2164.46  21
   6   1 -11 4924.18 659.825  21
   6  -1 -11 4430.98 634.883  21
   6  -1 -11 3883.29 568.138   8
   6   1 -10 8967.38 836.812  21
   6  -1 -10 8024.97 791.106  21
   6   1 -10 7009.70 763.589   8
   6  -1 -10 6775.78 808.278   8
   6  -1  -9 9276.86 808.549   7
   6   1  -9 10528.9 880.340  21
   6  -1  -9 9377.69 842.220  21
   6   1  -9 9529.72 882.263   8
   6  -1  -9 9246.42 951.900   8
   6   1  -8 94609.0 2514.27   7
   6  -1  -8 95903.7 2564.74   7
   6   1  -8 94323.3 2544.95  21
   6  -1  -8 99223.7 2531.07  21
   6   1  -8 94981.5 4715.94   4
   6  -1  -8 91188.9 4778.36   4
   6   1  -8 94480.4 2625.50   8
   6  -1  -8 95790.6 2780.24   8
   6   1  -7 555.614 295.464   7
   6  -1  -7 535.340 283.429   7
   6   1  -7 806.008 293.852  21
   6  -1  -7 430.807 245.179  21
   6   1  -7 740.437 493.482   4
   6  -1  -7 690.299 562.023   4
   6   1  -7 492.723 252.720   8
   6  -1  -7 443.578 350.851   8
   6   1  -6 10382.1 1565.70   4
   6  -1  -6 9519.04 1564.16   4
   6   1  -5 2888.27 841.527   4
   6  -1  -5 4401.26 1099.20   4
   6  -1  -4 4069.23 705.420   3
   6   1  -4 5220.67 1084.05   4
   6  -1  -4 4297.82 990.504   4
   6   1  -3 15069.3 1816.24   4
   6  -1  -3 15545.9 1883.72   4
   6  -1  -3 14196.5 1354.94   3
   6   1  -2 149682. 5570.37   4
   6  -1  -2 148475. 5682.31   4
   6  -1  -2 150008. 4443.78   3
   6   1  -1 2461.58 768.503   4
   6  -1  -1 2153.99 832.819   4
   6   1   0 377496. 8643.68   4
   6  -1   0 368318. 8732.47   4
   6   1   1 959.102 525.923   4
   6   1   1 428.792 480.232   5
   6  -1   1 40.2990 322.561   4
   6   1   2 113383. 5677.23   5
   6   1   2 109073. 4537.28   4
   6  -1   2 102966. 4373.84   4
   6   1   3 1197.20 344.135  14
   6  -1   3 471.842 488.272   5
   6   1   3 1143.04 670.923   5
   6  -1   3 1166.62 311.751  14
   6  -1   4 29775.7 3034.06   5
   6   1   4 31643.3 3265.18   5
   6  -1   4 32124.0 1406.14  18
   6   1   4 30878.3 1371.70  18
   6  -1   4 32128.6 1464.85  14
   6   1   4 31422.1 1575.35  14
   6  -1   5 22885.8 1151.83  11
   6  -1   5 23555.8 2776.35   5
   6   1   5 22404.9 2848.35   5
   6  -1   5 24452.6 1306.90  18
   6   1   5 22937.2 1288.67  18
   6  -1   5 23868.4 1298.25  14
   6   1   5 24076.1 1393.01  14
   6  -1   6 25502.1 1227.08  11
   6  -1   6 27515.8 1449.65  18
   6   1   6 27737.1 1421.84  18
   6   1   6 26699.3 1398.63  14
   6  -1   7 2258.44 446.468  11
   6  -1   7 2958.02 560.005  18
   6   1   7 3327.89 550.960  18
   6  -1   8 33699.5 1445.99  11
   6  -1   8 35149.4 1625.86  18
   6   1   8 35614.3 1658.85  18
   6  -1   9 6799.98 710.476  19
   6  -1   9 7310.69 643.806  11
   6   1   9 6827.63 615.211  11
   6   1   9 8057.36 762.035  18
   6  -1  10 447.580 249.069  11
   6   1  10-57.9313 226.920  11
   6  -1  10 432.282 194.662  19
   6   1  10 679.368 308.212  18
   6  -1  11 3031.54 330.633  11
   6   1  11 2732.04 296.621  11
   6   1  11 2259.08 303.867  19
   6   2 -15 8580.65 550.068  17
   6  -2 -15 7585.69 533.761  17
   6  -2 -14 39.4480 216.906  21
   6   2 -14 148.930 208.640  17
   6   2 -14 14.7279 153.806   9
   6  -2 -14-175.566 218.964  17
   6  -2 -13 2062.53 403.368  21
   6   2 -13 2216.26 485.476  17
   6  -2 -12 4524.12 602.907  21
   6   2 -12 4599.67 658.103  17
   6  -2 -12 4073.69 574.601   8
   6  -2 -11 12662.5 982.975  21
   6   2 -11 12459.5 1082.09  17
   6  -2 -11 12293.4 1023.93   8
   6   2 -10 18371.2 1179.85  21
   6  -2 -10 17195.0 1130.06  21
   6   2 -10 16868.0 1221.94  17
   6  -2 -10 17550.2 1251.21   8
   6  -2  -9 20755.7 1210.53   7
   6   2  -9 21582.0 1311.83  21
   6  -2  -9 23037.9 1283.82  21
   6   2  -9 21666.0 1337.44  17
   6  -2  -9 20217.2 1373.52   8
   6  -2  -8 58684.8 2046.96   7
   6   2  -8 59725.5 2028.56  21
   6  -2  -8 62713.2 2007.52  21
   6  -2  -8 55448.2 3834.03   4
   6   2  -8 60113.9 2143.20  17
   6  -2  -8 59942.8 2277.23   8
   6   2  -7 19447.0 1142.01   7
   6  -2  -7 18754.3 1162.55   7
   6  -2  -7 19852.0 1083.19  21
   6   2  -7 17631.0 2032.77   4
   6  -2  -7 16874.7 2173.75   4
   6   2  -7 18814.1 1153.13  17
   6   2  -7 18526.6 1173.89   8
   6  -2  -7 18302.0 1258.21   8
   6  -2  -6 155964. 3240.85   7
   6  -2  -6 122343. 2522.84  20
   6   2  -6 126706. 2543.51  20
   6   2  -6 150755. 5876.06   4
   6  -2  -6 126846. 4747.87   3
   6  -2  -6 162208. 3525.52   8
   6  -2  -5 73.8387 366.246   3
   6   2  -5-47.4586 333.955   4
   6   2  -4 25945.3 2394.08   4
   6  -2  -4 26146.1 2033.93   3
   6  -2  -3 1418.73 556.530   3
   6   2  -3 1295.31 605.229   4
   6   2  -2 36804.7 2790.91   4
   6  -2  -2 38682.1 2480.55   3
   6  -2  -1 223.641 618.860   6
   6   2  -1 488.948 466.536   4
   6   2   0 3680.77 985.534   5
   6  -2   0 3584.06 1036.50   6
   6   2   0 3830.05 1008.36   4
   6  -2   1 6291.91 1287.97   6
   6   2   1 5676.19 1249.63   5
   6   2   1 5583.73 1117.15   4
   6  -2   1 5739.71 1161.56   4
   6   2   2 208.564 212.944  14
   6  -2   2 134.205 383.712   6
   6   2   2-182.768 574.986   5
   6  -2   2 321.137 326.624   4
   6   2   3 134.014 227.041  14
   6  -2   3 37.5729 446.619   6
   6   2   3 65.9270 456.876   5
   6  -2   3 463.292 280.018  18
   6  -2   3 19.9638 176.920  14
   6   2   4 1051.24 346.776  14
   6   2   4 520.499 693.048   5
   6  -2   4 1087.45 328.177  18
   6   2   4 838.054 318.523  18
   6  -2   4 903.408 292.513  14
   6  -2   5 13658.8 918.329  11
   6   2   5 14455.3 2312.43   5
   6  -2   5 14769.5 1030.64  18
   6   2   5 13916.5 979.440  18
   6   2   5 12858.4 1093.41  14
   6  -2   6 4273.28 547.268  11
   6  -2   6 4331.14 645.501  18
   6   2   6 4762.89 627.653  18
   6   2   6 4646.17 644.134  14
   6  -2   7 20612.9 1177.57  11
   6  -2   7 20306.5 1292.06  18
   6   2   7 22988.0 1314.31  18
   6  -2   8 22992.8 1192.65  11
   6  -2   8 21089.7 1258.66  19
   6   2   8 24469.9 1344.03  18
   6  -2   9-15.9975 210.493  19
   6  -2   9 224.102 293.697  11
   6   2   9 389.167 305.097  18
   6  -2  10 32698.2 1173.90  11
   6   2  10 28935.4 1055.35  11
   6  -2  10 31412.3 1145.65  19
   6   2  10 33215.1 1344.11  18
   6  -2  11 550.159 201.070  11
   6   2  11 8.85671 139.241  19
   6   3 -15 1467.48 236.167  17
   6  -3 -15 1618.55 254.028  17
   6  -3 -14 9098.30 658.323  21
   6   3 -14 8551.98 488.104   9
   6   3 -14 8397.39 648.347  17
   6  -3 -13 4739.76 585.985  21
   6   3 -13 4310.55 434.684   9
   6   3 -13 4295.71 552.592  17
   6  -3 -12 46924.2 1777.66  21
   6   3 -12 42337.6 1380.75   9
   6   3 -12 43665.1 1834.70  17
   6  -3 -12 40900.0 1684.91   8
   6  -3 -11 20019.4 1218.29  21
   6   3 -11 20557.9 1313.10  17
   6  -3 -11 19126.9 1276.72   8
   6  -3 -10 42543.0 1770.65  21
   6   3 -10 38784.5 1822.62  17
   6  -3 -10 39005.9 1942.08   8
   6  -3  -9 24259.0 1364.38   7
   6  -3  -9 27192.8 1379.36  21
   6   3  -9 26554.1 1491.30  17
   6  -3  -9 27706.0 1624.36   8
   6  -3  -8 3796.60 589.244   7
   6   3  -8 4450.88 576.415  12
   6  -3  -8 4729.05 573.728  21
   6  -3  -8 4240.28 1125.36   4
   6   3  -8 4470.82 627.611  17
   6  -3  -8 4056.21 675.875   8
   6  -3  -7 830.322 486.452   3
   6  -3  -7 1906.24 363.008  21
   6   3  -7 1801.93 378.914   7
   6   3  -7 1903.54 423.949  12
   6  -3  -7 1302.17 374.156   7
   6   3  -7 2384.70 465.554  17
   6  -3  -7 1711.13 517.421   8
   6  -3  -6 2114.94 761.999   3
   6   3  -6 3639.08 518.917  12
   6   3  -6 3550.09 516.275   7
   6  -3  -6 2908.02 505.910   7
   6   3  -6 3441.85 978.040   4
   6   3  -6 3665.58 532.719  17
   6  -3  -6 3240.02 559.505   8
   6  -3  -5 4831.08 970.999   3
   6   3  -5 5922.85 1241.56   4
   6  -3  -4 633.440 358.893   3
   6   3  -4 786.712 673.653   4
   6   3  -4 540.130 451.494   1
   6   3  -3 110760. 5013.83   4
   6   3  -3 114376. 3897.69   1
   6  -3  -3 113943. 4487.34   3
   6  -3  -2 23953.3 2467.54   6
   6   3  -2 21176.9 2233.17   4
   6   3  -2 20203.2 1572.89   1
   6  -3  -2 22197.6 2012.44   3
   6  -3  -1 1164.65 505.040   3
   6  -3  -1 1168.90 559.933   6
   6   3  -1 1126.19 510.816   5
   6   3  -1 1062.41 621.021   4
   6  -3   0 116398. 5539.14   6
   6   3   0 112135. 5328.61   5
   6  -3   1 3411.84 1069.09   6
   6   3   1 3327.13 955.193   5
   6   3   2 25943.0 1145.86  12
   6  -3   2 25748.5 2744.21   6
   6   3   2 26424.1 2848.23   5
   6  -3   2 24662.8 1252.67  19
   6  -3   2 20828.5 2147.01   4
   6   3   2 26830.8 1492.95  14
   6  -3   3 8044.61 1552.75   6
   6  -3   3 8357.03 742.861  19
   6   3   3 8325.06 1701.08   5
   6   3   3 9352.28 943.687  14
   6  -3   4 18700.8 1167.89  19
   6  -3   4 17361.2 993.344  11
   6  -3   4 17501.0 2261.65   6
   6   3   4 18673.4 2632.71   5
   6   3   4 19047.4 1126.11  18
   6   3   4 18299.3 1344.82  14
   6  -3   5 25483.8 1239.01  11
   6   3   5 25244.3 3150.21   5
   6  -3   5 24946.2 1388.42  19
   6   3   5 27189.6 1388.97  18
   6   3   5 24823.6 1534.13  14
   6  -3   6 19226.9 1239.82  19
   6  -3   6 19063.6 1092.86  11
   6   3   6 19937.8 1221.10  18
   6   3   6 18718.0 1302.55  14
   6  -3   7 8592.95 753.722  11
   6  -3   7 7744.23 798.067  19
   6   3   7 7819.62 799.821  18
   6   3   7 7279.38 792.695  14
   6  -3   8 789.809 351.142  11
   6  -3   8 987.453 344.162  19
   6   3   8 908.785 355.000  18
   6  -3   9 2294.12 421.512  11
   6  -3   9 1921.93 355.930  19
   6   3   9 2132.63 403.864  18
   6  -3  10 2385.54 376.882  11
   6  -3  10 1846.43 285.720  19
   6   3  10 2042.70 367.621  18
   6  -3  11 7002.63 444.401  11
   6   3  11 5556.20 444.619  19
   6  -4 -14 1000.61 255.538  21
   6   4 -14 1087.80 211.247   9
   6   4 -14 1074.12 269.800  17
   6  -4 -13 129.571 219.219  21
   6   4 -13 361.632 211.153   9
   6   4 -13 575.919 286.273  17
   6  -4 -13 232.182 221.217   8
   6  -4 -12-18.7299 257.261  21
   6   4 -12 367.513 321.228  17
   6   4 -12-291.511 199.748   9
   6  -4 -12 395.143 290.047   8
   6  -4 -11 3298.68 538.394  21
   6   4 -11 3506.40 605.373  17
   6   4 -11 2947.13 421.454   9
   6  -4 -11 3150.94 580.334   8
   6  -4 -10 69224.3 2208.41  21
   6   4 -10 65604.2 1786.12   9
   6   4 -10 72246.4 2407.46  17
   6  -4 -10 71131.1 2580.31   8
   6  -4  -9 79120.7 2462.36   7
   6  -4  -9 82001.6 2368.67  21
   6   4  -9 83169.8 2583.89  17
   6  -4  -9 81587.2 2808.18   8
   6  -4  -8 40581.1 1830.39   7
   6  -4  -8 39716.7 1604.07  21
   6   4  -8 43289.1 1828.30  17
   6  -4  -8 36873.7 3095.23   3
   6  -4  -8 44530.4 2088.87   8
   6  -4  -7 694.672 517.683   3
   6   4  -7 1410.45 376.252  12
   6  -4  -7 1257.85 377.304   7
   6   4  -7 1698.96 421.551  17
   6  -4  -7 1391.06 452.846   8
   6  -4  -6 20605.8 1302.58   7
   6   4  -6 21935.0 1241.94  12
   6  -4  -6 20800.5 1059.45  20
   6   4  -6 20468.6 1174.70  17
   6  -4  -6 18709.9 2117.74   3
   6  -4  -6 22504.5 1417.87   8
   6  -4  -5 27112.2 1448.25   7
   6   4  -5 27953.3 1372.09  12
   6   4  -5 26510.1 1293.33  17
   6  -4  -5 24415.5 2317.94   3
   6  -4  -5 29008.8 1560.05   8
   6   4  -5 26279.6 2208.92   1
   6   4  -4 100967. 4137.68   1
   6  -4  -4 89155.0 4395.27   3
   6  -4  -3 12078.7 1816.90   6
   6   4  -3 12132.9 1363.47   1
   6  -4  -3 10259.8 1532.53   3
   6   4  -2 169.261 260.144   1
   6  -4  -2 213.297 461.283   3
   6  -4  -2 377.127 566.902   6
   6  -4  -1 16745.8 2161.23   6
   6   4  -1 16812.7 1992.60   5
   6  -4  -1 15426.7 1856.33   3
   6  -4   0 4300.54 1134.11   6
   6   4   0 4391.40 1088.36   5
   6  -4   1 396.392 495.194   6
   6   4   1 431.352 414.783   5
   6  -4   1 518.810 247.862  19
   6  -4   2-238.100 577.911   6
   6   4   2 544.546 641.943   5
   6  -4   2 0.59230 195.703  19
   6  -4   3 33100.0 1314.43  11
   6  -4   3 33071.3 3272.49   6
   6   4   3 36015.1 3557.28   5
   6  -4   3 34473.9 1520.93  19
   6  -4   4 9060.61 757.897  11
   6  -4   4 9514.98 1796.63   6
   6  -4   4 9265.45 839.088  19
   6   4   4 7699.28 1711.58   5
   6   4   4 9161.30 827.334  18
   6   4   4 8476.26 982.306  14
   6   4   5 1165.72 423.712  14
   6  -4   5 864.804 368.560  11
   6   4   5 99.0987 604.489   5
   6  -4   5 894.895 337.757  19
   6   4   5 1056.76 365.016  18
   6  -4   6 12953.5 920.008  11
   6  -4   6 11461.0 942.393  19
   6   4   6 11656.6 985.068  18
   6   4   6 11844.2 1072.89  14
   6  -4   7 30777.7 1412.29  11
   6  -4   7 31245.1 1470.96  19
   6   4   7 31213.3 1531.99  18
   6   4   7 28432.3 1532.28  14
   6  -4   8 40340.4 1544.93  11
   6  -4   8 38004.4 1521.61  19
   6   4   8 37798.4 1663.44  18
   6  -4   9 723.803 296.517  11
   6  -4   9 543.836 229.141  19
   6   4   9 1.09016 283.464  18
   6  -4  10 37968.8 1214.17  11
   6   4  10 40011.9 1342.06  18
   6   4  11 669.485 170.410  19
   6  -5 -14 18839.1 826.974  21
   6   5 -14 19579.4 624.927   9
   6   5 -14 20896.4 854.691  17
   6  -5 -13 7463.52 622.687  21
   6   5 -13 8053.93 652.000  17
   6  -5 -13 6322.09 608.250   8
   6   5 -13 7601.48 504.440   9
   6  -5 -12 36742.8 1478.01  21
   6   5 -12 36134.4 1211.37   9
   6   5 -12 40485.5 1597.96  17
   6  -5 -12 34729.4 1573.78   8
   6  -5 -11 1584.85 373.247  21
   6   5 -11 1438.15 303.401   9
   6   5 -11 2322.37 488.992  17
   6  -5 -11 1703.40 466.099   8
   6  -5 -10 21479.3 1282.02   7
   6  -5 -10 24322.0 1296.76  21
   6   5 -10 23280.3 1059.61   9
   6   5 -10 26424.5 1447.94  17
   6  -5 -10 23871.7 1529.60   8
   6  -5  -9 40.4008 282.900   7
   6  -5  -9 72.1874 219.279  21
   6   5  -9 292.821 375.944  17
   6  -5  -9 168.925 378.599   8
   6  -5  -8 36525.8 1750.77   7
   6   5  -8 37335.1 1727.59  17
   6  -5  -8 39524.1 2008.24   8
   6  -5  -7 31476.1 1676.23   7
   6   5  -7 31819.3 1470.17  12
   6  -5  -7 25595.0 1300.61  19
   6   5  -7 26390.2 1418.07  17
   6  -5  -7 28813.2 2809.54   3
   6  -5  -7 30209.2 1742.19   8
   6  -5  -6 5310.14 1174.08   3
   6  -5  -6 6435.65 790.223   7
   6   5  -6 7223.50 734.428  12
   6  -5  -6 5768.70 646.789  19
   6   5  -6 5761.19 1131.75   1
   6   5  -6 6263.82 666.176  17
   6  -5  -6 5931.40 794.170   8
   6  -5  -5 57944.4 2177.96   7
   6   5  -5 54370.1 1908.45  12
   6  -5  -5 51844.4 1773.59  19
   6   5  -5 54311.6 1888.42  17
   6   5  -5 52276.2 3282.51   1
   6  -5  -5 51997.4 3542.97   3
   6  -5  -5 57524.0 2226.31   8
   6  -5  -4 5019.01 1124.89   3
   6  -5  -4 4557.97 624.232   7
   6   5  -4 5064.69 605.286  12
   6  -5  -4 4769.50 1192.14   6
   6  -5  -4 4197.07 541.143  19
   6   5  -4 5207.08 1009.45   1
   6   5  -4 5050.66 575.216  17
   6  -5  -4 4832.52 682.864   8
   6  -5  -3-382.320 564.187   3
   6   5  -3-43.2966 286.980  12
   6  -5  -3 83.4324 260.879   7
   6   5  -3 51.1428 314.737   1
   6  -5  -3 87.4647 421.561   6
   6  -5  -3 613.448 303.038  19
   6   5  -3 113.944 191.737  17
   6  -5  -2 5387.62 1173.33   3
   6   5  -2 3704.79 482.042  12
   6  -5  -2 6794.59 1455.12   6
   6  -5  -2 4651.87 537.337  19
   6   5  -2 4717.07 900.711   1
   6  -5  -1 413.415 424.314   3
   6   5  -1 358.403 272.497  12
   6  -5  -1 585.833 471.830   6
   6   5  -1 289.504 457.307   5
   6  -5  -1 174.869 188.618  19
   6   5  -1 808.452 443.669   1
   6   5   0 10927.0 1721.58   5
   6   5   0 10729.3 854.902  12
   6  -5   0 11340.8 1941.14   6
   6  -5   0 11255.5 832.755  19
   6   5   0 9810.06 740.446  17
   6   5   1 10230.0 1842.08   5
   6  -5   1 9224.23 1780.50   6
   6  -5   1 10912.8 826.606  19
   6   5   1 9340.19 759.386  17
   6  -5   2 6558.66 612.846  11
   6  -5   2 5997.77 1511.78   6
   6  -5   2 7265.57 707.057  19
   6   5   2 4921.53 1340.62   5
   6   5   2 5952.08 711.886  17
   6  -5   3-88.7785 460.865   6
   6  -5   3-117.496 229.862  11
   6   5   3 3.37538 659.433   5
   6  -5   3 327.294 322.768  19
   6   5   3 272.731 265.487  17
   6  -5   4 3159.18 1129.93   6
   6  -5   4 2731.82 467.123  11
   6  -5   4 2791.72 485.499  19
   6   5   4 2698.66 542.297  18
   6   5   4 1964.08 392.523  17
   6   5   4 2570.89 1074.82   5
   6  -5   5 25035.6 1282.18  11
   6  -5   5 26101.7 1386.02  19
   6   5   5 25254.6 1409.13  18
   6   5   5 22230.8 1551.24  14
   6  -5   6 17045.0 1073.06  11
   6  -5   6 17008.0 1115.80  19
   6   5   6 16703.7 1160.96  18
   6   5   6 15617.3 1273.78  14
   6   5   7 774.581 349.098  14
   6  -5   7 1028.26 397.643  11
   6  -5   7 1275.80 396.186  19
   6   5   7 471.895 330.503  18
   6   5   8 546.565 279.172  14
   6  -5   8 812.316 317.179  11
   6  -5   8 808.780 290.630  19
   6   5   8 629.932 319.259  18
   6  -5   9 427.695 258.271  11
   6   5   9 159.155 235.764  18
   6  -5  10 802.367 241.377  11
   6   5  10 860.175 223.577  18
   6  -6 -14 216.102 146.843  21
   6   6 -14 356.378 158.746  17
   6  -6 -13 1749.63 307.246  21
   6   6 -13 2203.20 266.902   9
   6   6 -13 2604.02 363.333  17
   6  -6 -13 1959.04 361.976   8
   6  -6 -12 3228.48 446.816  21
   6   6 -12 3280.60 397.679   9
   6   6 -12 3492.85 484.729  17
   6  -6 -12 2984.44 516.838   8
   6  -6 -11 429.071 262.601   7
   6  -6 -11 524.305 249.021  21
   6   6 -11 34.7692 193.474   9
   6   6 -11 870.790 364.528  17
   6  -6 -11 293.050 311.030   8
   6  -6 -10 7585.04 778.257   7
   6  -6 -10 7537.94 728.367  21
   6   6 -10 8112.70 630.848   9
   6   6 -10 8498.52 821.722  17
   6  -6 -10 8867.39 1006.37   8
   6  -6  -9 5162.39 702.583   7
   6  -6  -9 5597.13 613.543  21
   6   6  -9 5523.06 526.563   9
   6   6  -9 6258.62 743.549  17
   6  -6  -9 5741.42 806.747   8
   6  -6  -8 48882.1 2084.32   7
   6   6  -8 49686.9 1957.04  17
   6  -6  -8 48446.9 3817.72   3
   6  -6  -8 49647.9 2289.47   8
   6  -6  -7 2027.02 911.750   3
   6  -6  -7 2120.64 552.083   7
   6  -6  -7 877.069 341.603  19
   6   6  -7 1849.67 435.415  17
   6  -6  -7 1584.18 504.136   8
   6  -6  -6 41135.1 1933.13   7
   6   6  -6 38764.8 1549.52  12
   6  -6  -6 36739.5 1601.46  19
   6   6  -6 38039.7 1653.06  17
   6  -6  -6 37142.2 3224.34   3
   6  -6  -6 39590.0 1979.11   8
   6   6  -6 38488.7 3079.11   1
   6   6  -5 64110.7 2039.76  12
   6  -6  -5 69323.4 2426.86   7
   6  -6  -5 64460.4 2043.99  19
   6   6  -5 63795.5 3784.93   1
   6   6  -5 62368.9 2072.21  17
   6  -6  -5 59518.5 4043.85   3
   6  -6  -5 66970.3 2475.95   8
   6   6  -4 18014.9 1094.50  12
   6  -6  -4 19794.6 1313.14   7
   6  -6  -4 17831.1 2389.85   6
   6  -6  -4 18473.7 1124.67  19
   6   6  -4 19234.1 2038.13   1
   6   6  -4 18588.4 1125.93  17
   6  -6  -4 20282.5 2351.43   3
   6  -6  -4 20709.8 1335.23   8
   6   6  -3 46261.1 1743.90  12
   6  -6  -3 54533.4 2117.82   7
   6  -6  -3 51946.4 4032.25   6
   6   6  -3 51365.7 3207.13   1
   6  -6  -3 48298.0 1739.22  19
   6   6  -3 49780.5 1773.82  17
   6  -6  -3 45727.8 1905.91   8
   6  -6  -3 48734.1 3643.44   3
   6   6  -2 12200.1 908.373  12
   6  -6  -2 12913.2 1026.40   7
   6  -6  -2 13181.8 924.358  19
   6  -6  -2 12580.6 2036.77   6
   6   6  -2 14375.8 1651.17   1
   6   6  -2 13437.5 915.265  17
   6  -6  -2 13499.3 1935.68   3
   6   6  -2 12259.5 955.038  14
   6  -6  -1 1295.11 711.560   3
   6  -6  -1 1110.02 346.771   7
   6  -6  -1 763.915 809.711   6
   6   6  -1 665.690 380.882   1
   6   6  -1 439.083 496.409   5
   6  -6  -1 1070.03 308.437  19
   6   6  -1 799.587 266.939  17
   6  -6   0-379.762 637.259   6
   6   6   0 36.3667 412.694   5
   6  -6   0 0.58027 230.357  19
   6   6   0 166.977 268.020  17
   6  -6   1 9844.28 770.307  11
   6  -6   1 11475.6 2035.09   6
   6   6   1 11107.6 1864.09   5
   6  -6   1 10409.3 829.726  19
   6   6   1 9163.27 842.114  17
   6  -6   2 8256.81 726.263  11
   6  -6   2 9020.11 1937.63   6
   6  -6   2 8945.99 802.376  19
   6   6   2 8845.06 1719.19   5
   6   6   2 7250.78 776.558  17
   6  -6   3 44107.9 1620.17  11
   6  -6   3 39476.5 3879.98   6
   6   6   3 41078.9 3907.77   5
   6  -6   3 47352.2 1791.98  19
   6   6   3 37895.1 1716.91  17
   6  -6   4 5922.54 641.403  11
   6  -6   4 6602.82 707.910  19
   6   6   4 6064.73 709.269  18
   6   6   4 5382.49 653.144  17
   6  -6   5 16967.6 1078.10  11
   6  -6   5 19313.4 1163.30  19
   6   6   5 17283.4 1158.05  18
   6  -6   6 21136.5 1172.20  11
   6  -6   6 22173.4 1191.38  19
   6   6   6 19827.5 1258.37  18
   6   6   6 17642.7 1346.31  14
   6   6   7 1195.41 414.273  14
   6  -6   7 1571.48 397.427  11
   6  -6   7 1862.87 360.608  19
   6   6   7 1745.90 442.101  18
   6  -6   8 16678.0 956.433  11
   6  -6   8 15941.0 827.609  19
   6   6   8 15757.2 1001.10  18
   6  -6   9 750.051 271.260  11
   6   6   9 688.641 240.062  18
   6  -6  10 6793.14 466.272  11
   6   6  10 6368.75 489.351  18
   6  -7 -13 9409.51 563.055  21
   6   7 -13 11643.9 524.756   9
   6   7 -13 12251.5 646.364  17
   6  -7 -13 9220.00 649.377   8
   6  -7 -12 4237.76 456.557  21
   6   7 -12 5212.15 439.846   9
   6   7 -12 4958.94 513.879  17
   6  -7 -12 4262.79 559.575   8
   6  -7 -11 8921.26 730.386   7
   6  -7 -11 8693.35 688.640  21
   6   7 -11 10204.1 648.819   9
   6   7 -11 10582.1 811.972  17
   6  -7 -11 9791.89 935.082   8
   6  -7 -10 9786.11 882.600   7
   6  -7 -10 10171.6 771.859  21
   6   7 -10 10746.9 717.620   9
   6   7 -10 11099.1 899.269  17
   6  -7 -10 12522.2 1141.62   8
   6  -7  -9 11993.6 1009.33   7
   6   7  -9 11338.9 743.073   9
   6   7  -9 12160.2 964.592  17
   6  -7  -9 13061.2 1192.12   8
   6  -7  -8 7370.15 852.746   7
   6   7  -8 8244.11 805.489  17
   6  -7  -8 8630.66 987.061   8
   6  -7  -7 115297. 3250.71   7
   6  -7  -7 106678. 2862.52  19
   6   7  -7 118463. 2979.86  17
   6  -7  -7 121425. 6213.26   3
   6  -7  -7 116484. 3468.58   8
   6  -7  -6 303.208 463.557   3
   6  -7  -6-176.851 311.841   7
   6  -7  -6-149.441 246.421  19
   6   7  -6 72.6256 281.024  17
   6  -7  -6 388.288 356.541   8
   6   7  -6 246.028 442.000   1
   6   7  -5 64514.3 1909.26  12
   6  -7  -5 74361.9 2612.55   7
   6  -7  -5 72731.6 2292.18  19
   6   7  -5 70479.3 4184.53   1
   6   7  -5 69815.2 2224.30  17
   6  -7  -5 75162.2 4758.79   3
   6  -7  -5 64335.6 2466.06   8
   6   7  -4 13347.2 916.154  12
   6  -7  -4 13296.1 1110.50   7
   6  -7  -4 11875.6 1967.34   6
   6  -7  -4 12853.8 977.620  19
   6   7  -4 11814.6 1676.45   1
   6   7  -4 13133.6 959.915  17
   6  -7  -4 11126.5 1033.63   8
   6  -7  -4 14015.8 2049.45   3
   6   7  -3 18224.0 1094.03  12
   6  -7  -3 16819.4 1225.90   7
   6  -7  -3 14121.6 2228.63   6
   6   7  -3 17237.6 1968.15   1
   6  -7  -3 16372.5 1101.86  19
   6   7  -3 17355.7 1088.43  17
   6  -7  -3 13592.5 1095.27   8
   6  -7  -3 18295.8 2343.99   3
   6   7  -2 19195.3 1196.89  12
   6  -7  -2 17366.9 1199.81   7
   6   7  -2 16999.5 1919.36   1
   6  -7  -2 17862.4 2542.83   6
   6  -7  -2 16234.8 1046.54  19
   6   7  -2 16205.5 1064.69  17
   6  -7  -2 15950.1 2202.40   3
   6   7  -2 15031.1 1081.90  14
   6  -7  -1 11965.9 983.537   7
   6   7  -1 11589.8 1573.33   1
   6  -7  -1 12346.7 2193.92   6
   6  -7  -1 11986.7 922.571  19
   6   7  -1 12079.6 923.223  17
   6  -7  -1 14033.2 2121.16   3
   6   7   0 3445.50 1008.72   5
   6   7   0 2919.54 799.316   1
   6  -7   0 3479.80 531.878  11
   6  -7   0 3020.93 1113.39   6
   6  -7   0 3426.49 518.383  19
   6   7   0 2460.59 430.108  17
   6  -7   1 18703.7 1086.50  11
   6  -7   1 18464.7 2694.67   6
   6   7   1 16017.6 2252.49   5
   6  -7   1 19398.0 1156.20  19
   6   7   1 16827.4 1149.17  17
   6  -7   2 22615.0 1226.11  11
   6  -7   2 23485.2 3099.64   6
   6   7   2 23825.6 2879.98   5
   6  -7   2 25710.8 1303.66  19
   6   7   2 22153.3 1322.51  17
   6  -7   3 1887.32 427.853  11
   6  -7   3 1949.30 398.914  19
   6   7   3 2479.01 443.898  18
   6   7   3 1964.39 497.890  17
   6  -7   4 32541.1 1448.78  19
   6  -7   4 30780.1 1405.34  11
   6   7   4 30421.5 1391.90  10
   6   7   4 28022.8 1439.77  18
   6  -7   5 8973.64 813.173  11
   6  -7   5 8836.37 764.202  19
   6   7   5 9292.13 853.720  18
   6  -7   6 6487.81 650.744  11
   6  -7   6 6253.29 600.083  19
   6   7   6 5841.65 691.012  18
   6   7   6 4568.23 733.499  14
   6   7   7 41.4293 246.995  14
   6  -7   7 55.1579 306.639  11
   6  -7   7 13.9814 173.742  19
   6   7   7 55.8185 311.455  18
   6   7   8 91.2130 174.474  14
   6  -7   8 298.540 331.080  11
   6   7   8-208.685 257.266  18
   6  -7   9 3454.11 387.365  11
   6   7   9 2708.23 378.972  18
   6   8 -13 1578.86 219.651  17
   6  -8 -13 1176.02 257.243   8
   6   8 -12 1071.76 237.839   9
   6   8 -12 1103.23 260.293  17
   6  -8 -12 560.951 241.870   8
   6  -8 -11 175.236 202.236   7
   6   8 -11 287.355 224.419   9
   6   8 -11 95.0311 203.778  17
   6  -8 -11 194.556 307.878   8
   6  -8 -10 1495.66 374.794   7
   6   8 -10 1604.24 300.114   9
   6   8 -10 1434.73 354.663  17
   6  -8 -10 1652.14 481.485   8
   6  -8  -9 8554.95 873.031   7
   6   8  -9 7686.61 613.462   9
   6   8  -9 9630.11 831.040  17
   6  -8  -9 9897.98 1023.20   8
   6  -8  -8 19624.2 1369.82   7
   6   8  -8 20027.0 997.714   9
   6   8  -8 21778.7 1251.28  17
   6  -8  -8 21119.5 1495.18   8
   6  -8  -7 21.5354 380.908   7
   6   8  -7 91.8670 294.328  17
   6  -8  -7-122.974 403.302   8
   6  -8  -6 55521.6 2322.03   7
   6  -8  -6 55966.9 2104.33  19
   6   8  -6 56163.5 2014.60  17
   6  -8  -6 50455.8 2265.23   8
   6   8  -5 36324.7 1360.83  12
   6  -8  -5 30563.0 1737.28   7
   6  -8  -5 32061.2 1569.27  19
   6   8  -5 29455.4 2796.18   1
   6   8  -5 31063.5 1502.09  17
   6  -8  -5 29701.7 3095.53   3
   6  -8  -5 27486.7 1633.42   8
   6  -8  -4 7859.64 1681.34   3
   6  -8  -4 7897.25 895.563   7
   6  -8  -4 6107.05 1342.40   6
   6  -8  -4 8556.19 833.453  19
   6   8  -4 8184.05 1468.30   1
   6   8  -4 7601.98 767.278  17
   6  -8  -4 6072.86 789.467   8
   6   8  -3 54965.4 1858.92  12
   6  -8  -3 40294.6 1940.50   7
   6  -8  -3 43183.8 3923.82   6
   6   8  -3 45967.9 3383.26   1
   6  -8  -3 48732.3 1886.94  19
   6   8  -3 46046.1 1819.03  17
   6  -8  -3 50352.0 4019.87   3
   6  -8  -2 10213.7 969.726   7
   6  -8  -2 10770.1 871.548  11
   6   8  -2 11297.9 1658.19   1
   6  -8  -2 12149.9 2130.58   6
   6  -8  -2 12315.9 967.515  19
   6   8  -2 10783.1 904.679  17
   6  -8  -2 12602.2 2094.06   3
   6  -8  -1 28610.6 1530.84   7
   6  -8  -1 33876.5 1484.05  11
   6   8  -1 31724.8 2745.68   1
   6  -8  -1 36089.6 3800.83   6
   6  -8  -1 35728.4 1572.77  19
   6   8  -1 35637.5 1599.51  17
   6  -8  -1 37946.1 3496.93   3
   6   8   0 12650.6 1733.62   1
   6  -8   0 14403.0 1006.70  11
   6  -8   0 13034.6 2335.83   6
   6  -8   0 14095.7 993.446  19
   6   8   0 14959.3 1059.57  17
   6  -8   1 1209.54 366.327  11
   6  -8   1 1563.92 1022.15   6
   6  -8   1 1251.57 369.781  19
   6   8   1 1139.81 454.749  17
   6  -8   2 1568.80 425.156  11
   6  -8   2 1632.46 430.035  19
   6   8   2 1488.72 453.327  17
   6  -8   3 42846.4 1689.33  11
   6   8   3 39775.3 1590.19  10
   6  -8   3 44427.7 1705.98  19
   6   8   3 37018.1 1604.93  18
   6   8   3 38523.7 1807.06  17
   6  -8   4 6911.69 722.500  11
   6   8   4 6207.39 656.535  10
   6  -8   4 7550.24 713.633  19
   6   8   4 6470.73 698.903  18
   6   8   4 5046.22 674.014  17
   6  -8   5 37612.2 1548.13  11
   6  -8   5 36732.0 1471.62  19
   6   8   5 32424.7 1506.88  18
  -6  -8  -5 31762.2 1342.55  16
   6  -8   6 6396.51 650.405  11
   6  -8   6 6456.33 590.869  19
   6   8   6 5263.36 651.551  18
  -6  -8  -6 5442.97 543.742  16
   6   8   6 4608.48 709.821  14
   6   8   7 2981.01 503.959  14
   6  -8   7 3781.37 504.854  11
   6   8   7 3760.24 510.231  18
   6   8   8 2574.13 380.228  14
   6  -8   8 3464.63 427.221  11
   6   8   8 3414.38 423.487  18
   6  -8   9 5045.36 422.366  11
   6   8   9 5017.27 438.725  18
   6   9 -12 3652.63 340.194  17
   6  -9 -12 2935.30 407.155   8
   6  -9 -11 5081.33 499.019   7
   6   9 -11 5766.91 437.882   9
   6   9 -11 5926.01 509.638  17
   6  -9 -11 5363.71 607.722   8
   6  -9 -10 573.815 271.297   7
   6   9 -10 468.763 197.270   9
   6   9 -10 718.091 258.993  17
   6  -9 -10 1143.90 378.934   8
   6  -9  -9 21744.4 1310.47   7
   6   9  -9 21095.5 963.333   9
   6   9  -9 22108.2 1141.00  17
   6  -9  -9 20963.1 1410.52   8
   6  -9  -8 10830.2 998.461   7
   6   9  -8 10095.0 709.232   9
   6   9  -8 11533.0 884.641  17
   6  -9  -8 11404.6 1084.85   8
   6  -9  -7 87205.6 2868.58   7
   6   9  -7 88348.5 2468.12  17
   6  -9  -7 85373.4 2869.30   8
   6  -9  -6 20102.3 1455.48   7
   6  -9  -6 19709.0 1294.55  19
   6   9  -6 22361.1 1271.92  17
   6  -9  -6 20884.8 1451.08   8
   6  -9  -5 39374.1 1998.04   7
   6  -9  -5 38492.7 1639.17  11
   6  -9  -5 42246.2 1836.25  19
   6   9  -5 41853.8 1739.33  17
   6  -9  -5 37465.9 1886.19   8
   6  -9  -4 70229.7 2580.30   7
   6  -9  -4 72942.7 2269.09  11
   6  -9  -4 81469.6 2490.85  19
   6   9  -4 78576.8 2395.10  17
   6  -9  -4 71912.6 2503.41   8
   6  -9  -3 396.161 383.615   7
   6  -9  -3-341.112 337.106  11
   6  -9  -3 92.6606 285.286  19
   6   9  -3-149.313 267.842  17
   6   9  -3-234.870 406.293   1
   6  -9  -2 9205.27 941.871   7
   6  -9  -2 8943.87 1801.47   3
   6  -9  -2 9051.06 875.531  11
   6   9  -2 10406.2 1638.41   1
   6  -9  -2 11791.6 985.291  19
   6   9  -2 9570.97 871.147  17
   6  -9  -1 1912.60 485.220   7
   6  -9  -1 2339.04 505.367  11
   6  -9  -1 3010.31 574.685  19
   6   9  -1 1262.18 546.726   1
   6   9  -1 1861.02 404.895  17
   6  -9   0 2816.44 575.792  11
   6  -9   0 2269.74 469.147  19
   6   9   0 2131.06 449.389  17
   6  -9   1 44085.2 1781.83  11
   6  -9   1 45202.5 1770.11  19
   6   9   1 41000.5 1536.71  10
   6   9   1 45094.6 1890.81  17
   6  -9   2 66104.8 2138.50  11
   6  -9   2 68587.8 2117.99  19
   6   9   2 66202.1 2296.61  17
   6  -9   3 3234.23 528.095  11
   6  -9   3 3784.86 516.732  19
   6   9   3 3084.42 519.855  10
   6   9   3 2613.63 478.794  18
   6   9   3 2862.88 567.125  17
   6   9   4 51330.6 1802.28  10
   6  -9   4 56413.1 1921.01  11
   6  -9   4 59583.2 1830.91  19
   6   9   4 46929.9 1772.03  18
   6  -9   5 7147.94 721.352  11
   6  -9   5 7055.66 618.448  19
   6   9   5 5671.82 638.903  18
  -6  -9  -5 5645.91 575.649  16
   6   9   6 522.501 331.102  14
   6  -9   6 306.647 280.914  11
   6   9   6 353.163 250.227  18
  -6  -9  -6 577.543 218.354  16
   6   9   7 3628.22 489.412  14
   6  -9   7 4196.12 476.161  11
   6   9   7 3898.08 441.255  18
   6   9   8 1262.77 279.149  14
   6  -9   8 1111.54 240.553  11
   6   9   8 1069.50 227.616  18
   6 -10 -12 5930.98 465.131   8
   6 -10 -11 2468.30 317.727   7
   6  10 -11 3264.81 287.861   9
   6  10 -11 3628.80 347.966  17
   6 -10 -11 3508.37 478.105   8
   6 -10 -10 1949.37 360.230   7
   6  10 -10 2231.06 291.773   9
   6  10 -10 2464.04 333.724  17
   6 -10 -10 2749.66 494.882   8
   6 -10  -9 15968.9 1079.13   7
   6  10  -9 14977.6 774.908   9
   6  10  -9 17016.3 922.085  17
   6 -10  -9 15284.6 1118.24   8
   6 -10  -8 4797.94 673.694   7
   6  10  -8 4914.08 499.410   9
   6  10  -8 5576.66 592.250  17
   6 -10  -8 5273.43 728.073   8
   6 -10  -7 4418.49 687.143   7
   6  10  -7 3845.09 462.705   9
   6  10  -7 4475.64 590.991  17
   6 -10  -7 4555.03 700.142   8
   6 -10  -6 4850.51 641.367  11
   6 -10  -6 5763.53 760.187   7
   6  10  -6 5767.80 634.110  17
   6 -10  -6 4974.68 711.858   8
   6 -10  -5 2539.30 576.149   7
   6 -10  -5 2625.00 506.919  11
   6 -10  -5 2160.29 439.640  19
   6  10  -5 2475.43 466.777  17
   6 -10  -5 1975.67 523.603   8
   6 -10  -4 11486.6 1085.62   7
   6 -10  -4 11588.3 974.735  11
   6 -10  -4 13252.7 1051.01  19
   6  10  -4 13256.9 984.906  17
   6 -10  -3 35436.2 1807.84   7
   6 -10  -3 36525.6 1632.96  11
   6 -10  -3 39768.9 1744.60  19
   6  10  -3 38540.1 1674.19  17
   6 -10  -2 11467.5 1020.96   7
   6 -10  -2 12059.2 966.959  11
   6 -10  -2 13998.9 1058.54  19
   6  10  -2 12617.9 964.390  17
   6 -10  -1 4961.87 670.590   7
   6 -10  -1 4483.52 651.472  11
   6 -10  -1 6252.73 702.086  19
   6  10  -1 5873.45 690.694  17
   6 -10   0 14007.4 1069.49  11
   6 -10   0 15954.8 1092.30  19
   6  10   0 14098.1 897.732  10
   6  10   0 14964.7 1127.51  17
   6 -10   1 9160.40 851.411  11
   6 -10   1 11483.3 898.026  19
   6  10   1 9972.03 781.536  10
   6  10   1 11057.6 1022.40  17
   6 -10   2 5369.41 657.320  11
   6 -10   2 4916.46 617.061  19
   6  10   2 5161.42 597.673  10
   6  10   2 5342.46 717.289  17
   6 -10   3 11249.9 909.417  11
   6  10   3 9966.97 771.618  10
   6 -10   3 10740.3 802.918  19
   6  10   3 8972.14 881.760  17
   6 -10   4 777.677 368.305  11
   6  10   4 211.341 252.539  10
   6 -10   4 692.293 280.616  19
   6  10   4 158.551 274.811  18
   6 -10   5 12269.8 846.381  11
   6  10   5 10989.1 788.257  18
  -6 -10  -5 10110.5 694.956  16
   6  10   6 3047.88 489.130  14
   6 -10   6 3541.83 486.112  11
   6  10   6 3000.20 434.604  18
  -6 -10  -6 2160.91 313.315  16
   6  10   7 2827.88 410.460  14
   6 -10   7 3399.08 419.936  11
   6  10   7 2819.80 350.642  18
   6 -10   8 321.692 181.171  11
   6 -11 -11 1285.74 269.696   8
   6 -11 -10-162.570 178.957   7
   6  11 -10-186.497 152.501  17
   6 -11 -10 348.603 277.367   8
   6 -11  -9 4141.35 539.975   7
   6  11  -9 3757.77 382.304   9
   6  11  -9 3893.15 423.977  17
   6 -11  -9 3337.44 502.815   8
   6 -11  -8 4138.22 575.966   7
   6  11  -8 3856.75 405.454   9
   6  11  -8 4477.86 475.048  17
   6 -11  -8 3951.23 592.003   8
   6 -11  -7 15809.9 1159.89   7
   6  11  -7 15353.2 829.493   9
   6  11  -7 17996.4 993.673  17
   6 -11  -7 14892.0 1085.13   8
   6 -11  -6 6260.93 787.369   7
   6 -11  -6 5915.36 664.678  11
   6  11  -6 6895.35 659.322  17
   6 -11  -6 5656.38 689.831   8
   6 -11  -5 69.8716 299.254   7
   6 -11  -5 181.682 301.598  11
   6 -11  -5 133.548 288.688  19
   6  11  -5-278.355 279.056  17
   6 -11  -5-101.964 292.147   8
   6 -11  -4 47486.4 2070.66   7
   6 -11  -4 43230.8 1780.24  11
   6 -11  -4 50604.6 1933.84  19
   6  11  -4 49826.2 1809.48  17
   6 -11  -3 1728.93 452.064   7
   6 -11  -3 1828.57 450.653  11
   6 -11  -3 1849.07 436.411  19
   6  11  -3 1891.64 368.923  17
   6 -11  -2 2307.77 500.160   7
   6 -11  -2 2406.94 540.760  11
   6 -11  -2 2049.92 443.831  19
   6  11  -2 1816.63 395.722  17
   6 -11  -1 3496.20 575.894  11
   6  11  -1 3814.69 501.823  10
   6 -11  -1 3437.18 547.612  19
   6  11  -1 4472.95 649.311  17
   6 -11   0 14525.2 1045.43  11
   6 -11   0 14757.2 1051.01  19
   6  11   0 16405.9 943.693  10
   6  11   0 15395.3 1121.43  17
   6 -11   1 334.800 338.915  11
   6 -11   1-102.169 239.238  19
   6  11   1-54.5540 246.021  10
   6  11   1 300.906 363.425  17
   6 -11   2 50226.4 1859.78  11
   6 -11   2 52004.5 1709.14  19
   6  11   2 50094.1 1644.26  10
   6  11   2 49478.8 1907.62  17
   6 -11   3 13390.7 936.891  11
   6  11   3 11610.3 800.130  10
   6 -11   3 13113.3 817.826  19
   6 -11   4 17391.0 1007.14  11
   6  11   4 15111.6 893.036  10
   6  11   4 14803.1 843.279  18
  -6 -11  -4 14896.0 844.617  16
   6 -11   5 16064.9 911.692  11
   6  11   5 13574.6 753.634  18
  -6 -11  -5 13894.7 750.665  16
   6  11   5 15202.8 1017.65  14
   6  11   6 228.290 216.680  14
   6 -11   6 822.962 275.277  11
   6  11   6 869.483 224.177  18
  -6 -11  -6 421.627 162.324  16
   6 -11   7 4120.10 373.194  11
   6  11   7 3619.25 377.069  14
   6 -12 -10 1551.20 270.127   8
   6 -12  -9 7583.40 603.391   7
   6  12  -9 8258.68 471.307  17
   6 -12  -9 7836.16 613.385   8
   6 -12  -8-232.492 246.195   7
   6  12  -8 1.30524 155.596  17
   6 -12  -8-410.191 256.992   8
   6 -12  -7 6639.22 691.763   7
   6  12  -7 7277.37 575.658  17
   6 -12  -7 5658.64 602.270   8
   6 -12  -6 963.600 313.390  11
   6 -12  -6 1680.98 453.332   7
   6  12  -6 1066.04 279.510  17
   6 -12  -6 657.251 273.985   8
   6 -12  -5 82.6348 252.054   7
   6 -12  -5 409.099 287.336  11
   6  12  -5 167.664 203.232  17
   6 -12  -4 6229.08 733.934   7
   6 -12  -4 4997.45 633.746  11
   6  12  -4 5367.43 601.622  17
   6 -12  -3 422.273 276.980   7
   6 -12  -3-31.8591 317.281  11
   6 -12  -3-84.1800 311.727  19
   6  12  -3 239.044 239.762  17
   6 -12  -2 176.756 261.513   7
   6 -12  -2 721.909 362.713  11
   6 -12  -2 286.196 245.092  19
   6  12  -2 556.128 246.461  10
   6  12  -2 1329.23 405.108  17
   6 -12  -1 8781.40 804.556  11
   6 -12  -1 7888.73 772.531  19
   6  12  -1 9659.56 686.354  10
   6  12   0 2674.65 450.748  14
   6 -12   0 3440.48 521.803  11
   6 -12   0 2543.66 461.023  19
   6  12   0 2759.04 399.596  10
   6  12   0 3427.60 578.492  17
   6 -12   1 4237.02 582.450  11
   6 -12   1 4695.31 543.803  19
   6  12   1 4294.94 493.337  10
   6  12   1 4666.94 610.367  17
   6 -12   2 7710.14 704.254  11
   6 -12   2 7429.00 611.275  19
   6  12   2 8119.00 642.265  10
   6  12   2 7010.83 703.383  17
   6 -12   3 2791.14 433.086  11
   6  12   3 3801.30 425.238  10
   6  12   4 1455.90 337.942  14
   6 -12   4 1794.41 368.231  11
  -6 -12  -4 1978.85 312.206  16
   6  12   5 72.4996 165.753  14
   6 -12   5-247.309 221.940  11
  -6 -12  -5-168.567 155.395  16
   6 -12   6 7076.83 469.381  11
   6  12   6 5873.42 469.894  14
   6 -13  -8 3742.27 419.062   7
   6 -13  -7 119.323 187.815   7
   6  13  -7 236.235 151.772  17
   6 -13  -6 611.701 293.184   7
   6  13  -6 611.324 204.621  17
   6 -13  -5 1117.50 331.295   7
   6 -13  -5 1322.58 316.696  11
   6  13  -5 1071.24 277.903  17
   6 -13  -4 2667.33 465.453   7
   6 -13  -4 2215.14 413.533  11
   6  13  -4 2740.20 422.477  17
   6 -13  -3 4120.58 525.774   7
   6 -13  -3 4088.60 552.096  11
   6  13  -3 4785.16 563.885  17
   6 -13  -2 128.217 181.664   7
   6 -13  -2-281.119 258.599  11
   6 -13  -1 3128.10 515.192  11
   6  13  -1 3687.92 411.502  10
   6 -13  -1 3030.61 429.112  19
   6  13  -1 3510.48 485.771  17
   6 -13   0-206.693 251.964  11
   6 -13   0-349.099 243.173  19
   6  13   0 82.5900 191.583  10
   6  13   0-324.423 284.256  17
   6  13   1 1055.79 281.089  14
   6 -13   1 1637.25 368.567  11
   6 -13   1 976.451 238.017  19
   6  13   1 1691.23 293.915  10
   6  13   1 773.569 249.743  17
   6  13   2 806.137 248.735  14
   6 -13   2 1665.12 371.461  11
   6  13   2 1463.82 290.045  10
   6 -13   3 13910.0 785.010  11
  -6 -13  -3 12424.7 658.314  16
   6  13   3 11648.6 751.457  14
   6 -13   4 6381.64 499.676  11
  -6 -13  -4 5901.67 405.087  16
   6  13   5 4422.73 383.712  14
   6 -14  -7 251.875 164.610   7
   6 -14  -6 1835.96 296.705   7
   6 -14  -5 474.095 206.081   7
   6  14  -5 327.275 137.552  17
   6 -14  -4 318.773 209.357   7
   6 -14  -4 134.920 209.297  11
   6  14  -4 307.521 174.913  17
   6 -14  -3 1593.39 281.511   7
   6 -14  -3 2143.34 391.216  11
   6  14  -3 2085.93 321.082  17
   6 -14  -2 124.112 218.014  11
   6  14  -2 35.5829 156.569  17
   6 -14  -1 6580.94 589.224  11
   6  14  -1 5765.32 538.676  17
   6 -14   0 19.0199 223.707  11
   6  14   0 60.8155 144.813  10
   6  14   0-319.293 227.265  17
   6 -14   1 10512.5 672.257  11
   6 -14   2 163.015 207.185  11
   6 -14   3 474.086 181.546  11
   7   0 -14 431.132 235.586  17
   7   0 -13 377.918 298.166  17
   7   0 -12 14.2370 308.999  17
   7   0 -11 39805.2 1707.20  21
   7   0 -11 36349.4 1698.92  17
   7   0 -10 171.389 340.866  21
   7   0 -10-233.714 326.774  17
   7   0 -10 76.4092 320.648   8
   7   0  -9 222.748 225.464   7
   7   0  -9 455.510 300.358  21
   7   0  -9-262.974 278.076  17
   7   0  -9 226.658 297.303   8
   7   0  -8 9.04170 227.472   7
   7   0  -8-109.017 236.695  21
   7   0  -8-259.262 460.294   4
   7   0  -8-280.699 355.248  17
   7   0  -8 310.657 378.109   8
   7   0  -7 43049.1 1289.48  13
   7   0  -7 38931.6 1731.18   7
   7   0  -7 37061.1 3236.30   4
   7   0  -7 36924.5 1626.44  17
   7   0  -7 39518.5 1817.14   8
   7   0  -6 3987.17 567.588  13
   7   0  -6-104.896 216.043   7
   7   0  -6 2785.39 704.083  20
   7   0  -6 436.055 610.203   4
   7   0  -6 245.559 290.168   8
   7   0  -5 52092.0 1928.91   7
   7   0  -5 49448.6 1733.40  20
   7   0  -5 48581.2 3669.34   4
   7   0  -5 52856.6 2029.36   8
   7   0  -4 15.5625 169.801  13
   7   0  -4 5.20953 233.876   7
   7   0  -4-324.653 340.839  20
   7   0  -4-69.0689 420.886   4
   7   0  -4-73.4437 221.524   8
   7   0  -3 4258.87 555.675   7
   7   0  -3 3706.14 457.526  13
   7   0  -3 4641.48 615.396  12
   7   0  -3 3521.23 955.177   4
   7   0  -2-177.071 249.147  13
   7   0  -2-4.41625 238.130   7
   7   0  -2-103.725 426.420   4
   7   0  -2-190.761 213.062  14
   7   0  -1 145376. 3021.92  13
   7   0  -1 157384. 6284.76   4
   7   0  -1 159427. 3272.65  14
   7   0   0-211.425 239.740  13
   7   0   0-42.9635 209.312  12
   7   0   0-46.8170 209.837   7
   7   0   0-28.9459 228.624  19
   7   0   0-34.1479 396.316   4
   7   0   0 46.0383 197.030  14
   7   0   1 266170. 7996.42   4
   7   0   1 280375. 4507.68  14
   7   0   2 443.750 233.949  13
   7   0   2 183.310 285.720  14
   7   0   3 71286.4 2378.74  14
   7   0   4 114.094 281.755  18
   7   0   4 71.2888 207.110  14
   7   0   5 9464.72 842.722  18
   7   0   5 9291.36 858.108  14
   7   0   6 86.5847 267.232  18
   7   0   6 110.226 202.081  14
   7   0   7 73373.9 2234.33  18
   7   0   8-456.945 367.778  19
   7   0   9 32434.1 1297.11  19
   7   0  10-77.7244 130.564  19
   7   1 -14 6199.34 551.357  17
   7  -1 -14 6474.52 563.688  17
   7   1 -13 517.640 294.903  17
   7  -1 -13 307.620 281.941  17
   7  -1 -12 798.202 317.412  21
   7   1 -12 1004.77 364.709  17
   7  -1 -12 412.629 312.534  17
   7   1 -11-11.9567 223.475  12
   7  -1 -11 67.4471 246.361  21
   7   1 -11 230.755 342.689  17
   7  -1 -11 261.739 304.777   8
   7  -1 -10 200.923 260.651   7
   7  -1 -10 341.671 310.162  21
   7   1 -10 176.552 322.943  17
   7  -1 -10 389.566 354.030   8
   7  -1  -9 21797.2 1267.96   7
   7  -1  -9 22562.7 1289.27  21
   7   1  -9 22488.0 1357.08  17
   7  -1  -9 22360.6 1402.33   8
   7   1  -9 21821.5 1282.89   7
   7   1  -8 3598.04 556.892   7
   7  -1  -8 3471.82 548.899   7
   7  -1  -8 3696.51 545.243  21
   7   1  -8 2493.05 786.219   4
   7  -1  -8 2994.34 945.236   4
   7   1  -8 3688.59 587.254  17
   7  -1  -8 2582.63 489.780  17
   7   1  -8 3264.84 614.846   8
   7  -1  -8 3241.29 610.199   8
   7   1  -7 64342.0 2201.09   7
   7  -1  -7 64612.8 2222.28   7
   7  -1  -7 63893.8 2022.86  21
   7  -1  -7 70625.8 2107.55  20
   7   1  -7 72085.2 2099.81  20
   7   1  -7 63553.1 4185.25   4
   7  -1  -7 60885.3 4223.71   4
   7   1  -7 64001.8 2152.46  17
   7   1  -7 63596.9 2266.49   8
   7  -1  -7 64899.8 2367.11   8
   7   1  -6 16704.3 1096.46   7
   7  -1  -6 17132.1 1146.83   7
   7   1  -6 14085.6 877.984  13
   7  -1  -6 19160.3 1143.03  20
   7   1  -6 19167.9 1153.81  20
   7   1  -6 16354.4 2137.42   4
   7  -1  -6 15649.9 2182.47   4
   7   1  -6 15921.9 1012.29  17
   7   1  -6 16922.2 1155.77   8
   7  -1  -6 16515.0 1196.07   8
   7   1  -5 102469. 2706.67   7
   7  -1  -5 101604. 2727.13   7
   7   1  -5 90080.8 2343.88  13
   7  -1  -5 97679.4 2457.99  20
   7   1  -5 99706.2 2481.37  20
   7   1  -5 99169.3 5168.01   4
   7  -1  -5 93573.2 5204.40   4
   7  -1  -5 104596. 2868.95   8
   7   1  -4 300.177 230.309  13
   7   1  -4 690.049 300.439  12
   7   1  -4 913.390 322.194   7
   7  -1  -4 1065.28 355.278   7
   7  -1  -4 134.761 342.818  20
   7   1  -4 67.1531 320.624  20
   7   1  -4 959.419 634.616   4
   7  -1  -4 494.363 439.004   4
   7  -1  -4 996.736 360.567   8
   7   1  -3 94402.3 2566.42   7
   7  -1  -3 93000.8 2517.41   7
   7   1  -3 85372.3 2343.72  13
   7   1  -3 96794.4 2709.60  12
   7   1  -3 90545.2 4844.05   4
   7  -1  -3 88320.7 4943.66   4
   7  -1  -3 94781.9 2629.39   8
   7  -1  -2 674.400 354.266  13
   7   1  -2-61.0615 225.228  13
   7   1  -2 171.557 223.286  12
   7   1  -2 115.324 219.363   7
   7  -1  -2-333.313 248.068   7
   7   1  -2-84.1524 431.889   4
   7  -1  -2 139.023 469.297   4
   7  -1  -2 49.0877 184.921  14
   7   1  -2 90.0288 223.730  14
   7   1  -1 118939. 2786.55  13
   7   1  -1 130580. 3044.23  12
   7   1  -1 123688. 5585.36   4
   7  -1  -1 124769. 5776.63   4
   7  -1  -1 124973. 2894.14  14
   7   1  -1 122353. 2885.90  14
   7   1  -1 127987. 2978.47   7
   7   1   0 1827.96 410.136  14
   7  -1   0 2133.00 456.262  13
   7   1   0 1184.94 259.278  13
   7   1   0 2147.74 437.973  12
   7  -1   0 1443.34 337.131  19
   7   1   0 1256.36 646.951   4
   7  -1   0 1222.93 648.139   4
   7   1   0 1625.47 414.273   7
   7  -1   0 1708.08 372.237  14
   7  -1   1 4912.43 549.370  13
   7   1   1 3274.30 446.496  13
   7   1   1 4131.66 516.736  12
   7  -1   1 4571.38 562.865  19
   7   1   1 4201.38 1047.19   4
   7  -1   1 4104.43 1064.60   4
   7  -1   1 4257.81 588.615  14
   7   1   1 4562.15 620.394  14
   7  -1   2 14005.1 806.979  13
   7   1   2 10389.6 801.935  13
   7   1   2 12470.4 2028.80   5
   7  -1   2 11198.7 894.600  19
   7  -1   2 12513.0 965.175  14
   7   1   2 11926.3 1041.84  14
   7   1   3 70.8093 286.251  14
   7   1   3-262.719 513.439   5
   7  -1   3 183.544 248.331  14
   7   1   4 224.955 219.328  14
   7   1   4-55.9745 510.909   5
   7  -1   4 705.692 332.729  18
   7   1   4 605.523 295.450  18
   7  -1   4 605.828 227.815  14
   7  -1   5 1603.72 411.651  18
   7   1   5 1657.81 402.179  18
   7  -1   5 1714.21 425.916  14
   7   1   5 1455.37 408.859  14
   7  -1   6 565.511 347.034  18
   7   1   6 483.900 289.441  18
   7   1   6 253.219 234.493  14
   7  -1   7-153.561 310.949  19
   7   1   7 136.180 271.950  18
   7  -1   8 2665.39 415.997  11
   7  -1   8 2302.85 421.359  19
   7   1   8 2680.49 478.549  18
   7  -1   9 31590.0 1244.47  19
   7  -1   9 30340.0 1013.41  11
   7   1   9 30122.0 1284.72  19
   7  -1  10 333.746 164.020  19
   7   1  10-75.7277 152.459  19
   7   2 -14 238.718 186.391  17
   7  -2 -14 49.3371 176.716  17
   7  -2 -13 3958.59 528.423  17
   7   2 -13 4264.10 532.498  17
   7  -2 -12 1222.78 380.205  21
   7   2 -12 1338.81 410.667  17
   7  -2 -12 1064.30 385.997  17
   7  -2 -12 908.953 326.751   8
   7  -2 -11 67851.2 2161.60  21
   7   2 -11 65086.6 2268.98  17
   7  -2 -11 64961.9 2295.81   8
   7   2 -10 1863.61 443.674  12
   7  -2 -10 2217.30 417.108   7
   7  -2 -10 2710.00 507.374  21
   7   2 -10 2861.36 540.851  17
   7  -2 -10 2236.04 522.098   8
   7  -2  -9 13573.8 1041.48   7
   7   2  -9 15578.1 1119.54  12
   7  -2  -9 13542.0 984.840  21
   7   2  -9 13062.6 1044.07  17
   7  -2  -9 13614.9 1153.71   8
   7  -2  -8 5463.15 678.601   7
   7   2  -8 4048.37 589.012  12
   7  -2  -8 5328.32 626.827  21
   7   2  -8 5519.77 1298.10   4
   7   2  -8 4911.75 624.384  17
   7  -2  -8 4350.74 645.150   8
   7   2  -8 6459.66 692.190   7
   7   2  -7 21989.7 1078.44  13
   7  -2  -7 25477.7 1456.40   7
   7   2  -7 25796.8 1485.99  12
   7   2  -7 25013.7 2637.49   4
   7  -2  -7 22049.8 2653.80   4
   7   2  -7 22909.2 1325.22  17
   7  -2  -7 26049.4 1541.00   8
   7   2  -7 25322.3 1397.22   7
   7   2  -6 41400.8 1609.97  13
   7  -2  -6 46724.4 1925.17   7
   7   2  -6 49219.6 2009.21  12
   7  -2  -6 43346.0 1661.70  20
   7   2  -6 44536.1 1680.10  20
   7   2  -6 45643.8 3540.77   4
   7  -2  -6 43472.5 3676.17   4
   7   2  -6 47344.2 1792.11  17
   7  -2  -6 48945.9 2066.64   8
   7   2  -6 48765.4 1900.80   7
   7   2  -5 1343.47 249.117  13
   7   2  -5 1841.46 420.618  12
   7   2  -5 2010.99 428.381   7
   7  -2  -5 1676.30 410.366   7
   7  -2  -5 2048.75 427.120  20
   7   2  -5 1885.19 445.634  20
   7   2  -5 518.697 444.230   4
   7  -2  -5-38.1298 501.724   4
   7   2  -5 1340.40 321.628  17
   7  -2  -5 1933.00 467.466   8
   7  -2  -4 17104.1 1144.57   7
   7   2  -4 19103.9 1199.37  12
   7  -2  -4 16606.2 991.191  20
   7   2  -4 16955.3 981.292  20
   7   2  -4 16944.9 2148.05   4
   7  -2  -4 13750.1 2100.37   4
   7  -2  -4 17643.7 1180.55   8
   7   2  -4 17507.9 1152.28   7
   7   2  -3 3282.39 502.695  12
   7   2  -3 3377.46 520.516   7
   7  -2  -3 2988.47 488.005   7
   7   2  -3 3543.59 1103.96   4
   7  -2  -3 3324.32 1017.62   4
   7  -2  -3 3529.58 566.822   8
   7   2  -3 3547.06 494.848  14
   7   2  -2 2633.13 464.280  12
   7   2  -2 2245.46 441.900   7
   7  -2  -2 2612.87 484.616   7
   7   2  -2 2787.20 956.137   4
   7  -2  -2 1845.14 866.669   4
   7  -2  -2 2359.11 437.382   8
   7   2  -2 2458.97 441.607  14
   7  -2  -1 55552.0 1917.31   7
   7   2  -1 53635.2 1971.76  12
   7  -2  -1 50680.0 1706.83  19
   7   2  -1 49646.4 3618.15   4
   7  -2  -1 56172.8 3937.12   4
   7   2  -1 54321.5 1964.34  14
   7   2   0 8369.07 721.764  12
   7  -2   0 8481.58 714.828  19
   7   2   0 8825.24 1545.15   4
   7  -2   0 8155.28 1553.43   4
   7  -2   0 8146.08 776.451  14
   7   2   0 8734.92 851.627  14
   7   2   1 153844. 3039.40  12
   7   2   1 171691. 7387.14   5
   7  -2   1 161381. 3252.68  19
   7  -2   1 165938. 6442.85   4
   7  -2   1 168967. 3464.40  14
   7   2   1 165238. 3700.48  14
   7   2   2 549.807 317.270  14
   7   2   2-440.904 367.009  13
   7   2   2 285.068 546.107   5
   7  -2   2 150.400 274.525  19
   7  -2   2 189.705 209.096  14
   7   2   3 59605.1 4706.22   5
   7  -2   3 57064.6 2087.94  19
   7  -2   3 58599.4 2070.60  14
   7   2   3 57943.5 2272.33  14
   7   2   4 121.347 261.359  14
   7   2   4 405.962 782.267   5
   7  -2   4 367.172 262.733  19
   7   2   4-97.8251 269.315  18
   7  -2   5 15063.1 1133.19  19
   7   2   5 16265.3 1061.94  18
   7   2   5 14356.4 1120.50  14
   7  -2   6 100.108 282.580  19
   7   2   6 558.602 304.877  18
   7   2   6 650.634 292.893  14
   7  -2   7 17817.5 959.135  11
   7  -2   7 17836.0 1150.20  19
   7   2   7 17791.9 1124.30  18
   7   2   7 15968.3 1003.35  14
   7  -2   8 5423.21 533.468  11
   7  -2   8 5901.05 631.174  19
   7   2   8 6082.22 643.068  18
   7  -2   9 13500.4 690.862  11
   7  -2   9 14382.2 805.696  19
   7   2   9 11928.5 812.451  19
   7   2   9 14934.5 842.413  18
   7   2  10-104.090 154.198  19
   7   3 -14 15454.5 779.788  17
   7  -3 -14 12031.2 675.975  17
   7  -3 -13 567.259 245.865  21
   7   3 -13 760.731 288.614  17
   7  -3 -13 521.067 259.246  17
   7  -3 -12 1024.56 318.494  21
   7   3 -12 1218.00 359.091  17
   7  -3 -12 1030.68 330.672   8
   7  -3 -11 1964.22 441.678  21
   7   3 -11 2495.88 519.398  17
   7  -3 -11 1746.59 494.431   8
   7  -3 -10 4060.99 618.572   7
   7  -3 -10 4175.58 586.598  21
   7   3 -10 4238.59 654.121  17
   7  -3 -10 4722.89 739.354   8
   7  -3  -9 11043.4 948.560   7
   7   3  -9 12391.5 965.692  12
   7  -3  -9 10511.3 856.893  21
   7   3  -9 11900.1 995.014  17
   7  -3  -9 11735.2 1102.87   8
   7   3  -8 3480.14 539.023  12
   7  -3  -8 4173.63 637.498   7
   7  -3  -8 3109.60 1042.08   4
   7   3  -8 3476.38 572.125  17
   7  -3  -8 3592.55 670.660   8
   7  -3  -7 38942.0 1833.53   7
   7   3  -7 41326.8 1831.61  12
   7  -3  -7 34203.8 3402.92   4
   7   3  -7 38412.0 1679.74  17
   7  -3  -7 42091.0 1981.26   8
   7   3  -7 41042.7 1761.69   7
   7   3  -6 35034.6 1508.70  13
   7  -3  -6 38137.6 1745.21   7
   7   3  -6 39806.5 1785.35  12
   7  -3  -6 35209.1 1505.68  20
   7   3  -6 38298.6 1545.69  20
   7   3  -6 35602.5 3212.42   4
   7   3  -6 35096.9 1570.51  17
   7  -3  -6 37575.7 1868.45   8
   7   3  -6 38436.7 1737.66   7
   7  -3  -5 70192.8 2332.78   7
   7   3  -5 68605.4 2323.61  12
   7  -3  -5 65260.7 2015.67  20
   7   3  -5 65579.5 1993.97  20
   7   3  -5 63969.4 4256.79   4
   7   3  -5 65422.6 2070.06  17
   7  -3  -5 68869.0 2410.17   8
   7   3  -5 68816.0 2292.38   7
   7  -3  -4 1955.09 704.470   3
   7   3  -4 3106.75 513.305  12
   7   3  -4 2690.90 506.242   7
   7  -3  -4 2957.14 503.743   7
   7  -3  -4 1800.33 264.163  20
   7   3  -4 2123.27 324.748  20
   7  -3  -4 2714.70 415.082  19
   7   3  -4 2077.60 780.694   4
   7   3  -4 2688.73 422.227  17
   7  -3  -4 3689.56 589.621   8
   7  -3  -3 87892.1 2547.27   7
   7   3  -3 86787.1 2535.92  12
   7  -3  -3 77194.4 2061.62  19
   7   3  -3 85499.6 4841.00   4
   7   3  -3 80514.2 2137.42  17
   7  -3  -3 86657.8 2560.55   8
   7   3  -3 84373.9 2304.04  14
   7  -3  -3 80117.3 4061.14   3
   7  -3  -2 6265.47 674.431   7
   7   3  -2 5996.61 673.746  12
   7  -3  -2 5943.12 591.622  19
   7   3  -2 5172.72 1258.45   4
   7  -3  -2 6196.29 699.355   8
   7   3  -2 5677.87 650.706  14
   7  -3  -1 13912.8 994.642   7
   7   3  -1 13966.3 998.279  12
   7  -3  -1 13885.2 916.152  19
   7   3  -1 13777.9 1033.48  14
   7   3   0 9549.77 818.298  12
   7  -3   0 9819.21 1840.85   6
   7  -3   0 10640.9 830.182  19
   7  -3   0 7225.51 1502.82   4
   7   3   0 10361.3 965.673  14
   7   3   1 9258.74 808.586  12
   7  -3   1 5872.25 1446.47   6
   7  -3   1 6518.93 696.019  19
   7   3   1 6941.66 1530.10   5
   7  -3   1 4851.91 1234.95   4
   7   3   1 6588.71 778.530  14
   7   3   2 18424.5 2617.60   5
   7  -3   2 19863.4 1194.13  19
   7   3   2 18977.7 1357.74  14
   7   3   3 3833.38 666.508  14
   7   3   3 4340.04 1337.56   5
   7  -3   3 3436.34 562.733  19
   7   3   4 2903.05 590.805  14
   7  -3   4 3041.63 509.798  19
   7   3   5 1578.02 466.976  14
   7  -3   5 1822.49 417.717  19
   7   3   5 1658.06 391.804  18
   7   3   6 1684.09 434.639  14
   7  -3   6 1572.85 355.699  11
   7  -3   6 2007.98 474.345  19
   7   3   6 1188.16 320.263  18
   7  -3   7 4932.46 543.106  11
   7  -3   7 4379.62 580.504  19
   7   3   7 4468.86 566.901  18
   7   3   7 3696.14 514.869  14
   7  -3   8 283.871 232.617  11
   7  -3   8 145.197 209.838  19
   7   3   8 843.688 298.669  18
   7  -3   9 9182.53 564.936  11
   7  -3   9 10675.0 652.932  19
   7   3   9 9808.78 688.249  18
   7   3  10 4719.98 416.337  19
   7   4 -14 1076.81 216.866  17
   7  -4 -13 31953.8 1189.43  17
   7  -4 -13 32817.1 1247.64   8
   7  -4 -12 3123.81 474.659  21
   7   4 -12 3754.41 536.551  17
   7  -4 -12 3114.57 543.180   8
   7  -4 -11 57329.9 1850.62   7
   7  -4 -11 59197.3 1928.06  21
   7   4 -11 63974.8 2135.45  17
   7  -4 -11 63937.0 2272.53   8
   7  -4 -10-235.359 258.937   7
   7  -4 -10-197.500 225.156  21
   7   4 -10 291.994 323.726  17
   7  -4 -10-84.0666 306.002   8
   7  -4  -9 49914.1 2054.85   7
   7  -4  -9 48658.3 1775.20  21
   7   4  -9 54443.1 2050.85  17
   7  -4  -9 57319.0 2370.78   8
   7   4  -8 1495.10 405.497  12
   7  -4  -8 918.588 325.959   7
   7   4  -8 1596.40 448.168  17
   7  -4  -8 874.079 363.702   8
   7  -4  -7 8761.53 900.707   7
   7   4  -7 8723.93 823.629  12
   7   4  -7 8519.84 837.217  17
   7  -4  -7 8604.52 970.205   8
   7  -4  -6 76710.1 2553.90   7
   7   4  -6 74097.9 2435.70  12
   7  -4  -6 60591.2 1830.13  20
   7   4  -6 66843.0 2023.80  20
   7   4  -6 71953.1 2259.35  17
   7  -4  -6 74920.3 2639.88   8
   7  -4  -6 56280.5 3706.97   3
   7  -4  -5 51642.7 2069.35   7
   7   4  -5 49397.2 1968.83  12
   7  -4  -5 48155.8 1686.28  20
   7   4  -5 47292.4 1651.48  20
   7  -4  -5 45181.3 1655.40  19
   7   4  -5 49318.7 1833.16  17
   7  -4  -5 51138.3 2137.89   8
   7  -4  -4 22724.9 1364.02   7
   7   4  -4 22135.4 1294.16  12
   7  -4  -4 19427.6 1089.26  20
   7   4  -4 20812.1 1094.10  20
   7  -4  -4 19322.7 1082.41  19
   7   4  -4 20751.1 1159.52  17
   7  -4  -4 21316.4 1363.55   8
   7  -4  -4 18433.7 2132.86   3
   7  -4  -3 25869.3 1433.11   7
   7   4  -3 26365.8 1398.51  12
   7  -4  -3 25644.9 1263.14  20
   7   4  -3 25941.5 1214.28  20
   7  -4  -3 23787.8 1185.84  19
   7   4  -3 24855.6 1234.19  17
   7  -4  -3 26392.3 1468.57   8
   7  -4  -3 24547.9 2410.46   3
   7   4  -3 24714.6 1280.67  14
   7   4  -2 3428.04 538.849  14
   7  -4  -2 2947.08 887.161   3
   7   4  -2 2809.32 473.829  12
   7  -4  -2 3522.20 535.853   7
   7  -4  -2 3878.05 1165.07   6
   7  -4  -2 3282.63 476.942  19
   7   4  -2 3623.44 474.993  17
   7  -4  -2 3289.60 547.475   8
   7  -4  -1 7338.81 735.843   7
   7   4  -1 6406.49 683.519  12
   7  -4  -1 7124.71 1548.54   6
   7  -4  -1 6344.70 637.753  19
   7   4  -1 6435.38 631.635  17
   7   4  -1 7466.24 798.587  14
   7   4   0 227.688 234.546  14
   7  -4   0 106.460 471.584   6
   7   4   0 243.137 574.581   5
   7  -4   0 359.886 268.535  19
   7   4   1 33072.6 1464.07  12
   7  -4   1 30573.3 3289.71   6
   7   4   1 30534.5 3206.53   5
   7  -4   1 30546.4 1463.59  19
   7  -4   1 25392.5 2684.51   4
   7   4   1 29204.6 1661.45  14
   7  -4   2 31173.8 3350.08   6
   7   4   2 32720.1 3486.58   5
   7  -4   2 33968.6 1562.01  19
   7   4   2 32357.5 1801.33  14
   7  -4   3 10919.6 2123.21   6
   7   4   3 10607.4 2151.80   5
   7  -4   3 11822.7 962.438  19
   7   4   3 10433.6 1053.79  14
   7   4   4 1985.72 529.822  14
   7  -4   4 1629.67 428.804  19
   7  -4   5 10610.5 935.755  19
   7  -4   5 9985.55 794.043  11
   7   4   5 11068.0 884.242  18
   7   4   5 10836.2 1036.74  14
   7  -4   6 20558.7 1086.13  11
   7  -4   6 23078.8 1276.86  19
   7   4   6 21229.4 1205.98  18
   7   4   6 20674.4 1318.28  14
   7  -4   7 3851.51 490.053  11
   7  -4   7 4178.24 550.024  19
   7   4   7 4002.14 542.694  18
   7   4   7 2776.87 463.533  14
   7  -4   8 3216.13 396.647  11
   7  -4   8 3506.96 436.793  19
   7   4   8 3470.40 453.396  18
   7  -4   9 1029.71 236.484  11
   7  -4   9 980.063 182.886  19
   7   4   9 1286.28 288.478  18
   7   4  10-55.2086 152.080  19
   7   5 -14 8329.08 493.426  17
   7  -5 -13 217.218 196.801  21
   7   5 -13 323.575 226.704  17
   7  -5 -13 27.5660 172.074   8
   7  -5 -12 1818.52 361.249  21
   7   5 -12 1917.15 379.611  17
   7  -5 -12 1462.10 385.444   8
   7  -5 -11 20510.3 1108.36   7
   7  -5 -11 21481.0 1117.40  21
   7   5 -11 25006.5 1315.51  17
   7  -5 -11 23847.9 1413.89   8
   7  -5 -10 2188.23 487.659   7
   7  -5 -10 1993.60 393.268  21
   7   5 -10 2621.91 534.616  17
   7  -5 -10 1191.48 419.453   8
   7  -5  -9 3898.75 611.664   7
   7   5  -9 4955.41 646.149  17
   7  -5  -9 4213.73 728.298   8
   7  -5  -8 8237.10 882.342   7
   7   5  -8 9726.47 807.556  12
   7   5  -8 9640.81 878.428  17
   7  -5  -8 9686.10 1020.72   8
   7  -5  -7 1617.78 622.629   3
   7   5  -7 2549.65 474.417  12
   7  -5  -7 3285.70 569.122   7
   7  -5  -7 2223.44 402.695  19
   7   5  -7 2936.93 530.427  17
   7  -5  -7 2951.98 610.875   8
   7  -5  -6 26215.9 1542.04   7
   7   5  -6 26180.3 1393.23  12
   7  -5  -6 22655.7 1246.00  19
   7   5  -6 24675.4 1343.12  17
   7  -5  -6 27004.9 1630.99   8
   7  -5  -5 54105.8 2194.90   7
   7   5  -5 53927.3 2007.86  12
   7  -5  -5 45617.7 1587.11  20
   7   5  -5 51594.4 1681.31  20
   7  -5  -5 50758.1 1822.40  19
   7   5  -5 45631.6 1816.79  17
   7  -5  -5 50079.7 2157.60   8
   7  -5  -5 43842.1 3426.97   3
   7  -5  -4 8493.23 875.067   7
   7  -5  -4 6675.70 1366.51   3
   7   5  -4 8256.53 793.982  12
   7  -5  -4 7925.71 703.403  20
   7   5  -4 9263.99 746.465  20
   7  -5  -4 7269.55 719.742  19
   7   5  -4 7474.61 753.767  17
   7  -5  -4 8386.54 901.390   8
   7  -5  -3 47547.0 1987.16   7
   7   5  -3 45162.0 1815.72  12
   7  -5  -3 42687.7 3839.75   6
   7  -5  -3 45337.1 1649.99  20
   7   5  -3 48886.1 1658.05  20
   7  -5  -3 45399.7 1699.96  19
   7   5  -3 44814.5 1715.58  17
   7  -5  -3 46184.1 1959.06   8
   7  -5  -3 41298.6 3324.96   3
   7   5  -3 45460.2 1763.34  14
   7  -5  -2 18387.9 1196.32   7
   7   5  -2 16024.4 1054.60  12
   7  -5  -2 14121.9 2265.45   6
   7  -5  -2 16210.4 1036.71  19
   7   5  -2 14594.6 994.936  17
   7   5  -2 16503.1 1147.15  14
   7  -5  -2 15339.5 2029.34   3
   7  -5  -1 15534.2 1098.34   7
   7   5  -1 16722.8 1091.25  12
   7  -5  -1 15577.5 2387.81   6
   7  -5  -1 15242.2 1012.71  19
   7   5  -1 13290.4 955.093  17
   7   5  -1 14759.1 1141.01  14
   7   5   0 34571.9 1501.65  12
   7  -5   0 30555.8 3387.33   6
   7   5   0 30704.4 3107.23   5
   7  -5   0 29815.2 1417.48  19
   7   5   0 27133.1 1309.89  17
   7   5   0 30296.0 1670.38  14
   7   5   1-51.6900 252.807  14
   7  -5   1-494.705 819.783   6
   7   5   1 57.9383 496.008   5
   7  -5   1 602.301 327.208  19
   7   5   1 635.819 361.014  17
   7   5   2 663.386 356.749  14
   7  -5   2 895.495 826.104   6
   7   5   2 696.913 544.840   5
   7  -5   2 1407.05 433.889  19
   7   5   2 1330.91 418.324  17
   7   5   3 2740.53 588.067  14
   7  -5   3 3449.99 540.793  19
   7  -5   4 6842.06 644.452  11
   7  -5   4 6945.78 775.090  19
   7   5   4 5893.06 852.558  14
   7   5   5 651.666 297.170  14
   7  -5   5 1057.47 293.541  11
   7  -5   5 1611.54 447.970  19
   7   5   5 1305.28 361.749  18
   7  -5   6 14304.3 883.234  11
   7  -5   6 14195.9 971.959  19
   7   5   6 13449.7 942.942  18
   7   5   6 12163.2 1020.58  14
   7   5   7 2453.47 435.008  14
   7  -5   7 2264.69 397.553  11
   7  -5   7 2990.23 453.772  19
   7   5   7 2083.78 408.770  18
   7  -5   8 381.226 238.493  11
   7  -5   8-53.0888 212.788  19
   7   5   8 196.527 231.863  18
   7   5   8 329.624 188.876  14
   7  -5   9 6120.01 436.554  11
   7   5   9 6075.46 480.302  18
   7   6 -13 40398.9 1213.51  17
   7  -6 -13 34405.2 1191.49   8
   7  -6 -12 16933.5 838.807  21
   7   6 -12 20459.8 1014.61  17
   7  -6 -12 18707.3 1096.37   8
   7  -6 -11 16439.9 975.267   7
   7   6 -11 19364.2 1091.07  17
   7  -6 -11 19017.3 1221.32   8
   7  -6 -10 1305.53 400.264   7
   7   6 -10 1595.97 442.050  17
   7  -6 -10 1630.46 466.136   8
   7  -6  -9 26977.7 1488.76   7
   7   6  -9 28397.7 1452.25  17
   7  -6  -9 28288.0 1683.69   8
   7  -6  -8 13613.5 1123.60   7
   7   6  -8 14351.6 1062.14  17
   7  -6  -8 13739.4 1216.72   8
   7  -6  -7 74523.2 2609.13   7
   7   6  -7 68625.3 2081.77  12
   7  -6  -7 66257.7 2129.66  19
   7   6  -7 71014.9 2309.81  17
   7  -6  -7 70702.2 2686.29   8
   7  -6  -6 3728.92 1109.91   3
   7   6  -6 3758.53 518.697  12
   7  -6  -6 4253.58 671.180   7
   7  -6  -6 4278.36 589.262  19
   7   6  -6 4589.43 622.816  17
   7  -6  -6 4785.38 728.429   8
   7  -6  -5 32983.2 1731.44   7
   7   6  -5 28782.7 1415.93  12
   7  -6  -5 31748.1 1502.26  19
   7   6  -5 31168.6 1515.09  17
   7  -6  -5 29405.2 1691.96   8
   7  -6  -5 28236.9 2884.37   3
   7   6  -5 30694.3 2684.48   1
   7  -6  -4 99165.1 2993.39   7
   7   6  -4 85541.0 2478.81  12
   7  -6  -4 95458.7 2559.76  19
   7   6  -4 92431.7 2543.82  17
   7   6  -4 95627.1 4594.20   1
   7  -6  -4 88842.3 2803.02   8
   7  -6  -4 88103.0 5121.25   3
   7  -6  -3 1628.73 788.750   3
   7   6  -3 2847.99 588.968  12
   7  -6  -3 1607.11 445.049   7
   7  -6  -3 859.480 777.778   6
   7  -6  -3 1943.26 439.766  19
   7   6  -3 1151.28 342.259  17
   7  -6  -3 1241.63 396.469   8
   7   6  -2 2055.86 434.343  14
   7  -6  -2 2851.15 1010.36   3
   7  -6  -2 1729.53 460.267   7
   7  -6  -2 3149.09 1149.45   6
   7  -6  -2 2285.21 454.001  19
   7   6  -2 1958.24 403.446  17
   7  -6  -1 5725.10 693.822   7
   7  -6  -1 7038.75 1684.45   6
   7  -6  -1 7095.55 738.206  19
   7   6  -1 5902.06 684.501  17
   7   6  -1 6073.37 756.802  14
   7   6   0 676.924 407.035  14
   7  -6   0 548.366 476.054   6
   7   6   0 791.355 648.373   5
   7  -6   0 395.083 285.818  19
   7   6   0 272.375 226.460  17
   7   6   1 132.275 303.395  14
   7  -6   1-249.430 426.151   6
   7   6   1-271.719 520.179   5
   7  -6   1-60.6236 316.313  19
   7   6   1 326.337 329.200  17
   7  -6   2 30369.8 1477.78  19
   7   6   2 26446.2 1383.20  17
   7   6   2 28031.8 1712.93  14
   7  -6   3 6419.28 627.884  11
   7  -6   3 7539.14 760.767  19
   7   6   3 5344.03 682.007  17
   7   6   3 5134.94 787.394  14
   7   6   4 49.0819 276.821  14
   7  -6   4 432.609 295.824  11
   7  -6   4-215.585 267.377  19
   7  -6   5 19451.3 1061.30  11
   7  -6   5 21465.7 1188.40  19
   7   6   5 17621.7 1059.43  18
   7   6   5 19171.0 1374.05  14
   7  -6   6 14916.7 901.271  11
   7  -6   6 15424.6 957.056  19
   7   6   6 14213.1 915.308  18
   7   6   6 13352.3 1046.79  14
   7   6   7 325.467 260.822  14
   7  -6   7 308.053 245.289  11
   7  -6   7 233.990 177.229  19
   7   6   7 381.400 257.471  18
   7  -6   8 7706.01 567.409  11
   7  -6   8 7643.35 496.025  19
   7   6   8 6588.18 541.475  18
   7   7 -13 1383.76 233.785  17
   7  -7 -13 978.719 231.946   8
   7   7 -12 673.133 227.228  17
   7  -7 -12 521.708 246.872   8
   7  -7 -11 1424.75 296.049   7
   7   7 -11 2047.83 385.198  17
   7  -7 -11 1442.65 397.616   8
   7  -7 -10 9234.55 821.717   7
   7   7 -10 11036.0 838.622  17
   7  -7 -10 10584.1 1001.39   8
   7  -7  -9 14019.5 1079.90   7
   7   7  -9 15319.3 1071.67  17
   7  -7  -9 15561.0 1232.86   8
   7  -7  -8 2275.09 529.229   7
   7   7  -8 2272.35 444.595  17
   7  -7  -8 1525.42 521.734   8
   7  -7  -7 17554.9 1312.70   7
   7   7  -7 19948.7 1040.08  12
   7  -7  -7 15454.8 1073.17  19
   7   7  -7 17843.1 1156.57  17
   7  -7  -7 15758.8 1278.82   8
   7  -7  -6 17040.9 1310.03   7
   7   7  -6 18593.4 1042.48  12
   7  -7  -6 15514.0 1093.99  19
   7   7  -6 17535.1 1158.38  17
   7  -7  -6 14470.5 1241.68   8
   7   7  -5 502.192 531.168   1
   7  -7  -5-445.948 641.291   3
   7  -7  -5 174.234 333.539   7
   7  -7  -5 460.436 315.324  19
   7   7  -5 110.772 282.058  17
   7  -7  -5 596.024 429.792   8
   7  -7  -4-5.92694 637.386   3
   7   7  -4 1338.71 557.909   1
   7  -7  -4 1005.00 397.005   7
   7  -7  -4 890.580 393.264  19
   7   7  -4 998.348 342.888  17
   7  -7  -4 623.177 342.423   8
   7   7  -3 43973.2 1752.52  12
   7  -7  -3 43873.3 2010.53   7
   7  -7  -3 38774.8 3860.59   6
   7  -7  -3 43605.7 1778.67  19
   7   7  -3 41758.4 1760.46  17
   7  -7  -3 44585.0 3738.75   3
   7  -7  -2 135666. 3345.62   7
   7  -7  -2 135046. 7249.22   6
   7  -7  -2 138559. 3129.58  19
   7   7  -2 140319. 3145.30  17
   7   7  -2 134787. 3288.52  14
   7  -7  -2 148127. 6880.76   3
   7  -7  -1 13595.0 1058.32   7
   7  -7  -1 14175.7 2424.73   6
   7  -7  -1 14502.0 1040.80  19
   7   7  -1 13401.3 993.521  17
   7   7  -1 14075.0 1151.22  14
   7  -7   0 39692.8 1691.61  19
   7   7   0 36371.9 1614.26  17
   7   7   0 37193.9 1888.53  14
   7  -7   1 6214.52 693.107  19
   7   7   1 5568.91 737.750  17
   7   7   1 5495.06 777.378  14
   7  -7   2 6520.74 671.631  11
   7  -7   2 6337.57 698.657  19
   7   7   2 6217.07 772.643  17
   7   7   2 6864.00 892.744  14
   7   7   3-22.8327 332.198  14
   7  -7   3 408.838 296.044  11
   7  -7   3 190.263 269.670  19
   7   7   3-341.443 338.661  17
   7  -7   4 33835.1 1421.41  11
   7  -7   4 36650.0 1547.96  19
   7   7   5 445.724 291.240  14
   7  -7   5 988.244 355.665  11
   7  -7   5 1169.39 349.607  19
   7   7   5 794.800 302.614  18
   7  -7   6 44130.5 1494.45  11
   7  -7   6 46783.0 1517.97  19
   7   7   6 36620.1 1390.03  18
   7   7   6 36952.8 1679.35  14
   7  -7   7 5640.01 518.520  11
   7  -7   7 5352.74 463.682  19
   7   7   7 4256.14 467.782  18
   7   7   7 4354.45 531.837  14
   7  -7   8-114.823 201.283  11
   7   7   8 183.659 163.083  18
   7   7   8-108.249 110.143  14
   7   8 -12 11810.2 631.274  17
   7  -8 -12 9495.88 688.839   8
   7  -8 -11 1187.13 272.763   7
   7   8 -11 730.573 257.616  17
   7  -8 -11 760.336 304.605   8
   7  -8 -10 1035.84 399.143   7
   7   8 -10 1289.48 305.377  17
   7  -8 -10 948.635 358.532   8
   7  -8  -9 2489.55 489.515   7
   7   8  -9 3485.34 478.215  17
   7  -8  -9 3545.67 641.866   8
   7  -8  -8 360.172 349.112   7
   7   8  -8 103.614 278.116  17
   7  -8  -8 95.0671 340.249   8
   7  -8  -7 18658.0 1320.80   7
   7  -8  -7 17743.5 1161.51  19
   7   8  -7 19501.5 1192.12  17
   7  -8  -7 18109.5 1332.55   8
   7  -8  -6 5640.66 814.667   7
   7  -8  -6 5132.15 675.469  19
   7   8  -6 6671.64 735.158  17
   7  -8  -6 5427.83 759.631   8
   7  -8  -5 3118.01 646.869   7
   7  -8  -5 3002.73 547.714  19
   7   8  -5 3074.65 519.375  17
   7  -8  -5 2977.25 568.166   8
   7  -8  -4 13450.2 1157.39   7
   7  -8  -4 14683.1 1096.90  19
   7   8  -4 15699.4 1086.92  17
   7  -8  -4 12851.6 1076.73   8
   7  -8  -3 81956.0 2479.72  19
   7   8  -3 80530.7 2401.76  17
   7   8  -2 2728.09 506.870  14
   7  -8  -2 1796.82 448.335   7
   7  -8  -2 3098.50 559.729  19
   7   8  -2 3244.52 507.949  17
   7   8  -1 1153.06 363.009  14
   7  -8  -1 873.201 341.844   7
   7  -8  -1 1605.45 453.164  19
   7   8  -1 980.712 323.395  17
   7   8   0 15.8234 310.085  14
   7  -8   0 498.433 360.336  19
   7   8   0 744.745 339.616  17
   7  -8   1 7091.74 691.345  11
   7  -8   1 7975.66 791.198  19
   7   8   1 8316.84 879.930  17
   7   8   1 5715.07 781.341  14
   7   8   2-36.2425 344.730  14
   7  -8   2 313.778 280.832  11
   7  -8   2 281.750 336.090  19
   7   8   2 534.716 388.125  17
   7  -8   3 22310.0 1166.69  11
   7  -8   3 22383.8 1228.80  19
   7   8   3 19630.3 1200.85  17
   7   8   4 27.3607 273.768  14
   7  -8   4-26.6495 268.717  11
   7  -8   4 133.979 244.895  19
   7  -8   5 29518.7 1247.56  11
   7  -8   5 30262.1 1229.95  19
   7   8   5 22762.2 1058.29  18
   7   8   5 21379.2 1357.96  14
   7  -8   6 19085.9 948.487  11
   7  -8   6 18543.7 874.940  19
   7   8   6 15497.2 837.836  18
   7   8   6 14976.9 1020.02  14
   7  -8   7 9341.94 608.086  11
   7   8   7 8663.00 559.758  18
   7   8   7 7751.65 624.369  14
   7   9 -12 3553.51 296.296  17
   7  -9 -12 2728.11 337.478   8
   7  -9 -11 1548.12 287.686   7
   7   9 -11 1625.68 267.753  17
   7  -9 -11 862.562 282.019   8
   7  -9 -10 1958.30 365.798   7
   7   9 -10 2048.50 344.437  17
   7  -9 -10 1906.10 415.703   8
   7  -9  -9 3909.38 556.211   7
   7   9  -9 5015.39 539.506  17
   7  -9  -9 5027.97 688.797   8
   7  -9  -8 1636.23 407.473   7
   7   9  -8 1123.17 354.251  17
   7  -9  -8 983.999 432.308   8
   7  -9  -7 13252.4 1127.42   7
   7   9  -7 15113.5 1004.35  17
   7  -9  -7 11584.3 1065.13   8
   7  -9  -6 21143.5 1430.89   7
   7  -9  -6 19497.8 1240.33  19
   7   9  -6 21397.4 1212.65  17
   7  -9  -6 19142.6 1303.67   8
   7  -9  -5 18358.5 1324.82   7
   7  -9  -5 18511.6 1236.07  19
   7   9  -5 19917.9 1185.64  17
   7  -9  -5 18664.1 1275.39   8
   7  -9  -4 3008.60 596.466   7
   7  -9  -4 3105.86 561.078  19
   7   9  -4 3523.78 540.985  17
   7  -9  -3 8535.06 898.751   7
   7  -9  -3 10865.9 992.019  19
   7   9  -3 10017.6 878.369  17
   7  -9  -2 43304.2 1812.12  19
   7   9  -2 43586.5 1755.98  17
   7  -9  -1 7621.80 747.298  11
   7  -9  -1 9252.59 863.140  19
   7   9  -1 7492.82 767.864  17
   7   9  -1 8415.52 858.775  14
   7  -9   0 7202.70 722.646  11
   7  -9   0 8944.23 825.054  19
   7   9   0 7997.30 841.854  17
   7   9   0 7369.77 845.602  14
   7  -9   1 7189.75 709.422  11
   7  -9   1 8212.44 769.823  19
   7   9   1 7601.39 859.801  17
   7   9   1 5891.30 775.681  14
   7  -9   2 17378.9 1056.30  11
   7  -9   2 17914.3 1101.15  19
   7   9   2 17306.2 1184.24  17
   7   9   2 15866.3 1243.63  14
   7   9   3 3862.82 654.133  14
   7  -9   3 3549.91 560.771  11
   7  -9   3 3507.75 517.296  19
   7  -9   4 39307.2 1460.88  11
   7  -9   4 38688.7 1415.11  19
   7   9   4 37832.1 1780.48  14
   7   9   5-56.5901 212.867  14
   7  -9   5-103.596 257.374  11
   7  -9   5 145.899 181.945  19
   7  -9   6 21246.0 935.544  11
   7   9   6 17280.8 1002.32  14
   7  -9   7 7256.64 487.356  11
   7   9   7 5779.93 490.659  14
   7  10 -11 11793.9 534.623  17
   7 -10 -11 10393.9 650.024   8
   7 -10 -10 2501.08 371.722   7
   7  10 -10 3205.37 362.832  17
   7 -10 -10 2230.72 395.374   8
   7 -10  -9 436.654 223.823   7
   7  10  -9 428.432 205.827  17
   7 -10  -9 769.936 353.773   8
   7 -10  -8 5186.48 629.847   7
   7  10  -8 5496.04 560.428  17
   7 -10  -8 4454.15 595.333   8
   7 -10  -7-27.2691 291.081   7
   7  10  -7 234.183 312.575  17
   7 -10  -7 504.804 279.523   8
   7 -10  -6 13126.3 1109.82   7
   7  10  -6 13496.9 954.347  17
   7 -10  -6 12357.6 1001.72   8
   7 -10  -5 15369.5 1183.80   7
   7 -10  -5 15458.0 1137.97  19
   7  10  -5 16571.2 1039.61  17
   7 -10  -5 14610.5 1053.43   8
   7 -10  -4 10692.9 1025.17   7
   7 -10  -4 12159.1 991.459  19
   7  10  -4 11723.5 891.363  17
   7 -10  -3 41470.8 1877.18   7
   7 -10  -3 45202.0 1845.88  19
   7  10  -3 43928.2 1746.20  17
   7 -10  -2 6625.40 747.301   7
   7 -10  -2 6704.46 706.861  11
   7 -10  -2 8769.78 840.279  19
   7  10  -2 7744.25 775.823  17
   7 -10  -1 25563.1 1290.63  11
   7 -10  -1 28756.0 1461.66  19
   7  10  -1 28544.1 1416.33  17
   7  10  -1 23605.4 1315.90  14
   7 -10   0 6637.20 695.087  11
   7 -10   0 8425.58 797.632  19
   7  10   0 9011.20 894.199  17
   7  10   0 6310.14 729.250  14
   7  10   1 661.942 312.454  14
   7 -10   1 50.9411 290.505  11
   7 -10   1 971.326 354.406  19
   7  10   1 903.885 409.208  17
   7  10   2 271.842 274.246  14
   7 -10   2-98.1651 293.156  11
   7 -10   2 64.1898 216.181  19
   7  10   2 41.6815 268.626  17
   7 -10   3 26152.5 1232.46  11
   7 -10   3 27592.8 1219.71  19
   7  10   3 24157.7 1382.77  14
   7  10   4 3655.12 570.857  14
   7 -10   4 3450.12 494.472  11
   7 -10   4 3931.33 442.321  19
   7 -10   5 31034.2 1148.53  11
   7  10   5 29157.1 1318.17  14
   7 -10   6 3169.16 360.206  11
   7  10   6 2853.60 381.527  14
   7 -11 -10 7459.40 508.735   7
   7  11 -10 8887.76 461.034  17
   7 -11 -10 7765.11 556.390   8
   7 -11  -9 236.734 190.313   7
   7  11  -9 115.293 148.606  17
   7 -11  -9 85.7501 210.466   8
   7 -11  -8 12261.4 868.709   7
   7  11  -8 11564.7 694.009  17
   7 -11  -8 10660.1 788.098   8
   7 -11  -7 5749.06 649.109   7
   7  11  -7 5331.36 506.628  17
   7 -11  -7 5245.85 588.579   8
   7 -11  -6 2420.18 478.586   7
   7  11  -6 2384.39 395.660  17
   7 -11  -6 1875.52 391.539   8
   7 -11  -5 31998.2 1580.15   7
   7 -11  -5 31456.4 1477.60  19
   7  11  -5 34265.7 1403.02  17
   7 -11  -4 4105.15 608.507   7
   7 -11  -4 4229.16 585.650  19
   7  11  -4 3249.09 467.494  17
   7 -11  -3 5618.05 664.625   7
   7 -11  -3 4887.47 589.898  11
   7 -11  -3 5764.09 654.256  19
   7  11  -3 6070.25 657.062  17
   7 -11  -2 2725.36 453.589   7
   7 -11  -2 2236.03 441.259  11
   7 -11  -2 2753.27 500.432  19
   7  11  -2 3411.29 560.651  17
   7  11  -1 131.067 182.171  14
   7 -11  -1 470.641 333.562  11
   7 -11  -1 227.806 254.705  19
   7 -11   0 4876.42 593.633  11
   7 -11   0 5847.38 662.017  19
   7  11   0 5495.19 707.384  17
   7  11   0 4511.63 553.142  14
   7  11   1 267.812 271.607  14
   7 -11   1 111.101 258.844  11
   7 -11   1 897.652 320.673  19
   7  11   1 415.378 261.364  17
   7  11   2 2326.11 451.955  14
   7 -11   2 2775.09 481.858  11
   7 -11   2 2706.48 406.324  19
   7  11   2 1577.10 337.613  17
   7 -11   3 10303.0 738.892  11
   7 -11   3 10033.1 666.512  19
   7  11   3 8773.16 771.700  14
   7  11   4 2735.50 414.826  14
   7 -11   4 2568.86 359.859  11
   7  11   5-32.3250 169.158  14
   7 -11   5 23.7896 191.343  11
   7 -12  -9 1441.79 248.322   7
   7 -12  -8 9035.29 650.087   7
   7  12  -8 9046.13 525.226  17
   7 -12  -8 7295.28 518.590   8
   7 -12  -7 5658.74 569.519   7
   7  12  -7 5045.79 449.608  17
   7 -12  -7 4446.99 444.880   8
   7 -12  -6 7930.72 699.979   7
   7  12  -6 9071.13 618.928  17
   7 -12  -5 4438.80 553.718   7
   7  12  -5 4792.60 516.836  17
   7 -12  -4 22396.6 1169.87   7
   7  12  -4 24706.7 1145.92  17
   7 -12  -3 9341.67 740.588   7
   7 -12  -3 10246.3 748.744  11
   7 -12  -3 11756.2 845.346  19
   7  12  -3 12248.6 843.849  17
   7 -12  -2 15752.8 926.356  11
   7 -12  -2 15612.2 972.362  19
   7  12  -2 17833.2 1018.29  17
   7 -12  -1 94.1094 250.863  11
   7 -12  -1 327.790 254.370  19
   7 -12   0 9094.91 698.136  11
   7 -12   0 8485.13 687.730  19
   7  12   0 9928.13 777.926  17
   7  12   1-8.85031 169.958  14
   7 -12   1 170.872 245.657  11
   7 -12   1 17.8188 194.963  19
   7  12   2 232.464 183.085  14
   7 -12   2 60.0240 214.800  11
   7 -12   2 44.9960 140.858  19
  -7 -12  -2 327.619 159.746  16
   7  12   3 2461.68 359.618  14
   7 -12   3 2513.65 333.181  11
   7  12   4-77.2045 127.358  14
   7 -12   4 140.156 163.066  11
   7 -13  -7 849.986 213.174   7
   7  13  -7 1434.71 219.486  17
   7 -13  -6 95.0183 171.191   7
   7  13  -6 1013.01 233.783  17
   7 -13  -5 4782.65 477.294   7
   7  13  -5 6613.42 518.332  17
   7 -13  -4-145.572 173.622   7
   7  13  -4 713.967 250.551  17
   7 -13  -3-112.913 150.075   7
   7 -13  -3 259.280 213.209  11
   7  13  -3 359.509 260.531  17
   7 -13  -2 829.908 249.333  11
   7  13  -2 944.292 287.385  17
   7 -13  -1 634.025 248.123  11
   7 -13  -1 636.135 207.521  19
   7  13  -1 527.078 223.666  17
   7 -13   0 2352.86 364.206  11
   7 -13   0 2162.98 313.077  19
   7  13   0 2413.83 357.330  17
   7  13   1 181.029 127.457  14
   7 -13   1 491.232 243.789  11
   7 -13   1 87.9812 124.340  19
   7 -13   2 7850.72 521.288  11
   7  13   2 5494.48 412.952  14
   7  14  -4 5889.04 402.908  17
   7  14  -3-22.1262 127.231  17
   7  14  -2 14126.7 667.608  17
   8   0 -14 3145.55 325.486  17
   8   0 -13 409.933 224.413  17
   8   0 -12 145.197 206.368  12
   8   0 -12 596.782 304.426  17
   8   0 -11 103.138 261.357  12
   8   0 -11 171.768 286.903  17
   8   0 -10 3735.09 609.422  12
   8   0 -10 3599.10 571.496  17
   8   0 -10 4358.94 571.144   7
   8   0  -9 188.681 303.002   7
   8   0  -9-165.350 283.674  17
   8   0  -8 26224.1 1463.46   7
   8   0  -8 21833.9 1261.61  17
   8   0  -7 17.0087 253.417   7
   8   0  -7-213.688 520.887   4
   8   0  -6 62601.0 2264.80   7
   8   0  -6 54785.8 1636.90  13
   8   0  -6 61807.2 2036.90  20
   8   0  -6 59838.5 4390.26   4
   8   0  -5-875.392 476.246  12
   8   0  -5-379.439 354.023   7
   8   0  -5 683.496 355.121  20
   8   0  -5-85.8678 403.275   4
   8   0  -4 137.928 364.636  12
   8   0  -4-115.089 254.151   7
   8   0  -4-514.469 390.238  20
   8   0  -4-402.806 614.973   4
   8   0  -3-239.731 302.019  12
   8   0  -3-143.873 298.443   7
   8   0  -3-296.552 462.454   4
   8   0  -2 52206.0 2048.36   7
   8   0  -2 43760.7 1667.86  13
   8   0  -2 52967.2 2095.98  12
   8   0  -2 46465.5 3748.34   4
   8   0  -2 49079.2 1929.29  14
   8   0  -1 986.661 376.749  13
   8   0  -1 197.489 362.112  12
   8   0  -1 149.862 282.259   7
   8   0  -1-152.767 206.567  19
   8   0  -1 774.184 618.689   4
   8   0  -1 51.5755 245.553  14
   8   0   0 24861.7 1219.57  13
   8   0   0 31078.2 1452.16  12
   8   0   0 26450.1 1321.28  19
   8   0   0 28127.8 2841.84   4
   8   0   0 29360.4 1542.05  14
   8   0   1-255.009 305.439  19
   8   0   1 184.455 239.570  14
   8   0   2 1144.91 325.824  19
   8   0   2 1412.26 397.443  14
   8   0   3-535.390 404.049  19
   8   0   3-216.854 237.868  14
   8   0   4 13376.3 1054.80  19
   8   0   4 15142.1 1098.11  14
   8   0   5-301.445 392.223  19
   8   0   5-108.051 240.426  14
   8   0   6 1159.32 364.822  19
   8   0   7-211.553 298.952  19
   8   0   8 4681.17 499.022  19
   8   0   9 196.393 158.793  19
   8   1 -14 246.560 154.199  17
   8   1 -13 6059.59 544.329  17
   8  -1 -13 4587.80 502.284  17
   8  -1 -12 156.426 207.633  12
   8   1 -12 902.829 336.413  17
   8  -1 -12 558.741 287.078  17
   8   1 -11 2986.01 497.691  12
   8   1 -11 3168.76 529.324  17
   8  -1 -11 2937.75 488.930  17
   8  -1 -10 63071.2 2089.52   7
   8   1 -10 62647.8 2215.90  12
   8   1 -10 59511.3 2114.54  17
   8  -1 -10 61301.2 2263.80   8
   8   1  -9 2714.86 486.044   7
   8   1  -9 2276.28 495.024  12
   8  -1  -9 1494.99 388.775   7
   8   1  -9 1644.23 432.313  17
   8  -1  -9 1679.54 405.910  17
   8  -1  -9 2657.88 529.194   8
   8  -1  -8 27956.5 1500.28   7
   8   1  -8 29483.4 1631.43  12
   8   1  -8 26272.0 1387.34  17
   8  -1  -8 30108.3 1663.41   8
   8   1  -8 28626.0 1513.30   7
   8   1  -7 21692.7 1041.25  13
   8   1  -7 2277.63 466.740  12
   8   1  -7 2905.32 511.344   7
   8  -1  -7 2130.81 453.160   7
   8  -1  -7 36574.7 1631.67  20
   8   1  -7 44647.1 1716.84  20
   8   1  -7 2075.50 692.113   4
   8  -1  -7 2106.14 908.727   4
   8   1  -7 2680.65 513.108  17
   8  -1  -7 3349.57 639.539   8
   8   1  -6 17428.4 1193.09   7
   8  -1  -6 14858.2 1132.26   7
   8   1  -6 16528.6 970.133  13
   8   1  -6 16494.1 1205.98  12
   8  -1  -6 21442.6 1273.81  20
   8   1  -6 20962.6 1207.05  20
   8   1  -6 14237.8 2123.90   4
   8  -1  -6 14641.0 2239.13   4
   8  -1  -6 16929.2 1255.76   8
   8   1  -5 9094.75 893.114   7
   8  -1  -5 6644.43 712.745   7
   8   1  -5 8987.36 761.131  13
   8   1  -5 7639.19 862.356  12
   8  -1  -5 8870.40 793.946  20
   8   1  -5 8870.83 808.423  20
   8   1  -5 7475.97 1563.55   4
   8  -1  -5 7261.14 1586.35   4
   8  -1  -5 8650.08 913.468   8
   8   1  -4 177.572 189.968  13
   8   1  -4-182.859 293.510  12
   8   1  -4 418.131 366.486   7
   8  -1  -4-350.040 321.865   7
   8   1  -4-746.552 397.970  20
   8   1  -4 237.601 736.020   4
   8  -1  -4 622.253 489.232   4
   8  -1  -3 5223.26 670.618   7
   8   1  -3 5817.05 599.845  13
   8   1  -3 5496.91 703.718  12
   8  -1  -3 5138.42 701.152  12
   8   1  -3 5109.04 1269.37   4
   8  -1  -3 6146.68 1428.80   4
   8   1  -3 5864.64 672.366  14
   8   1  -3 5883.34 699.482   7
   8  -1  -2 34280.1 1637.52   7
   8  -1  -2 28031.5 1209.58  13
   8   1  -2 29615.5 1452.89  13
   8   1  -2 35552.0 1706.63  12
   8  -1  -2 34661.0 1725.00  12
   8  -1  -2 31971.8 1368.02  19
   8   1  -2 31505.6 3128.36   4
   8  -1  -2 30961.7 3088.48   4
   8   1  -2 33372.8 1597.40  14
   8   1  -2 34347.5 1706.78   7
   8  -1  -1 29618.9 1513.49   7
   8  -1  -1 27069.3 1204.33  13
   8   1  -1 25072.0 1343.57  13
   8   1  -1 28752.9 1514.36  12
   8  -1  -1 29522.9 1527.95  12
   8  -1  -1 26295.7 1278.61  19
   8   1  -1 26752.2 2823.68   4
   8  -1  -1 24592.7 2784.18   4
   8  -1  -1 25303.8 1429.24  14
   8   1  -1 27345.4 1476.79  14
   8   1   0 7074.04 705.702  13
   8   1   0 6983.69 660.744  12
   8  -1   0 8241.49 761.529  19
   8   1   0 7529.03 719.819  19
   8  -1   0 8304.18 1592.26   4
   8   1   0 7795.26 1508.44   4
   8  -1   0 9178.06 882.876  14
   8   1   0 8446.43 868.623  14
   8  -1   0 9208.23 841.475   7
   8   1   1 5121.99 610.582  13
   8   1   1 7196.53 762.318  12
   8  -1   1 4776.25 614.149  19
   8   1   1 4095.43 563.052  19
   8  -1   1 5344.67 702.336  14
   8   1   1 5400.23 714.736  14
   8  -1   2 119924. 2133.29  13
   8   1   2 113967. 2525.30  13
   8  -1   2 136884. 3220.48  19
   8   1   2 122731. 3057.70  19
   8  -1   2 143548. 3419.25  14
   8   1   2 140033. 3512.63  14
   8  -1   3 4144.10 616.929  19
   8  -1   3 6032.67 711.662  14
   8   1   3 4716.03 686.115  14
   8  -1   4 61044.2 2220.27  19
   8   1   4 59813.4 2244.78  14
   8  -1   5 3994.24 609.296  19
   8   1   5 4126.30 599.752  14
   8  -1   6 10104.7 876.116  19
   8   1   6 8718.38 829.903  19
   8   1   6 9714.56 775.845  14
   8  -1   7 3924.22 520.867  19
   8   1   7 3066.69 493.767  19
   8  -1   8 18520.5 926.939  19
   8   1   8 16886.6 925.057  19
   8  -1   9 132.387 155.203  19
   8   1   9 55.8051 138.998  19
   8   2 -14 592.870 186.347  17
   8  -2 -13 8298.00 573.288  12
   8  -2 -13 8888.99 605.512  17
   8  -2 -12 7037.97 677.728  12
   8   2 -12 8347.82 705.100  17
   8  -2 -12 6584.55 618.015  17
   8   2 -11 29712.1 1317.53  12
   8   2 -11 29802.9 1434.08  17
   8  -2 -11 31571.5 1529.31   8
   8   2 -10 4324.03 620.870  12
   8  -2 -10 2876.89 493.866   7
   8   2 -10 3768.97 552.815  17
   8  -2 -10 2195.94 451.785  17
   8  -2 -10 3503.03 628.424   8
   8   2  -9-38.4138 326.510  12
   8  -2  -9 128.987 273.339   7
   8   2  -9 15.1585 279.870  17
   8  -2  -9 585.359 454.814   8
   8  -2  -8 19865.9 1301.44   7
   8   2  -8 21084.5 1319.83  12
   8   2  -8 20015.3 1219.35  17
   8  -2  -8 20564.3 1433.58   8
   8   2  -8 20078.2 1307.55   7
   8  -2  -7 16361.3 1189.79   7
   8   2  -7 17980.2 973.830  13
   8   2  -7 17371.1 1241.96  12
   8   2  -7 15643.4 1043.11  17
   8  -2  -7 17628.3 1315.82   8
   8   2  -7 15873.8 1189.47   7
   8  -2  -6 38389.5 1819.84   7
   8   2  -6 32162.3 1403.79  13
   8   2  -6 37549.7 1833.29  12
   8  -2  -6 41094.7 1702.59  20
   8   2  -6 42489.9 1674.78  20
   8   2  -6 34986.8 3324.63   4
   8  -2  -6 31315.1 3319.03   4
   8   2  -6 34130.8 1512.24  17
   8  -2  -6 37792.9 1872.77   8
   8   2  -6 36755.9 1783.45   7
   8  -2  -5 34535.4 1708.79   7
   8   2  -5 28207.1 1389.67  13
   8   2  -5 35270.1 1765.02  12
   8  -2  -5 34084.5 1547.55  20
   8   2  -5 33283.8 1509.48  20
   8   2  -5 32518.3 3235.52   4
   8  -2  -5 32098.1 3350.91   4
   8  -2  -5 34823.7 1781.64   8
   8   2  -5 33454.9 1722.48   7
   8  -2  -4 21234.8 1319.53   7
   8   2  -4 18970.8 1172.83  13
   8   2  -4 22562.7 1401.70  12
   8  -2  -4 19185.9 1127.80  20
   8   2  -4 19258.8 1113.86  20
   8   2  -4 19854.0 2524.80   4
   8  -2  -4 17112.8 2402.68   4
   8  -2  -4 19939.5 1370.02   8
   8   2  -4 21207.0 1207.58  14
   8   2  -4 22511.3 1387.26   7
   8  -2  -3 37037.8 1726.92   7
   8   2  -3 34033.5 1628.54  13
   8   2  -3 40292.4 1832.71  12
   8  -2  -3 38991.0 1891.04  12
   8  -2  -3 34283.1 1408.25  19
   8   2  -3 35552.4 3299.26   4
   8  -2  -3 35166.3 3411.86   4
   8   2  -3 37031.4 1636.14  14
   8   2  -3 39428.0 1804.28   7
   8  -2  -2 15916.2 1118.06   7
   8   2  -2 13860.6 1025.87  13
   8   2  -2 17937.4 1196.35  12
   8  -2  -2 15890.8 1188.08  12
   8  -2  -2 14588.1 939.524  19
   8   2  -2 14578.7 2125.56   4
   8  -2  -2 15345.3 2215.35   4
   8   2  -2 15272.2 1099.69  14
   8  -2  -1 6086.60 683.931   7
   8   2  -1 5165.18 624.407  13
   8  -2  -1 6554.65 727.294  12
   8   2  -1 5230.05 641.585  12
   8  -2  -1 5582.80 604.841  19
   8   2  -1 5865.08 1491.77   4
   8  -2  -1 5157.72 1290.82   4
   8   2  -1 6645.09 767.173  14
   8   2   0 85188.5 2551.84  13
   8   2   0 88556.0 2502.37  12
   8  -2   0 91132.4 2477.41  19
   8   2   0 84585.1 2308.22  19
   8  -2   0 87566.5 5127.35   4
   8   2   0 91735.2 2780.97  14
   8  -2   0 96077.3 2716.12   7
   8   2   1 3715.80 521.025  13
   8  -2   1 4859.15 643.260  19
   8   2   1 4007.24 544.384  19
   8   2   1 5054.47 737.800  14
   8   2   2 20243.2 1147.44  13
   8  -2   2 20213.0 1249.84  19
   8   2   2 22790.4 1446.88  14
   8  -2   3 7323.93 798.130  19
   8   2   3 6823.07 846.496  14
   8  -2   4 19831.1 1256.07  19
   8   2   4 19957.4 1319.96  14
   8  -2   5 15740.2 1121.33  19
   8   2   5 13843.9 1056.75  14
   8  -2   6 2696.52 483.251  19
   8   2   6 2601.53 429.891  18
   8   2   6 2655.31 444.393  14
   8  -2   7 834.010 306.799  19
   8   2   7 333.903 247.474  19
   8  -2   8 89.1925 174.001  19
   8   2   8-280.556 215.645  19
   8   2   9 99.6882 139.241  19
   8   3 -14 4966.69 387.187  17
   8  -3 -13 1367.82 264.509  12
   8   3 -13 2658.48 362.109  17
   8   3 -12 23270.0 1125.08  17
   8  -3 -11 11943.5 847.326   7
   8   3 -11 13418.9 953.886  17
   8  -3 -11 12190.7 1004.80   8
   8  -3 -10 75273.4 2289.83   7
   8   3 -10 77910.2 2236.34  12
   8   3 -10 75756.5 2323.02  17
   8  -3 -10 78651.5 2622.94   8
   8  -3  -9 18724.9 1212.64   7
   8   3  -9 19994.7 1214.55  12
   8   3  -9 19894.8 1204.24  17
   8  -3  -9 20073.5 1388.49   8
   8  -3  -8 32694.8 1677.17   7
   8   3  -8 32759.2 1628.02  12
   8   3  -8 31288.3 1522.87  17
   8  -3  -8 33778.0 1811.48   8
   8   3  -7 9508.12 752.582  13
   8  -3  -7 8648.18 901.231   7
   8   3  -7 9515.12 899.733  12
   8   3  -7 8783.97 806.509  17
   8  -3  -7 9559.62 1017.60   8
   8   3  -6 566.210 203.999  13
   8   3  -6 809.357 310.221  12
   8  -3  -6 1703.05 495.446   7
   8  -3  -6 872.643 731.765   4
   8   3  -6 1219.05 365.665  17
   8  -3  -6 2179.09 562.984   8
   8  -3  -5 10044.2 982.739   7
   8   3  -5 7766.19 712.790  13
   8   3  -5 10057.3 930.932  12
   8  -3  -5 10258.6 937.921  20
   8   3  -5 13279.3 969.853  20
   8  -3  -5 6772.78 1552.82   4
   8   3  -5 8360.02 741.422  17
   8  -3  -5 10531.4 1011.67   8
   8   3  -4-434.966 309.526  13
   8   3  -4-298.690 282.871  12
   8  -3  -4 147.188 329.607   7
   8  -3  -4-399.125 338.067  20
   8   3  -4-369.336 371.493  20
   8  -3  -4 263.503 256.159  19
   8   3  -4 167.084 614.669   4
   8  -3  -4-260.656 752.387   4
   8   3  -4-83.5387 217.181  17
   8  -3  -4 169.830 309.275   8
   8   3  -4 383.625 268.095  14
   8  -3  -3 48839.5 2027.39   7
   8   3  -3 46861.9 1965.80  12
   8  -3  -3 42866.3 1728.82  20
   8   3  -3 46194.2 1737.69  20
   8  -3  -3 37143.9 1516.38  19
   8  -3  -3 41289.2 3826.24   4
   8   3  -3 43312.7 1763.57  14
   8  -3  -2 13880.0 1053.65   7
   8   3  -2 13710.7 1060.26  12
   8  -3  -2 13891.1 1059.51  12
   8  -3  -2 13235.2 929.775  19
   8  -3  -2 10793.2 1902.97   4
   8   3  -2 13848.6 1050.42  14
   8  -3  -1 9492.52 875.475   7
   8   3  -1 9655.14 869.871  12
   8  -3  -1 9667.82 830.073  19
   8  -3  -1 8851.12 1797.90   4
   8   3  -1 10018.8 927.935  14
   8   3   0 13418.1 1043.08  12
   8  -3   0 9681.75 848.895  19
   8  -3   0 8852.08 1718.04   4
   8   3   0 10102.6 956.079  14
   8   3   1 7468.20 797.022  13
   8  -3   1 8701.92 788.963  19
   8   3   1 8492.31 909.997  14
   8   3   2 23278.9 1299.91  13
   8  -3   2 26705.5 1433.65  19
   8   3   2 26751.1 1604.24  14
   8  -3   3 14174.0 1060.85  19
   8   3   3 13664.0 1142.22  14
   8  -3   4 38228.9 1709.10  19
   8   3   4 33370.0 1729.78  14
   8  -3   5-498.233 307.686  19
   8   3   5 281.501 280.986  14
   8  -3   6 6128.77 662.138  19
   8   3   6 5060.55 542.954  18
   8   3   6 5108.08 613.672  14
   8  -3   7 804.489 307.233  19
   8   3   7 103.276 223.259  18
   8   3   7 497.487 204.464  14
   8  -3   8 9353.65 616.060  19
   8   3   8 7729.68 621.397  19
   8   3   9 800.973 184.084  19
   8  -4 -13 21005.0 910.924  12
   8   4 -13 28009.6 1030.87  17
   8   4 -12 6592.63 602.145  17
   8  -4 -12 6125.64 640.878   8
   8   4 -11 23245.8 1194.79  17
   8  -4 -11 22451.5 1303.24   8
   8  -4 -10 358.481 290.802   7
   8   4 -10 318.702 305.349  17
   8  -4 -10 439.436 420.672   8
   8   4  -9 909.758 353.846  12
   8  -4  -9 1146.22 378.973   7
   8   4  -9 586.520 297.806  17
   8  -4  -9 512.188 333.205   8
   8  -4  -8 18040.1 1262.97   7
   8   4  -8 17355.7 1139.87  12
   8   4  -8 17134.4 1128.51  17
   8  -4  -8 18791.2 1382.85   8
   8   4  -7-13.6118 182.759  13
   8   4  -7 88.7932 297.438  12
   8  -4  -7 270.367 308.004   7
   8   4  -7 181.804 284.555  17
   8  -4  -7 464.302 343.705   8
   8  -4  -6 71920.7 2566.34   7
   8   4  -6 64619.6 2178.56  13
   8   4  -6 71991.7 2427.60  12
   8  -4  -6 65326.5 1974.61  20
   8   4  -6 75122.6 2124.54  20
   8   4  -6 66334.1 2168.48  17
   8  -4  -6 75080.8 2678.97   8
   8  -4  -5 54913.8 2234.88   7
   8   4  -5 49788.5 1950.80  13
   8   4  -5 56436.6 2164.12  12
   8  -4  -5 51129.6 1851.40  20
   8   4  -5 52753.0 1817.48  20
   8  -4  -5 51597.3 1799.28  19
   8  -4  -5 47286.9 4272.50   4
   8   4  -5 51669.1 1873.05  17
   8  -4  -5 54900.0 2271.00   8
   8  -4  -4 29029.2 1606.03   7
   8   4  -4 29878.7 1559.96  12
   8  -4  -4 28466.1 1372.00  20
   8   4  -4 27316.4 1304.49  20
   8  -4  -4 26015.2 1281.40  19
   8  -4  -4 25467.9 3044.22   4
   8   4  -4 26106.7 1308.90  17
   8  -4  -4 29308.9 1631.53   8
   8  -4  -3 66741.9 2413.41   7
   8   4  -3 62607.0 2244.05  12
   8  -4  -3 63662.8 2087.71  20
   8   4  -3 64308.4 2065.50  20
   8  -4  -3 59563.4 1952.92  19
   8  -4  -3 58728.5 4640.05   4
   8   4  -3 60679.3 1963.99  17
   8  -4  -3 69528.9 2403.65   8
   8   4  -3 63405.1 2139.02  14
   8  -4  -2 54618.9 2105.95   7
   8   4  -2 51417.3 1975.39  12
   8  -4  -2 48500.5 2090.57  12
   8  -4  -2 50328.4 1827.31  19
   8  -4  -2 47018.4 4147.39   4
   8   4  -2 45152.8 1664.15  17
   8   4  -2 51387.3 2022.25  14
   8  -4  -1 7386.56 768.820   7
   8   4  -1 8774.93 871.977  12
   8  -4  -1 6849.61 701.571  19
   8  -4  -1 6125.88 1501.58   4
   8   4  -1 6889.95 789.897  14
   8   4   0 80574.9 2261.20  12
   8  -4   0 85322.9 2479.78  19
   8   4   0 84054.4 2769.37  14
   8  -4   1 6233.89 718.682  19
   8   4   1 5450.85 762.226  14
   8   4   2 33836.7 1582.82  13
   8  -4   2 36875.8 1669.11  19
   8   4   2 36873.4 1895.52  14
   8  -4   3 7456.11 793.120  19
   8   4   3 6024.89 783.473  14
   8   4   4 2163.05 541.326  14
   8  -4   4 2548.42 531.352  19
   8  -4   5 1011.88 390.078  19
   8   4   5 750.365 278.693  14
   8  -4   6 2998.49 471.767  19
   8   4   6 2156.62 389.889  14
   8   4   7 8394.81 582.615  18
   8   4   7 8526.52 618.777  14
   8  -4   8 7.66434 138.629  19
   8   4   8 192.941 172.176  19
   8  -5 -13 840.710 218.136  12
   8   5 -13 1439.24 255.738  17
   8   5 -12 24205.7 1039.39  17
   8  -5 -12 23209.1 1126.04   8
   8  -5 -11 7462.10 650.975   7
   8   5 -11 8863.23 728.523  17
   8  -5 -11 8996.93 848.736   8
   8   5 -10 50309.6 1796.84  17
   8  -5 -10 49483.1 2037.13   8
   8   5  -9-261.920 286.961  12
   8  -5  -9 342.745 286.264   7
   8   5  -9 654.674 327.031  17
   8  -5  -9-236.516 358.827   8
   8  -5  -8 40478.9 1882.97   7
   8   5  -8 38974.2 1571.44  12
   8   5  -8 38367.2 1663.83  17
   8  -5  -8 41776.7 2029.97   8
   8   5  -7 2225.09 390.784  13
   8   5  -7 2361.86 403.648  12
   8  -5  -7 2184.19 510.800   7
   8   5  -7 2349.69 467.908  17
   8  -5  -7 2593.22 599.189   8
   8   5  -6 15453.9 1033.48  13
   8  -5  -6 16289.5 1244.09   7
   8   5  -6 16345.2 1102.76  12
   8  -5  -6 15512.9 1001.67  19
   8   5  -6 16183.2 1097.46  17
   8  -5  -6 16718.9 1330.48   8
   8  -5  -5 28533.2 1622.74   7
   8   5  -5 27291.0 1434.16  12
   8  -5  -5 29763.9 1364.78  20
   8  -5  -5 26362.2 1341.88  19
   8   5  -5 25305.7 1332.65  17
   8  -5  -5 29273.5 1687.55   8
   8   5  -4 51.5751 369.166  12
   8  -5  -4 728.936 345.445   7
   8  -5  -4 1713.20 473.005  20
   8   5  -4 2187.69 453.098  20
   8  -5  -4 495.415 305.325  19
   8   5  -4 516.960 280.220  17
   8  -5  -4 750.337 433.742   8
   8   5  -3 1984.07 482.393  12
   8  -5  -3 1914.86 461.084   7
   8  -5  -3 738.686 296.252  20
   8   5  -3 778.157 281.092  20
   8  -5  -3 1647.90 414.555  19
   8   5  -3 1556.54 367.814  17
   8  -5  -3 1208.02 397.479   8
   8   5  -3 2010.95 454.350  14
   8  -5  -2 10257.8 949.220   7
   8   5  -2 13297.9 1035.46  12
   8  -5  -2 9445.02 787.351  20
   8   5  -2 9256.95 758.427  20
   8  -5  -2 10871.0 898.770  19
   8   5  -2 9648.37 800.353  17
   8   5  -2 10211.9 931.264  14
   8   5  -1 532.887 345.538  14
   8  -5  -1-103.996 257.703   7
   8  -5  -1 626.148 338.673  19
   8   5  -1 182.975 237.815  17
   8   5   0 514.837 290.797  14
   8   5   0 732.592 353.351  17
   8  -5   1 10210.9 881.787  19
   8   5   1 10767.1 1049.63  14
   8  -5   2 9165.85 861.765  19
   8   5   2 8280.76 965.057  14
   8   5   3 6669.40 703.897  13
   8  -5   3 9843.03 872.976  19
   8   5   3 8375.93 931.924  14
   8  -5   4 7144.43 754.552  19
   8   5   4 5841.89 775.861  14
   8   5   5 453.362 305.466  14
   8  -5   5 774.810 315.351  19
   8  -5   6 20866.5 1057.54  19
   8   5   6 17413.8 1040.53  14
   8  -5   7 6192.68 502.363  19
   8   5   7 5144.53 478.079  14
   8   5   8 760.605 209.158  19
   8   6 -13 7173.09 443.946  17
   8   6 -12 2104.27 325.610  17
   8  -6 -12 1814.48 355.520   8
   8  -6 -11 2350.17 386.267   7
   8   6 -11 3170.62 435.613  17
   8  -6 -11 2910.88 499.997   8
   8  -6 -10 4509.20 570.456   7
   8   6 -10 5121.64 591.970  17
   8  -6 -10 4061.04 623.387   8
   8  -6  -9 7935.32 816.661   7
   8   6  -9 9378.40 805.690  17
   8  -6  -9 8966.62 953.130   8
   8  -6  -8 17105.5 1225.55   7
   8   6  -8 17948.9 1003.44  12
   8   6  -8 17342.4 1106.38  17
   8  -6  -8 15354.6 1240.60   8
   8   6  -7 3183.06 461.662  13
   8   6  -7 4920.25 595.879  12
   8  -6  -7 4130.09 677.778   7
   8  -6  -7 2644.81 434.601  19
   8   6  -7 4086.05 547.810  17
   8  -6  -7 3650.74 673.708   8
   8  -6  -6 10630.2 1034.53   7
   8   6  -6 10888.9 892.848  12
   8  -6  -6 8581.11 805.686  19
   8   6  -6 9991.10 853.163  17
   8  -6  -6 8571.29 949.738   8
   8  -6  -5 15879.8 1237.99   7
   8   6  -5 15189.6 1082.14  12
   8  -6  -5 14378.1 1016.28  19
   8   6  -5 15118.5 1063.06  17
   8  -6  -5 12801.2 1118.70   8
   8   6  -4 72066.5 2214.72  12
   8  -6  -4 75205.6 2307.86  19
   8   6  -4 76182.3 2309.03  17
   8  -6  -3 479.504 322.255   7
   8  -6  -3 397.059 301.171  19
   8   6  -3 240.242 255.665  17
   8  -6  -3 892.347 413.814   8
   8   6  -3 407.203 227.085  14
   8  -6  -2 28864.8 1565.69   7
   8  -6  -2 30838.7 1493.19  19
   8   6  -2 29984.2 1425.11  17
   8   6  -2 30653.2 1575.31  14
   8  -6  -1 92095.3 2629.64   7
   8  -6  -1 94507.5 2604.22  19
   8   6  -1 86583.7 2416.25  17
   8   6  -1 90571.1 2802.79  14
   8  -6   0 31056.9 1513.56  19
   8   6   0 29724.8 1415.13  17
   8   6   0 30106.5 1685.13  14
   8  -6   1 15554.1 1090.90  19
   8   6   1 12808.4 958.882  17
   8   6   1 14294.2 1197.96  14
   8  -6   2 15134.4 1054.42  19
   8   6   2 11282.8 868.350  17
   8   6   2 13272.1 1155.70  14
   8   6   3 785.569 380.623  14
   8  -6   3 198.947 305.003  19
   8  -6   4 10040.7 799.381  19
   8   6   4 7646.40 845.159  14
   8  -6   5 33539.3 1357.07  19
   8   6   5 27742.6 1426.18  14
   8  -6   6 2941.67 395.502  19
   8   6   6 1783.66 357.197  14
   8  -6   7 22228.8 844.899  19
   8   6   7 16918.6 799.597  14
   8   7 -12 11033.0 605.184  17
   8  -7 -12 9534.38 655.471   8
   8  -7 -11 32.3613 145.302   7
   8   7 -11 385.948 219.873  17
   8  -7 -11 447.868 253.793   8
   8  -7 -10 4071.84 510.401   7
   8   7 -10 4891.60 535.386  17
   8  -7 -10 4261.05 616.982   8
   8  -7  -9 738.580 340.394   7
   8   7  -9 1068.16 334.006  17
   8  -7  -9 795.613 408.359   8
   8  -7  -8 19382.5 1283.59   7
   8   7  -8 19414.9 1134.45  17
   8  -7  -8 18110.6 1292.04   8
   8  -7  -7 6299.46 801.629   7
   8   7  -7 3862.40 478.213  13
   8  -7  -7 4693.69 584.721  19
   8   7  -7 6620.54 691.141  17
   8  -7  -7 5573.60 798.760   8
   8  -7  -6 8826.92 942.365   7
   8  -7  -6 7939.47 755.943  19
   8   7  -6 8194.36 767.968  17
   8  -7  -6 6721.07 850.289   8
   8  -7  -5 12898.3 1118.75   7
   8  -7  -5 13107.7 998.396  19
   8   7  -5 13850.0 991.111  17
   8  -7  -5 11904.6 1063.67   8
   8  -7  -4 425.546 279.795   7
   8  -7  -4 284.631 332.578  19
   8   7  -4 602.871 272.286  17
   8  -7  -4 887.727 303.216   8
   8  -7  -3 2232.80 525.155   7
   8  -7  -3 3078.66 543.767  19
   8   7  -3 2407.33 439.922  17
   8  -7  -2 4017.97 612.787   7
   8  -7  -2 4633.47 654.043  19
   8   7  -2 4468.78 576.040  17
   8   7  -2 4780.33 634.668  14
   8  -7  -1 6003.36 709.211  19
   8   7  -1 6454.06 694.443  17
   8   7  -1 5553.10 702.781  14
   8  -7   0 8002.80 806.638  19
   8   7   0 9632.19 866.691  17
   8   7   0 6952.41 817.006  14
   8   7   1 34.3969 267.325  14
   8  -7   1 31.1951 282.170  19
   8   7   2 3252.15 613.002  14
   8  -7   2 4075.80 528.843  19
   8   7   2 2605.90 498.339  17
   8  -7   3 13399.7 942.436  19
   8   7   3 11357.6 1022.93  14
   8  -7   4 20133.0 1087.05  19
   8   7   4 13735.7 1081.69  14
   8   7   5 149.868 226.556  14
   8  -7   5 173.835 210.907  19
   8  -7   6 13703.1 718.380  19
   8   7   6 10337.5 728.707  14
   8   7   7 2951.30 333.465  19
   8   7   7 3518.42 341.574  14
   8   8 -12 1219.64 205.568  17
   8  -8 -12 1123.78 244.582   8
   8  -8 -11 1082.31 231.050   7
   8   8 -11 1658.43 267.958  17
   8  -8 -11 1480.56 314.367   8
   8  -8 -10 4696.53 514.861   7
   8   8 -10 5622.15 523.261  17
   8  -8 -10 4855.95 598.555   8
   8  -8  -9 1151.88 367.798   7
   8   8  -9 947.209 281.300  17
   8  -8  -9 1652.10 463.092   8
   8  -8  -8 4782.56 659.947   7
   8   8  -8 5545.43 616.507  17
   8  -8  -8 4728.28 667.256   8
   8   8  -7-578.810 271.246  13
   8  -8  -7 797.170 373.541   7
   8   8  -7 651.319 263.022  17
   8  -8  -7-68.3729 290.086   8
   8  -8  -6 1572.94 474.142   7
   8  -8  -6 1584.18 373.785  19
   8   8  -6 1844.60 395.729  17
   8  -8  -6 912.522 379.423   8
   8  -8  -5 166.935 308.645   7
   8  -8  -5 199.630 275.264  19
   8   8  -5 421.018 277.386  17
   8  -8  -5 259.462 285.681   8
   8  -8  -4 7776.05 850.185   7
   8  -8  -4 9451.05 892.734  19
   8   8  -4 9112.84 793.181  17
   8  -8  -3 22142.3 1313.60  19
   8   8  -3 20492.0 1199.32  17
   8  -8  -2 26931.2 1442.71  19
   8   8  -2 26273.1 1348.91  17
   8   8  -2 24966.6 1331.68  14
   8  -8  -1 24749.4 1345.17  19
   8   8  -1 25075.2 1312.33  17
   8   8  -1 22539.1 1340.45  14
   8  -8   0 6657.57 712.384  19
   8   8   0 8521.01 821.935  17
   8   8   0 6682.73 791.617  14
   8   8   1 28572.6 1425.03  17
   8   8   1 29607.4 1600.95  14
   8   8   2 1682.44 443.862  14
   8  -8   2 1990.50 406.223  19
   8   8   2 1106.31 326.713  17
   8  -8   3 8839.48 744.970  19
   8   8   3 6805.71 781.452  14
   8   8   4 3162.07 535.790  14
   8  -8   4 4030.53 487.210  19
   8  -8   5 32077.0 1130.44  19
   8   8   5 25500.7 1220.21  14
   8  -8   6 139.623 139.300  19
   8   8   6-209.835 160.205  14
   8   9 -11 66.2596 131.564  17
   8  -9 -11 208.240 192.474   8
   8  -9 -10 296.694 194.933   7
   8   9 -10-35.1437 173.072  17
   8  -9 -10-51.3079 203.140   8
   8  -9  -9 1312.04 322.683   7
   8   9  -9 1890.88 327.067  17
   8  -9  -9 706.070 260.015   8
   8  -9  -8 2325.69 455.120   7
   8   9  -8 2198.00 388.242  17
   8  -9  -8 2054.59 424.904   8
   8  -9  -7 50.1198 314.549   7
   8   9  -7-29.8789 242.717  17
   8  -9  -7 211.778 267.949   8
   8  -9  -6 14299.1 1096.05   7
   8  -9  -6 13987.2 987.122  19
   8   9  -6 16905.2 1019.40  17
   8  -9  -6 13635.3 1013.68   8
   8  -9  -5 396.529 321.411   7
   8  -9  -5 580.483 313.033  19
   8   9  -5 329.471 302.727  17
   8  -9  -5 796.953 353.012   8
   8  -9  -4 1064.61 403.426   7
   8  -9  -4 1020.79 394.992  19
   8   9  -4 799.213 273.101  17
   8  -9  -3 11338.3 974.648   7
   8  -9  -3 14515.6 1044.82  19
   8   9  -3 13781.1 971.335  17
   8  -9  -2 8439.69 777.875   7
   8  -9  -2 10591.3 908.145  19
   8   9  -2 9659.80 838.298  17
   8   9  -2 7541.01 691.036  14
   8  -9  -1 9300.52 825.832  19
   8   9  -1 8497.09 818.767  17
   8   9  -1 6881.42 706.513  14
   8  -9   0 17765.3 1111.21  19
   8   9   0 17538.2 1126.94  17
   8   9   0 16689.5 1120.45  14
   8   9   1 647.251 330.224  14
   8  -9   1 1500.25 385.978  19
   8   9   1 1587.53 409.272  17
   8  -9   2 5255.14 569.263  19
   8   9   2 3612.79 509.824  17
   8   9   2 4432.82 620.443  14
   8   9   3 1613.18 388.318  14
   8  -9   3 1827.21 358.150  19
   8  -9   4 5405.98 500.107  19
   8   9   4 5172.60 574.376  14
   8   9   5 379.785 191.726  14
   8  -9   5 806.846 208.758  19
   8   9   6 13300.2 651.934  14
   8 -10 -10 19.6112 131.559   7
   8 -10 -10 217.647 186.509   8
   8 -10  -9 10047.9 704.135   7
   8  10  -9 9740.08 584.697  17
   8 -10  -9 9870.99 694.317   8
   8 -10  -8-87.2705 224.662   7
   8  10  -8-330.153 229.235  17
   8 -10  -8 120.264 210.114   8
   8 -10  -7 1234.48 359.762   7
   8  10  -7 986.994 268.148  17
   8 -10  -7 903.944 317.740   8
   8 -10  -6 124.203 233.600   7
   8  10  -6-300.427 303.181  17
   8 -10  -6-124.418 215.544   8
   8 -10  -5 529.875 231.199  19
   8  10  -5 893.370 262.452  17
   8 -10  -4 6417.29 704.090   7
   8 -10  -4 8044.61 748.455  19
   8  10  -4 7498.00 676.985  17
   8 -10  -3 794.273 293.733   7
   8 -10  -3 1510.77 386.813  19
   8  10  -3 1124.85 346.620  17
   8 -10  -2 9167.71 812.174  19
   8  10  -2 9818.66 849.787  17
   8  10  -1 509.769 228.568  14
   8 -10  -1 644.205 354.091  19
   8  10  -1 1465.27 481.626  17
   8  10   0 1474.50 339.748  14
   8 -10   0 1950.82 437.591  19
   8  10   0 2010.19 456.316  17
   8 -10   1 5522.07 587.250  19
   8  10   1 4111.20 549.745  17
   8  10   1 3987.98 536.181  14
   8  10   2 1340.61 340.575  14
   8 -10   2 1651.01 347.498  19
   8 -10   3 10426.7 668.498  19
   8  10   3 9976.44 748.442  14
   8  10   4-92.6537 181.368  14
   8 -10   4 134.917 149.230  19
   8  10   5 2434.94 307.213  14
   8 -11  -9 13411.1 685.822   7
   8  11  -9 15228.4 607.465  17
   8 -11  -8 66.9411 190.404   7
   8  11  -8 331.882 140.314  17
   8 -11  -8 441.110 191.131   8
   8 -11  -7 12789.5 825.035   7
   8  11  -7 11723.9 674.694  17
   8 -11  -6 7124.83 652.909   7
   8  11  -6 7080.25 559.208  17
   8 -11  -5 5674.22 602.768   7
   8  11  -5 6166.89 544.082  17
   8 -11  -4 5024.75 558.635   7
   8 -11  -4 4478.57 562.273  19
   8  11  -4 5816.25 567.079  17
   8 -11  -3 13341.4 868.953   7
   8 -11  -3 13365.0 901.103  19
   8  11  -3 15954.3 951.336  17
   8 -11  -2 16488.2 971.187  19
   8  11  -2 19327.6 1033.95  17
   8 -11  -1 24820.2 1143.48  19
   8  11  -1 25908.7 1182.49  17
   8 -11   0 9417.83 702.657  19
   8  11   0 9322.34 723.749  17
   8 -11   1 11008.3 729.405  19
   8  11   1 10256.1 714.057  17
   8  11   1 9482.82 672.706  14
   8  11   2 0.40852 158.138  14
   8 -11   2 589.497 195.172  19
   8  11   3 473.941 185.780  14
   8 -11   3 921.571 199.153  19
   8  11   4 226.431 125.457  14
   8 -12  -7 11787.3 671.929   7
   8  12  -7 13723.0 612.620  17
   8 -12  -6 179.934 184.766   7
   8  12  -6 569.793 195.111  17
   8 -12  -5 7315.99 573.429   7
   8  12  -5 8226.15 590.022  17
   8 -12  -4 7264.23 563.357   7
   8  12  -4 10354.8 674.025  17
   8 -12  -3 7008.86 585.402  19
   8  12  -3 8449.59 625.611  17
   8 -12  -2 4850.09 503.022  19
   8  12  -2 5805.96 557.826  17
   8 -12  -1 2737.02 374.947  19
   8  12  -1 3270.26 429.044  17
   8 -12   0 930.109 233.540  19
   8  12   0 841.432 228.928  17
   8 -12   1 1263.82 225.932  19
   8  12   1 1102.06 204.213  14
   8  13  -5 14146.7 603.845  17
   8  13  -4 1865.38 274.377  17
   8  13  -3 6200.50 465.507  17
   8  13  -2 869.001 215.375  17
   9   0 -12 89.6807 180.668  12
   9   0 -12 45.0773 166.894  17
   9   0 -11 10914.0 817.392  12
   9   0 -11 8695.85 671.120  17
   9   0 -10 58.4570 278.302  12
   9   0 -10 137.257 230.936  17
   9   0  -9 56344.7 2180.68  12
   9   0  -9 56090.5 2041.21   7
   9   0  -8 18.5334 325.298  12
   9   0  -8 149.377 275.742   7
   9   0  -7 112675. 3273.07  12
   9   0  -7 105450. 3048.39   7
   9   0  -6-166.634 369.369  12
   9   0  -6 65.4309 282.702   7
   9   0  -5 422.837 299.599  12
   9   0  -5 1367.96 397.677   7
   9   0  -4 27.1653 278.603  12
   9   0  -4-51.1633 296.909   7
   9   0  -4-239.879 345.986  20
   9   0  -3 9978.03 978.371  12
   9   0  -3 9410.33 941.142   7
   9   0  -2 292.957 301.927  12
   9   0  -2 67.5321 329.722   7
   9   0  -1-299.975 347.969  12
   9   0  -1 569.337 311.203  19
   9   0   0 329.871 275.712  19
   9   0   0 89.5774 250.711  14
   9   0   1 366.022 271.616  19
   9   0   1 229.198 275.446  14
   9   0   2-264.814 275.690  19
   9   0   2 23.7002 239.929  14
   9   0   3 15001.2 1066.58  19
   9   0   4-22.9744 248.636  19
   9   0   5 52132.4 1818.61  19
   9   0   6 139.070 225.525  19
   9   0   7 31964.2 1140.62  19
   9   1 -13 2092.57 258.191  17
   9  -1 -12 342.780 183.455  12
   9   1 -12 416.641 206.368  17
   9   1 -11 20870.5 1087.64  12
   9  -1 -11 20968.8 1174.21  12
   9   1 -11 17635.4 964.319  17
   9   1 -10 2030.65 448.595  12
   9  -1 -10 1449.83 377.719   7
   9  -1 -10 1295.94 409.335  12
   9   1 -10 1559.94 346.683  17
   9   1  -9 29822.9 1547.64  12
   9  -1  -9 28593.6 1642.24  12
   9   1  -9 24778.6 1208.94  17
   9  -1  -9 27567.8 1472.31   7
   9  -1  -8 7245.68 803.766   7
   9   1  -8 6932.21 847.881  12
   9  -1  -8 7588.33 887.846  12
   9   1  -8 7976.42 813.101   7
   9   1  -7 70284.0 1764.14  13
   9   1  -7 62381.0 2029.14  20
   9   1  -6 25323.2 1160.41  13
   9   1  -6 1937.06 475.855  12
   9   1  -6 2315.33 525.525   7
   9  -1  -6 1988.33 541.175  12
   9  -1  -6 2821.61 521.604   7
   9  -1  -6 19822.3 1236.53  20
   9   1  -6 20890.8 1311.47  20
   9  -1  -5 38355.0 1851.41   7
   9   1  -5 38014.6 1532.16  13
   9   1  -5 39641.2 1905.25  12
   9  -1  -5 37413.3 1930.83  12
   9  -1  -5 40242.3 1691.02  20
   9   1  -5 38966.4 1651.29  20
   9   1  -5 40511.9 1897.64   7
   9  -1  -4 6451.18 797.718   7
   9   1  -4 8719.37 890.831  12
   9  -1  -4 7945.85 916.133  12
   9  -1  -4 6029.35 687.609  20
   9   1  -4 6965.39 699.646  20
   9   1  -4 8368.91 876.526   7
   9   1  -3 4807.25 688.196  13
   9   1  -3 2790.48 555.845  12
   9  -1  -3 2703.11 537.299  12
   9  -1  -3 2510.61 514.319   7
   9  -1  -3 1245.35 317.354  20
   9   1  -3 742.829 340.281  20
   9   1  -3 3139.17 592.331   7
   9   1  -2 910.137 391.929  12
   9  -1  -2 936.530 369.326  12
   9  -1  -2 341.003 345.509   7
   9  -1  -2 733.493 252.709  19
   9   1  -2 696.128 326.889  14
   9  -1  -1 5808.19 681.543  12
   9   1  -1 4313.74 575.006  12
   9  -1  -1 4629.60 569.819  19
   9   1  -1 5173.95 696.558  14
   9  -1  -1 5778.54 723.740   7
   9  -1   0 2169.17 456.610  19
   9   1   0 2070.60 412.219  19
   9   1   0 2422.48 512.203  14
   9  -1   1 7604.03 737.946  19
   9   1   1 6836.47 713.755  19
   9   1   1 7569.73 853.690  14
   9  -1   2 4626.53 637.951  19
   9   1   2 4123.80 589.325  19
   9   1   2 5062.59 687.725  14
   9  -1   3 15517.1 1076.79  19
   9   1   3 13255.1 1002.42  19
   9   1   3 15259.0 1121.25  14
   9  -1   4 4077.12 583.432  19
   9   1   4 3513.80 544.025  19
   9   1   4 4111.15 585.455  14
   9  -1   5 4982.09 599.602  19
   9   1   5 4409.68 578.955  19
   9  -1   6 373.001 236.474  19
   9   1   6 213.820 223.461  19
   9  -1   7 12884.2 729.567  19
   9   1   7 11918.2 707.432  19
   9   2 -13 5284.91 407.085  17
   9  -2 -12-103.871 175.165  12
   9   2 -12-47.8717 190.059  17
   9   2 -11 4829.43 493.224  12
   9  -2 -11 4684.29 604.209  12
   9   2 -11 4112.19 474.150  17
   9  -2 -11 4576.20 503.685   7
   9   2 -10 10786.2 817.358  12
   9  -2 -10 10017.2 895.349  12
   9   2 -10 9488.36 751.842  17
   9  -2 -10 9782.45 840.392   7
   9  -2  -9 50117.0 1953.79   7
   9   2  -9 52346.8 1967.63  12
   9   2  -9 46031.9 1675.52  17
   9  -2  -8 13685.8 1092.14   7
   9   2  -8 15283.3 1099.28  12
   9   2  -8 12247.7 896.914  17
   9  -2  -7 65940.6 2402.13   7
   9   2  -7 64836.5 1709.59  13
   9   2  -7 66599.7 2380.19  12
   9  -2  -6 7498.98 831.028   7
   9   2  -6 15522.2 985.321  13
   9   2  -6 7903.83 873.360  12
   9  -2  -6 6278.66 900.945  12
   9  -2  -6 23005.1 1318.57  20
   9   2  -6 26181.9 1408.29  20
   9  -2  -5 9974.46 976.687   7
   9   2  -5 11380.5 930.888  13
   9   2  -5 9929.21 971.420  12
   9  -2  -5 8834.26 1008.17  12
   9  -2  -5 15139.7 1076.04  20
   9   2  -5 14329.1 1054.39  20
   9  -2  -4 17015.2 1239.71   7
   9   2  -4 17830.4 1146.25  13
   9   2  -4 18097.6 1254.93  12
   9  -2  -4 18195.8 1331.06  12
   9  -2  -4 15404.1 1045.23  20
   9   2  -4 17191.3 1071.17  20
   9   2  -3 4939.54 659.470  13
   9   2  -3 5515.67 728.520  12
   9  -2  -3 5663.28 741.581  12
   9  -2  -3 5311.48 696.639   7
   9  -2  -3 3798.86 490.476  20
   9   2  -3 3631.79 496.520  20
   9  -2  -3 4636.39 542.201  19
   9   2  -3 5755.15 668.290  14
   9  -2  -2 10568.9 948.001   7
   9   2  -2 7912.59 830.111  13
   9   2  -2 7875.05 819.846  12
   9  -2  -2 11348.8 970.138  12
   9  -2  -2 8412.80 733.238  19
   9   2  -2 9598.76 922.610  14
   9   2  -1 2816.37 484.201  13
   9   2  -1 2989.10 578.272  12
   9  -2  -1 2098.91 448.906  12
   9  -2  -1 2316.27 476.634   7
   9  -2  -1 1503.25 322.876  19
   9   2  -1 2073.02 480.985  14
   9   2   0 11844.3 926.772  13
   9  -2   0 12073.5 940.721  19
   9   2   0 10343.1 966.248  14
   9  -2   1 737.314 371.180  19
   9   2   1 93.2613 220.707  19
   9   2   1 135.156 239.587  14
   9  -2   2 10749.2 905.463  19
   9   2   2 8625.45 808.261  19
   9   2   2 10436.2 990.798  14
   9  -2   3 25764.2 1377.65  19
   9   2   3 20884.6 1234.92  19
   9   2   3 24622.7 1431.13  14
   9  -2   4 21247.2 1201.84  19
   9   2   4 17250.4 1112.87  19
   9   2   4 20569.8 1205.59  14
   9  -2   5 19122.9 1088.09  19
   9   2   5 17794.6 1042.39  14
   9  -2   6 8945.99 700.278  19
   9   2   6 6692.33 613.737  19
   9  -2   7 26606.0 985.704  19
   9   2   7 22886.8 949.181  19
   9   3 -13 722.547 186.290  17
   9  -3 -12 12129.9 779.185  12
   9   3 -12 12432.9 714.030  17
   9  -3 -11 4268.96 589.253  12
   9   3 -11 5313.13 522.488  17
   9  -3 -11 5416.96 544.265   7
   9  -3 -10 14471.8 990.424   7
   9   3 -10 15821.0 928.851  12
   9   3 -10 14930.0 919.520  17
   9   3  -9 154.128 281.213  12
   9  -3  -9-6.96971 296.266   7
   9   3  -9-41.1331 227.950  17
   9  -3  -9-182.852 346.752   8
   9   3  -8 399.876 352.696  12
   9  -3  -8-253.083 316.720   7
   9   3  -8 459.924 314.668  17
   9  -3  -8 695.807 402.390   8
   9  -3  -7 25045.5 1520.54   7
   9   3  -7 25252.5 1436.17  12
   9   3  -7 21801.7 1200.17  17
   9  -3  -7 25182.6 1601.57   8
   9   3  -6 2556.53 520.918  13
   9   3  -6 169.769 297.808  12
   9  -3  -6 105.620 321.116   7
   9  -3  -6 24134.4 1331.10  20
   9   3  -6 23069.0 1432.58  20
   9  -3  -5 69912.3 2519.97   7
   9   3  -5 59050.8 2057.37  13
   9   3  -5 71854.7 2482.38  12
   9  -3  -5 64281.9 2072.20  20
   9   3  -5 65821.9 2063.20  20
   9  -3  -4 19962.9 1360.80   7
   9   3  -4 18182.4 1171.11  13
   9   3  -4 21576.4 1364.06  12
   9  -3  -4 20688.1 1427.95  12
   9  -3  -4 18696.6 1157.81  20
   9   3  -4 20487.5 1158.63  20
   9  -3  -4 17570.1 1030.51  19
   9  -3  -3 28099.1 1567.11   7
   9   3  -3 25552.9 1426.92  13
   9   3  -3 24619.5 1434.47  12
   9  -3  -3 27108.6 1562.39  12
   9  -3  -3 25672.6 1327.63  20
   9   3  -3 24631.5 1313.62  20
   9  -3  -3 23743.7 1213.23  19
   9   3  -3 26217.3 1399.61  14
   9  -3  -2 11406.9 972.851   7
   9   3  -2 9382.50 850.724  13
   9   3  -2 10467.2 945.579  12
   9  -3  -2 10433.7 935.740  12
   9  -3  -2 9361.60 780.857  19
   9   3  -2 9945.07 908.530  14
   9   3  -1 21533.1 1316.20  13
   9  -3  -1 21717.3 1214.24  19
   9   3  -1 22960.1 1407.11  14
   9  -3  -1 22327.6 1372.74   7
   9   3   0 29114.8 1520.21  13
   9  -3   0 32307.8 1510.35  19
   9   3   0 32441.0 1685.43  14
   9   3   1 67649.3 2143.77  13
   9  -3   1 79970.6 2404.98  19
   9   3   1 69315.1 2060.97  19
   9   3   1 78034.2 2617.48  14
   9   3   2 11330.1 803.557  13
   9  -3   2 10534.0 909.338  19
   9   3   2 9260.16 929.391  14
   9  -3   3 22813.3 1274.07  19
   9   3   3 18421.5 1121.06  19
   9   3   3 20977.3 1309.68  14
   9  -3   4 10838.7 866.381  19
   9   3   4 10136.8 865.546  14
   9  -3   5 654.754 333.287  19
   9   3   5-81.2442 231.934  19
   9   3   5 0.54357 213.716  14
   9  -3   6 924.189 255.129  19
   9   3   6 322.152 220.255  19
   9  -3   7 13.4038 160.095  19
   9   3   7 60.7907 153.024  19
   9  -4 -12 587.876 248.778  12
   9   4 -12 688.774 226.332  17
   9  -4 -11 1226.29 307.064   7
   9   4 -11 1533.46 307.614  17
   9  -4 -10 9481.45 797.331   7
   9   4 -10 9075.63 637.487  12
   9   4 -10 9357.63 743.240  17
   9  -4 -10 11118.5 957.948   8
   9  -4  -9 36234.7 1628.06   7
   9   4  -9 31937.4 1333.71  12
   9   4  -9 35608.3 1446.22  17
   9  -4  -9 37646.2 1766.41   8
   9   4  -8 2229.65 405.370  12
   9  -4  -8 2346.32 465.236   7
   9   4  -8 2146.12 418.435  17
   9  -4  -8 2747.81 584.469   8
   9  -4  -7 60962.8 2307.66   7
   9   4  -7 59654.1 2078.30  12
   9   4  -7 55867.0 1891.15  17
   9  -4  -7 58093.2 2355.49   8
   9  -4  -6 6880.55 835.901   7
   9   4  -6 5690.91 648.118  13
   9   4  -6 5714.54 683.546  12
   9  -4  -6 42180.3 1670.21  20
   9   4  -6 43080.9 1647.45  20
   9   4  -6 5674.63 617.389  17
   9  -4  -6 6366.70 828.511   8
   9  -4  -5 9361.96 982.759   7
   9   4  -5 8351.14 780.723  13
   9   4  -5 8422.30 795.585  12
   9  -4  -5 18046.0 1199.76  20
   9   4  -5 18217.4 1106.42  20
   9  -4  -5 8804.21 755.498  19
   9   4  -5 8729.63 750.847  17
   9  -4  -4 14959.0 1152.13   7
   9   4  -4 13463.2 1037.81  13
   9   4  -4 14595.3 1051.32  12
   9  -4  -4 14009.5 1153.07  12
   9  -4  -4 15972.1 1062.76  20
   9   4  -4 16906.4 1074.20  20
   9  -4  -4 13565.6 938.004  19
   9   4  -4 13199.0 878.993  17
   9   4  -3-555.028 357.769  13
   9   4  -3 485.361 444.957  12
   9  -4  -3-59.5411 260.170  12
   9  -4  -3 253.779 315.000   7
   9  -4  -3-462.958 359.981  20
   9   4  -3-354.192 305.110  20
   9  -4  -3 188.452 274.587  19
   9   4  -3 142.693 202.899  14
   9  -4  -2 15288.1 1156.59   7
   9   4  -2 14596.8 1093.78  13
   9   4  -2 16958.6 1177.86  12
   9  -4  -2 13658.4 962.997  20
   9   4  -2 13867.7 924.442  20
   9  -4  -2 13724.1 970.016  19
   9   4  -2 14187.4 1068.89  14
   9   4  -1-348.515 332.827  13
   9  -4  -1-25.8224 225.275   7
   9  -4  -1-23.3255 250.439  19
   9   4  -1 270.566 253.011  14
   9  -4   0-25.0509 322.342  19
   9   4   0 354.154 278.964  14
   9   4   1-225.887 275.572  13
   9  -4   1-140.725 331.385  19
   9   4   1 400.393 334.228  14
   9   4   2 157.957 198.373  13
   9  -4   2-378.508 332.124  19
   9   4   2-206.887 235.748  19
   9   4   2-279.571 277.467  14
   9  -4   3 2799.51 499.984  19
   9   4   3 1525.00 334.575  19
   9   4   3 2531.38 508.087  14
   9  -4   4 9112.93 751.869  19
   9   4   4 6763.78 658.621  19
   9   4   4 8125.37 785.131  14
   9  -4   5 29028.4 1228.59  19
   9   4   5 24442.6 1191.54  14
   9  -4   6 12490.5 720.380  19
   9   4   6 10628.3 662.470  14
   9  -4   7 909.057 191.736  19
   9   4   7 601.599 195.310  19
   9  -5 -12 11085.4 683.003  12
   9   5 -12 13232.4 649.369  17
   9  -5 -11 3815.62 433.494   7
   9   5 -11 3932.87 424.950  17
   9  -5 -10 21379.6 1135.86   7
   9   5 -10 22938.0 1069.24  17
   9  -5 -10 21814.3 1248.20   8
   9  -5  -9 18222.4 1149.21   7
   9   5  -9 19196.4 942.452  12
   9   5  -9 18763.1 1048.50  17
   9  -5  -9 19010.2 1259.42   8
   9   5  -8 1951.72 382.435  12
   9  -5  -8 2131.84 487.956   7
   9   5  -8 2912.05 436.315  17
   9  -5  -8 2566.81 560.973   8
   9  -5  -7 22371.3 1424.78   7
   9   5  -7 19845.0 1037.29  13
   9   5  -7 20193.9 1140.91  12
   9   5  -7 21457.6 1151.48  17
   9  -5  -7 20697.7 1416.84   8
   9   5  -6 563.834 268.223  13
   9   5  -6 705.979 333.998  12
   9  -5  -6 890.255 402.736   7
   9  -5  -6 378.203 237.117  19
   9   5  -6 50.3554 264.158  17
   9  -5  -6 177.257 329.288   8
   9  -5  -5 96541.4 2951.44   7
   9   5  -5 87900.4 2581.67  13
   9   5  -5 93792.2 2584.03  12
   9  -5  -5 86731.0 2163.70  20
   9   5  -5 89092.7 2129.99  20
   9  -5  -5 88737.2 2351.65  19
   9   5  -5 89212.0 2373.16  17
   9  -5  -4 29484.0 1630.81   7
   9   5  -4 27094.4 1476.43  13
   9   5  -4 28939.7 1495.67  12
   9  -5  -4 22971.2 1439.14  12
   9  -5  -4 32961.5 1427.99  20
   9   5  -4 31538.3 1347.42  20
   9  -5  -4 27342.9 1348.11  19
   9   5  -4 28258.6 1314.98  17
   9  -5  -3 80341.6 2594.52   7
   9   5  -3 71826.2 2448.23  13
   9   5  -3 74929.8 2299.59  12
   9  -5  -3 72988.1 2462.54  12
   9  -5  -3 76541.2 2165.30  20
   9   5  -3 76219.5 2129.38  20
   9  -5  -3 75105.2 2244.03  19
   9   5  -3 72077.4 2074.32  17
   9   5  -3 75577.0 2297.43  14
   9  -5  -2-150.840 300.326   7
   9  -5  -2-822.666 362.148  20
   9   5  -2-753.067 338.788  20
   9  -5  -2 104.360 242.080  19
   9   5  -2 19.8410 204.569  14
   9   5  -1 47751.0 2002.34  13
   9  -5  -1 49955.0 1770.99  20
   9   5  -1 47316.5 1690.37  20
   9  -5  -1 50184.0 1883.81  19
   9   5  -1 49633.8 2015.32  14
   9   5   0 16725.7 1146.24  13
   9  -5   0 17777.0 1132.89  19
   9   5   0 16434.8 1186.86  14
   9  -5   1 86854.7 2459.51  19
   9   5   1 81996.6 2612.86  14
   9   5   2 192.751 211.899  13
   9  -5   2 816.650 347.675  19
   9   5   2 1312.34 440.406  14
   9  -5   3 52990.8 1825.61  19
   9   5   3 49437.3 1943.17  14
   9  -5   4 88.7525 231.081  19
   9   5   4-129.193 202.620  19
   9   5   4-21.8532 202.537  14
   9  -5   5 2803.13 391.432  19
   9   5   5 1524.02 299.918  19
   9   5   5 2215.91 356.617  14
   9   5   6 1873.30 291.975  19
   9   5   6 2070.98 314.225  14
   9  -6 -12 3589.91 379.815  12
   9   6 -12 5251.37 380.311  17
   9  -6 -11 11487.4 689.039   7
   9   6 -11 13972.5 715.195  17
   9  -6 -10 457.866 230.801   7
   9   6 -10 733.013 248.019  17
   9  -6 -10 1171.51 358.068   8
   9  -6  -9 13620.0 982.499   7
   9   6  -9 15343.2 904.512  17
   9  -6  -9 15589.1 1097.93   8
   9  -6  -8 1870.90 419.112   7
   9   6  -8 2081.54 386.199  17
   9  -6  -8 1608.05 487.858   8
   9  -6  -7 12781.1 1072.73   7
   9   6  -7 11305.4 780.441  13
   9   6  -7 12556.0 877.403  17
   9  -6  -7 12166.7 1046.77   8
   9   6  -6 1305.57 318.479  13
   9  -6  -6 1757.74 467.125   7
   9  -6  -6 1954.42 386.248  19
   9   6  -6 1978.58 401.848  17
   9  -6  -6 1064.35 412.300   8
   9  -6  -5 6902.72 817.089   7
   9   6  -5 6243.78 689.490  13
   9  -6  -5 6492.50 677.077  19
   9   6  -5 6136.15 627.067  17
   9  -6  -5 6290.42 772.874   8
   9  -6  -4 7987.87 887.658   7
   9   6  -4 6300.66 730.538  13
   9   6  -4 17270.8 1229.75  12
   9  -6  -4 5972.85 729.362  12
   9   6  -4 21350.5 1077.88  20
   9  -6  -4 8375.16 820.040  19
   9   6  -4 7457.32 698.064  17
   9  -6  -3-255.420 299.496   7
   9  -6  -3 288.432 299.713  19
   9   6  -3-214.844 262.668  17
   9   6  -3 352.907 248.697  14
   9  -6  -2 6058.43 718.433   7
   9   6  -2 7737.19 659.488  20
   9  -6  -2 7181.88 738.316  19
   9   6  -2 5939.51 634.975  17
   9   6  -2 6235.39 688.083  14
   9   6  -1 3950.49 425.122  20
   9  -6  -1 5643.07 695.876  19
   9   6  -1 6108.94 662.863  17
   9   6  -1 5864.90 712.830  14
   9   6   0-605.353 336.821  20
   9  -6   0 64.4552 270.364  19
   9   6   0 456.773 320.995  14
   9   6   1 1618.43 433.273  14
   9   6   1 232.723 239.590  13
   9  -6   1 1441.25 413.465  19
   9   6   2 399.355 365.671  14
   9   6   2-493.547 292.391  13
   9  -6   2 87.3796 273.314  19
   9  -6   3 2886.29 449.418  19
   9   6   3 1843.47 446.007  14
   9  -6   4 1493.47 350.562  19
   9   6   4 805.525 222.624  19
   9   6   4 1291.05 335.150  14
   9   6   5 6252.47 466.525  19
   9   6   5 6169.09 562.162  14
   9  -6   6 450.898 166.117  19
   9   6   6 253.954 140.089  14
   9  -7 -11 2069.19 288.233   7
   9   7 -11 2586.38 301.847  17
   9  -7 -10 8256.36 639.635   7
   9   7 -10 8326.47 579.392  17
   9  -7 -10 8393.67 705.174   8
   9  -7  -9 2396.31 409.071   7
   9   7  -9 2663.42 397.065  17
   9  -7  -9 2423.67 456.991   8
   9  -7  -8 403.963 270.861   7
   9   7  -8 15.2114 206.774  17
   9  -7  -8 298.940 270.085   8
   9   7  -7 2003.61 334.030  13
   9  -7  -7 1655.66 473.134   7
   9   7  -7 1276.80 352.668  17
   9  -7  -7 1387.74 436.699   8
   9   7  -6-819.946 318.915  13
   9  -7  -6-406.929 286.158   7
   9  -7  -6-267.692 248.394  19
   9   7  -6 175.979 263.725  17
   9  -7  -6 41.6962 248.479   8
[truncated: 36,219 more chars]
