# Supplementary material for: Crystal structure of [butane-2,3-dione bis­(4-methyl­thio­semicarbazonato)-κ4 S,N 1,N 1′,S′](pyridine-κN)zinc(II)
Source: Acta Crystallogr E Crystallogr Commun. 2015 Oct 17;71(Pt 11):1349–51. doi: 10.1107/S2056989015019234 (PMC4645023; doi:10.1107/S2056989015019234)
Supplement: Supplementary file 2 [file e-71-01349-Isup2.hkl]

data_I                                                                          
_shelx_title ' xstr0435 in P21/n No14' 
_shelx_refln_list_code          4                                               
_shelx_F_calc_maximum      225.60                                               
_exptl_crystal_F_000       832.00                                               
_reflns_d_resolution_high  0.8036                                               
                                                                                
loop_                                                                           
 _space_group_symop_operation_xyz                                               
 'x, y, z'                                                                      
 '-x+1/2, y+1/2, -z+1/2'                                                        
 '-x, -y, -z'                                                                   
 'x-1/2, -y-1/2, z-1/2'                                                         
                                                                                
_cell_length_a    10.1466                                                       
_cell_length_b    13.9076                                                       
_cell_length_c    12.7775                                                       
_cell_angle_alpha  90.000                                                       
_cell_angle_beta  104.756                                                       
_cell_angle_gamma  90.000                                                       
                                                                                
_shelx_F_squared_multiplier     1.000                                           
                                                                                
loop_                                                                           
 _refln_index_h                                                                 
 _refln_index_k                                                                 
 _refln_index_l                                                                 
 _refln_F_squared_calc                                                          
 _refln_F_squared_meas                                                          
 _refln_F_squared_sigma                                                         
 _refln_observed_status                                                         
   2   0   0        251.67        270.82        12.97 o                         
   4   0   0       1299.59       1488.57        58.00 o                         
   6   0   0       4148.45       3918.09       202.85 o                         
   8   0   0       1469.00       1428.19        48.67 o                         
  10   0   0         30.58         -7.69        15.17 o                         
  12   0   0        680.38        684.03        33.89 o                         
   1   1   0       1119.01       1179.40        51.00 o                         
   2   1   0        490.09        598.76        16.80 o                         
   3   1   0       3200.65       3389.66        51.19 o                         
   4   1   0        814.07        785.01        25.70 o                         
   5   1   0        560.79        671.26        45.11 o                         
   6   1   0      18828.49      19172.27       315.75 o                         
   7   1   0         95.97         83.88         6.78 o                         
   8   1   0        409.40        412.23        14.36 o                         
   9   1   0        102.00        113.33        13.50 o                         
  10   1   0        503.77        511.11        27.10 o                         
  11   1   0          2.42        -11.35        15.07 o                         
  12   1   0        320.43        387.56        18.15 o                         
   0   2   0      50893.51      51273.24       198.75 o                         
   1   2   0       2189.90       2179.52        48.68 o                         
   2   2   0       8855.97       9009.71        69.84 o                         
   3   2   0        566.65        592.85        19.98 o                         
   4   2   0        191.52        168.91        15.06 o                         
   5   2   0         12.61         17.86         8.86 o                         
   6   2   0        209.05        190.32        29.96 o                         
   7   2   0        448.55        433.48        18.47 o                         
   8   2   0       4577.90       4589.56        66.97 o                         
   9   2   0        565.86        590.76        28.02 o                         
  10   2   0        335.40        820.11       436.66 o                         
  11   2   0        388.04        277.52        24.53 o                         
  12   2   0        469.53        561.68        33.40 o                         
   1   3   0       6969.53       6937.01        62.61 o                         
   2   3   0       1203.21       1225.58        36.66 o                         
   3   3   0         20.79         17.60         5.94 o                         
   4   3   0        849.30        698.18        24.78 o                         
   5   3   0        517.97        572.24        31.33 o                         
   6   3   0       5354.67       5870.95       197.38 o                         
   7   3   0        569.63        511.89        23.57 o                         
   8   3   0        527.22        559.90        48.73 o                         
   9   3   0       1610.54       1608.48        52.58 o                         
  10   3   0         29.85         36.28        11.20 o                         
  11   3   0          8.73        -11.82        11.82 o                         
   0   4   0        355.27        289.13        23.89 o                         
   1   4   0        166.09        173.81        12.92 o                         
   2   4   0       1068.44       1036.11        27.11 o                         
   3   4   0       7460.23       7685.11       151.77 o                         
   4   4   0       3621.77       3507.53        70.56 o                         
   5   4   0          2.22          5.01         9.70 o                         
   6   4   0        213.07        223.50        40.36 o                         
   7   4   0          7.92         12.84         8.17 o                         
   8   4   0       4189.33       4273.15        73.53 o                         
   9   4   0         15.07          9.16        10.84 o                         
  10   4   0       1794.86       1854.62        43.37 o                         
  11   4   0        437.01        471.21        18.22 o                         
   1   5   0       1227.92       1228.42        35.68 o                         
   2   5   0       3420.63       3592.24        56.98 o                         
   3   5   0        700.49        680.47        29.34 o                         
   4   5   0       4512.30       4299.01        86.81 o                         
   5   5   0        936.61        901.61        48.43 o                         
   6   5   0        620.34        546.53        22.46 o                         
   7   5   0       1523.35       1565.70        35.70 o                         
   8   5   0         23.62         31.51        11.54 o                         
   9   5   0        895.72        874.69        34.26 o                         
  10   5   0         36.45         16.11        15.79 o                         
  11   5   0        725.74        744.15        20.13 o                         
   0   6   0        325.50        384.98        33.60 o                         
   1   6   0        754.20        687.37        30.33 o                         
   2   6   0       3739.95       3707.55        64.36 o                         
   3   6   0       5654.65       5929.96       122.28 o                         
   4   6   0        234.88        159.57        23.22 o                         
   5   6   0       2602.86       2506.08        84.62 o                         
   6   6   0          0.65          0.50         8.02 o                         
   7   6   0         40.64         24.28         7.70 o                         
   8   6   0       1563.52       1556.95        45.29 o                         
   9   6   0          0.31         -0.71        13.82 o                         
  10   6   0       1259.54       1246.32        48.52 o                         
  11   6   0        176.53        905.76       529.86 o                         
   1   7   0        123.34        100.97        13.91 o                         
   2   7   0       4101.61       4419.80       101.09 o                         
   3   7   0        608.53        614.99        42.93 o                         
   4   7   0       3306.48       3247.13       104.84 o                         
   5   7   0       3886.37       3744.48        53.28 o                         
   6   7   0        197.14        159.82        12.84 o                         
   7   7   0       2026.07       1942.87        51.05 o                         
   8   7   0        391.75        425.73        35.86 o                         
   9   7   0        220.80        233.48        22.06 o                         
  10   7   0         10.62          4.82         8.10 o                         
  11   7   0       1310.08       1273.11        43.98 o                         
   0   8   0        827.51        740.70        80.98 o                         
   1   8   0       3058.78       2898.85        86.99 o                         
   2   8   0       1463.63       1391.53        65.18 o                         
   3   8   0        522.50        548.93        56.52 o                         
   4   8   0         17.45         22.33         5.73 o                         
   5   8   0       1676.81       1596.24        33.05 o                         
   6   8   0        723.85        732.20        27.85 o                         
   7   8   0         14.32         20.84         9.96 o                         
   8   8   0        365.91        375.76        30.18 o                         
   9   8   0          4.94         11.30         9.22 o                         
  10   8   0        517.48        421.45        42.27 o                         
   1   9   0          1.71         -5.36         9.73 o                         
   2   9   0        303.66        240.63        28.63 o                         
   3   9   0       3007.38       3009.37        62.19 o                         
   4   9   0       2386.28       2354.81        39.94 o                         
   5   9   0        935.34        889.63        26.02 o                         
   6   9   0        131.90        122.23        14.53 o                         
   7   9   0        432.05        405.77        20.65 o                         
   8   9   0        882.82        891.51        33.22 o                         
   9   9   0        461.38        394.91        23.62 o                         
  10   9   0          0.39         -2.51         8.48 o                         
   0  10   0       1056.71        909.74        35.67 o                         
   1  10   0        543.56        484.35        18.27 o                         
   2  10   0       3395.40       3169.88        42.13 o                         
   3  10   0        841.42        852.28        25.41 o                         
   4  10   0        924.31        865.34        26.28 o                         
   5  10   0        122.96        108.30        11.33 o                         
   6  10   0        734.98        756.39        26.58 o                         
   7  10   0        365.92        388.89        33.31 o                         
   8  10   0         77.93         91.58        11.89 o                         
   9  10   0        207.96        173.56        18.81 o                         
   1  11   0        983.77        954.88        41.95 o                         
   2  11   0        357.32        329.46        18.60 o                         
   3  11   0       2223.33       2191.50        40.46 o                         
   4  11   0       1439.48       1400.91        36.50 o                         
   5  11   0         96.98        120.71        12.33 o                         
   6  11   0        809.38        789.98        26.58 o                         
   7  11   0        289.82        264.60        15.95 o                         
   8  11   0        442.74        481.70        25.91 o                         
   9  11   0          0.07         -7.12         7.12 o                         
   0  12   0        162.17        156.08        25.27 o                         
   1  12   0         89.76         79.62        14.79 o                         
   2  12   0       1214.63       1257.39        39.29 o                         
   3  12   0        890.28        885.90        26.32 o                         
   4  12   0         73.87         68.89         9.79 o                         
   5  12   0         61.02         52.84        10.64 o                         
   6  12   0        157.87        151.08        10.82 o                         
   7  12   0        455.58        470.11        21.31 o                         
   8  12   0         71.17         45.60         8.40 o                         
   1  13   0        874.04        874.46        28.88 o                         
   2  13   0        414.24        419.14        19.91 o                         
   3  13   0        710.23        722.45        26.22 o                         
   4  13   0        804.66        802.70        26.05 o                         
   5  13   0        373.80        391.36        17.91 o                         
   6  13   0          0.39         -6.05         6.05 o                         
   7  13   0        139.33        118.27        10.16 o                         
   0  14   0        807.72        799.67        37.81 o                         
   1  14   0        123.10        113.07        11.46 o                         
   2  14   0         52.26         53.12        10.50 o                         
   3  14   0        285.49        303.25        29.61 o                         
   4  14   0        563.96        655.02        34.76 o                         
   5  14   0        557.35        575.14        28.76 o                         
   6  14   0         13.74         -2.93         5.53 o                         
   1  15   0        643.13        686.37        22.24 o                         
   2  15   0        807.25        850.97        31.43 o                         
   3  15   0         79.21        110.15        17.86 o                         
   4  15   0        294.71        334.52        20.97 o                         
   5  15   0        348.08        371.41        18.89 o                         
   0  16   0        221.98        210.61        42.95 o                         
   1  16   0       1134.02       1220.60        30.08 o                         
   2  16   0         27.08         22.71         6.39 o                         
   3  16   0         11.67          6.82         6.77 o                         
   4  16   0         38.50         38.29         7.96 o                         
   1  17   0         22.05          6.24         6.70 o                         
   2  17   0        156.39        147.23        14.23 o                         
 -11   0   1        945.01        873.07        51.06 o                         
  -9   0   1         41.15          8.17        22.34 o                         
  -7   0   1       8219.25       7851.85       226.20 o                         
  -5   0   1      17652.62      18667.97       392.57 o                         
  -3   0   1      14715.36      15280.17       276.94 o                         
  -1   0   1       1814.26       1817.75        28.24 o                         
   1   0   1       3421.41       3328.61        59.11 o                         
   3   0   1        733.59        662.55        30.01 o                         
   5   0   1       1860.96       1913.88        91.86 o                         
   7   0   1      13758.63      14241.71       365.06 o                         
   9   0   1         25.89         15.32         9.94 o                         
  11   0   1         38.47         27.90        29.24 o                         
 -11   1   1        121.98         75.66        19.11 o                         
 -10   1   1        145.78        140.38        34.74 o                         
  -9   1   1        235.13        262.27        14.70 o                         
  -8   1   1       1332.70       1398.98        25.00 o                         
  -7   1   1       6286.13       6414.41        63.71 o                         
  -6   1   1        116.64        119.19        29.03 o                         
  -5   1   1        229.48        207.93        17.93 o                         
  -4   1   1        300.81        282.41        17.56 o                         
  -3   1   1       2971.13       3027.82        72.80 o                         
  -2   1   1       4384.66       4528.30        40.88 o                         
  -1   1   1      12554.68      12661.31        64.15 o                         
   0   1   1       2156.54       2098.04        28.59 o                         
   1   1   1      26289.73      26566.19       132.88 o                         
   2   1   1       1209.95       1231.43        22.37 o                         
   3   1   1        174.31        169.15         8.71 o                         
   4   1   1        374.99        353.80        19.23 o                         
   5   1   1         50.37         67.04        12.73 o                         
   6   1   1         26.35         20.62        12.26 o                         
   7   1   1        233.99        218.80        10.83 o                         
   8   1   1        253.76        272.69        15.12 o                         
   9   1   1        335.23        376.34        22.60 o                         
  10   1   1        577.67        575.68        30.22 o                         
  11   1   1        251.83        192.20        31.73 o                         
 -11   2   1         22.90         31.46         7.64 o                         
  -9   2   1        104.86        115.77         9.37 o                         
  -8   2   1        299.98        299.24        13.50 o                         
  -7   2   1       2610.49       2742.60        48.41 o                         
  -6   2   1          6.46         19.27        19.15 o                         
  -5   2   1       7553.36       8006.68       131.09 o                         
  -4   2   1       1671.84       1673.95        43.40 o                         
  -3   2   1       3301.35       3414.50        54.44 o                         
  -2   2   1         17.85         37.12         9.16 o                         
  -1   2   1       1419.21       1426.51        30.13 o                         
   0   2   1        229.39        192.45        11.64 o                         
   1   2   1       4747.50       4796.57        57.74 o                         
   2   2   1          3.66         11.32         5.35 o                         
   3   2   1       2489.76       2363.73        39.48 o                         
   4   2   1       2714.10       2656.23        67.47 o                         
   5   2   1       3093.93       3274.80       103.42 o                         
   6   2   1        269.72        298.72        30.80 o                         
   7   2   1       8413.16       8356.65       120.45 o                         
   8   2   1        223.62        222.74        16.25 o                         
   9   2   1         14.16         13.41         9.33 o                         
  10   2   1       1424.78       1398.48        56.12 o                         
  11   2   1          4.41        -14.39        14.39 o                         
 -11   3   1        553.25        564.32        21.70 o                         
 -10   3   1       1986.06       2009.55        36.52 o                         
  -9   3   1       1149.44       1135.90        33.96 o                         
  -8   3   1        486.24        496.45        21.82 o                         
  -7   3   1        725.20        713.81        25.26 o                         
  -6   3   1         68.76         58.23        13.97 o                         
  -5   3   1         23.96          9.54         7.77 o                         
  -4   3   1        231.15        203.72        13.74 o                         
  -3   3   1         91.49         81.93        12.39 o                         
  -2   3   1      12050.78      12439.04       120.95 o                         
  -1   3   1       2410.34       2468.92        41.05 o                         
   0   3   1        504.49        454.04        78.70 o                         
   1   3   1      47537.17      47921.71       208.15 o                         
   2   3   1        176.64        149.70        11.95 o                         
   3   3   1       3432.13       3610.45        70.42 o                         
   4   3   1       4254.37       4273.56        67.91 o                         
   5   3   1       2173.97       2303.95        80.33 o                         
   6   3   1        176.60        172.97        36.61 o                         
   7   3   1        333.55        371.57        28.36 o                         
   8   3   1        416.26        423.48        24.54 o                         
   9   3   1       3808.05       3765.65       156.09 o                         
  10   3   1        903.99        962.48        41.09 o                         
  11   3   1        403.18        348.42        19.52 o                         
 -11   4   1         62.45        173.90        24.09 o                         
 -10   4   1          0.41        -16.74        16.74 o                         
  -9   4   1          6.37         -0.62         6.62 o                         
  -8   4   1        363.81        379.30        19.31 o                         
  -7   4   1        351.46        347.90        15.54 o                         
  -6   4   1        852.00        837.21        59.11 o                         
  -5   4   1       7537.53       7674.89       249.57 o                         
  -4   4   1       1173.35       1136.26        45.80 o                         
  -3   4   1      18519.83      18914.88       214.98 o                         
  -2   4   1       2326.60       2310.66        57.46 o                         
  -1   4   1       1698.96       1572.90        39.73 o                         
   0   4   1        821.11        702.10        25.33 o                         
   1   4   1        830.79        745.94        31.36 o                         
   2   4   1         13.60         10.86         7.53 o                         
   3   4   1      16349.09      17514.49       173.88 o                         
   4   4   1       7110.19       7140.68       104.33 o                         
   5   4   1       1191.69       1091.13       116.28 o                         
   6   4   1          7.44         23.88        10.05 o                         
   7   4   1       1552.60       1576.95        40.33 o                         
   8   4   1        272.51        302.81        26.88 o                         
   9   4   1         17.66         -0.25         9.23 o                         
  10   4   1       1235.18       1363.47        36.36 o                         
  11   4   1         40.18         37.36         6.01 o                         
 -11   5   1       1408.01       1356.02        28.18 o                         
 -10   5   1        778.76        766.59        21.43 o                         
  -9   5   1       2526.81       2516.32        42.74 o                         
  -8   5   1         10.46         13.86         8.01 o                         
  -7   5   1        840.23        777.27        23.75 o                         
  -6   5   1          7.91         19.86         6.56 o                         
  -5   5   1          2.35          8.21         9.85 o                         
  -4   5   1       1159.64       1174.04        55.29 o                         
  -3   5   1         29.67          6.24         7.87 o                         
  -2   5   1       6704.89       6679.49       101.14 o                         
  -1   5   1        730.03        685.97        26.92 o                         
   0   5   1       1705.01       1720.98        43.17 o                         
   1   5   1       3576.96       3626.65        62.23 o                         
   2   5   1       5141.75       5415.51        91.61 o                         
   3   5   1       3366.76       3572.36       109.89 o                         
   4   5   1        454.45        367.77        27.34 o                         
   5   5   1       2366.24       2232.37       108.22 o                         
   6   5   1        513.65        517.13        26.34 o                         
   7   5   1         19.97         11.49        10.02 o                         
   8   5   1        545.98        537.03        34.70 o                         
   9   5   1       4171.63       4350.49       124.85 o                         
  10   5   1        275.31        248.96        24.17 o                         
  11   5   1        882.35        835.39        38.94 o                         
 -11   6   1         45.96        509.65       344.89 o                         
 -10   6   1        910.17        844.41        33.81 o                         
  -9   6   1        292.70        265.67        24.70 o                         
  -8   6   1       4762.92       4670.60        70.09 o                         
  -7   6   1        361.26        321.72        18.01 o                         
  -6   6   1         43.31         45.54         7.47 o                         
  -5   6   1       4863.24       5067.45       117.72 o                         
  -4   6   1       3397.96       3540.15       100.57 o                         
  -3   6   1      12768.08      13018.80       142.02 o                         
  -2   6   1       1181.88       1243.91        42.09 o                         
  -1   6   1        581.17        525.58        26.98 o                         
   0   6   1        224.60        220.48        18.88 o                         
   1   6   1        718.13        712.39        31.37 o                         
   2   6   1        906.96        831.15        33.10 o                         
   3   6   1       3185.14       3025.55        88.15 o                         
   4   6   1       1278.89       1219.36        52.16 o                         
   5   6   1       3192.33       3231.27        72.86 o                         
   6   6   1        529.67        514.42        22.81 o                         
   7   6   1          5.90          0.48         8.20 o                         
   8   6   1        759.36        728.82        34.65 o                         
   9   6   1         85.84         50.43        22.36 o                         
  10   6   1        355.95        386.56        19.18 o                         
  11   6   1         55.99         61.83        12.15 o                         
 -11   7   1        119.55        457.91       283.64 o                         
 -10   7   1        326.82        341.89        34.33 o                         
  -9   7   1       3443.75       3439.30        63.38 o                         
  -8   7   1        320.75        309.93        20.83 o                         
  -7   7   1        778.59        714.55        26.53 o                         
  -6   7   1        673.76        622.66        25.03 o                         
  -5   7   1         15.23         17.85         9.13 o                         
  -4   7   1       2696.71       2667.96        93.21 o                         
  -3   7   1          5.85         12.20        17.92 o                         
  -2   7   1       6960.03       7155.50       131.03 o                         
  -1   7   1       1089.88        943.70        37.91 o                         
   0   7   1       1497.54       1524.25        49.07 o                         
   1   7   1       1004.59        850.76        36.96 o                         
   2   7   1       4267.40       4309.27        99.89 o                         
   3   7   1       3988.59       3879.68       107.18 o                         
   4   7   1         78.67         70.62        15.43 o                         
   5   7   1          1.29          2.64         6.36 o                         
   6   7   1        993.81        937.20        31.35 o                         
   7   7   1        320.10        298.47        21.77 o                         
   8   7   1         10.01          1.69         9.97 o                         
   9   7   1        264.95        232.37        18.33 o                         
  10   7   1          0.28         -2.31         6.72 o                         
 -10   8   1        640.57        551.01        25.59 o                         
  -9   8   1         45.26         68.33        15.14 o                         
  -8   8   1       1222.28       1243.12        39.54 o                         
  -7   8   1         56.99         58.47         9.30 o                         
  -6   8   1       1795.68       1738.15        52.43 o                         
  -5   8   1       1226.81       1150.53        29.27 o                         
  -4   8   1        667.10        584.46        23.17 o                         
  -3   8   1       2726.50       2734.81       142.95 o                         
  -2   8   1          6.14          3.05        10.72 o                         
  -1   8   1        524.16        605.51        41.57 o                         
   0   8   1        356.77        404.85        28.20 o                         
   1   8   1         16.69         12.13         8.96 o                         
   2   8   1        814.49        744.19        45.90 o                         
   3   8   1          0.37         -4.66        11.41 o                         
   4   8   1        595.59        539.44        18.21 o                         
   5   8   1       1785.05       1663.01        45.30 o                         
   6   8   1         47.30         63.96        11.34 o                         
   7   8   1        389.72        376.94        25.86 o                         
   8   8   1       1577.36       1492.58        54.71 o                         
   9   8   1        344.89        323.91        18.22 o                         
  10   8   1         73.12        119.63        17.21 o                         
 -10   9   1        221.21        218.92        15.94 o                         
  -9   9   1        309.11        300.15        17.49 o                         
  -8   9   1        380.29        422.23        32.73 o                         
  -7   9   1        456.45        420.09        20.67 o                         
  -6   9   1        127.01        109.90        12.60 o                         
  -5   9   1        831.27        834.43        23.29 o                         
  -4   9   1        839.08        803.16        20.62 o                         
  -3   9   1         34.35         30.03         5.82 o                         
  -2   9   1       2782.84       2795.33        94.69 o                         
  -1   9   1       6237.48       6137.65       136.83 o                         
   0   9   1        717.02        675.59        38.04 o                         
   1   9   1         15.51         16.70        12.68 o                         
   2   9   1       1389.76       1264.88        51.87 o                         
   3   9   1       1870.76       1860.33        34.44 o                         
   4   9   1       1155.33       1069.64        27.45 o                         
   5   9   1       1231.77       1134.46        30.21 o                         
   6   9   1       2329.82       2244.14        44.95 o                         
   7   9   1        391.41        375.61        20.27 o                         
   8   9   1         59.67         64.69        14.32 o                         
   9   9   1        122.69        100.60        19.91 o                         
  10   9   1         14.77         15.03         8.70 o                         
 -10  10   1         48.03         32.73        13.12 o                         
  -9  10   1        142.68        150.57        15.61 o                         
  -8  10   1         14.49         39.41        13.06 o                         
  -7  10   1       1435.39       1367.16        60.33 o                         
  -6  10   1        268.43        279.90        19.89 o                         
  -5  10   1         36.61         24.23         7.38 o                         
  -4  10   1       2006.31       1941.43        36.13 o                         
  -3  10   1         47.03         23.57         6.82 o                         
  -2  10   1        610.36        544.37        19.26 o                         
  -1  10   1         26.87         26.47         6.32 o                         
   0  10   1        374.02        347.99        18.41 o                         
   1  10   1        730.31        760.46        22.48 o                         
   2  10   1         42.98         37.06         6.45 o                         
   3  10   1        312.51        296.74        15.17 o                         
   4  10   1        240.51        260.48        16.02 o                         
   5  10   1       2765.48       2791.93        50.31 o                         
   6  10   1        495.03        534.29        25.29 o                         
   7  10   1         39.95         31.26         9.42 o                         
   8  10   1        240.31        235.99        24.40 o                         
   9  10   1        724.07        596.11        45.03 o                         
  -9  11   1        113.80        100.22        13.40 o                         
  -8  11   1       1180.89       1303.36        42.25 o                         
  -7  11   1          3.45         12.52         6.96 o                         
  -6  11   1        169.14        195.32        14.43 o                         
  -5  11   1       1021.97       1053.82        28.45 o                         
  -4  11   1        217.20        214.80        14.05 o                         
  -3  11   1        655.24        658.23        25.45 o                         
  -2  11   1        540.32        530.17        20.85 o                         
  -1  11   1       2788.03       2595.36        50.71 o                         
   0  11   1       1003.75        925.61        31.27 o                         
   1  11   1         64.32         56.48         7.63 o                         
   2  11   1        749.44        694.02        21.64 o                         
   3  11   1          3.46          6.12         6.77 o                         
   4  11   1        171.69        173.98        13.99 o                         
   5  11   1        206.14        250.53        16.67 o                         
   6  11   1          0.89          4.30         7.25 o                         
   7  11   1         27.04         20.59         7.07 o                         
   8  11   1        571.13        526.62        20.90 o                         
   9  11   1        199.91        199.10        18.17 o                         
  -8  12   1        158.88        153.76        14.51 o                         
  -7  12   1         20.50         10.80         9.18 o                         
  -6  12   1        477.81        458.10        23.04 o                         
  -5  12   1         45.50         41.38         7.46 o                         
  -4  12   1        804.02        802.32        25.36 o                         
  -3  12   1        582.42        572.61        23.71 o                         
  -2  12   1       2188.41       2269.26        50.70 o                         
  -1  12   1         39.05         29.24         7.04 o                         
   0  12   1        378.20        368.03        17.60 o                         
   1  12   1        116.86        107.68        12.72 o                         
   2  12   1        328.98        284.42        17.63 o                         
   3  12   1         40.16         40.62        10.41 o                         
   4  12   1       1006.03       1055.11        31.21 o                         
   5  12   1       1218.16       1239.04        46.96 o                         
   6  12   1        227.10        229.79        14.19 o                         
   7  12   1          3.23          2.50         5.84 o                         
   8  12   1         78.09         60.67         7.79 o                         
  -7  13   1         42.38         30.80         6.67 o                         
  -6  13   1        172.11        173.67        11.69 o                         
  -5  13   1         51.27         43.34         7.57 o                         
  -4  13   1        755.74        797.29        26.85 o                         
  -3  13   1         64.53         58.74         9.44 o                         
  -2  13   1        104.95        103.92        13.31 o                         
  -1  13   1        523.26        546.72        27.27 o                         
   0  13   1       1500.52       1516.42        44.35 o                         
   1  13   1        285.19        276.58        20.42 o                         
   2  13   1         17.77          9.00         7.47 o                         
   3  13   1        783.58        805.70        31.52 o                         
   4  13   1        843.16        864.70        31.90 o                         
   5  13   1         39.41         29.45         6.27 o                         
   6  13   1         84.53         64.31         9.12 o                         
   7  13   1         30.73         10.65         5.20 o                         
  -6  14   1        342.30        316.80        20.96 o                         
  -5  14   1          4.63          5.47         6.58 o                         
  -4  14   1        248.79        253.92        17.25 o                         
  -3  14   1        661.48        645.73        23.94 o                         
  -2  14   1       1723.95       1867.83        44.45 o                         
  -1  14   1        133.24        125.43        12.49 o                         
   0  14   1        475.01        508.24        21.90 o                         
   1  14   1         28.87         32.55         7.95 o                         
   2  14   1        970.66       1021.41        33.16 o                         
   3  14   1        617.26        699.83        34.71 o                         
   4  14   1        447.24        500.43        28.11 o                         
   5  14   1        530.07        585.73        27.39 o                         
   6  14   1        527.59        540.33        34.55 o                         
  -5  15   1          7.42          1.82         6.90 o                         
  -4  15   1        404.82        451.95        47.42 o                         
  -3  15   1        329.19        328.95        17.97 o                         
  -2  15   1          0.85         -5.38         5.76 o                         
  -1  15   1         51.80         54.39         9.65 o                         
   0  15   1       1406.90       1532.24        45.94 o                         
   1  15   1        200.80        209.58        13.33 o                         
   2  15   1        495.17        528.03        21.79 o                         
   3  15   1        148.75        164.29        16.11 o                         
   4  15   1        124.40        133.39        14.52 o                         
   5  15   1        272.68        274.83        16.36 o                         
  -4  16   1         31.20         36.87         7.72 o                         
  -3  16   1        115.57         94.50        11.55 o                         
  -2  16   1        184.00        184.47        12.16 o                         
  -1  16   1         15.58         15.60         5.24 o                         
   0  16   1        112.05        120.78         8.85 o                         
   1  16   1         42.18         44.79         8.90 o                         
   2  16   1        326.56        328.91        14.35 o                         
   3  16   1        497.57        536.38        37.89 o                         
   4  16   1        104.61        104.18         9.96 o                         
  -2  17   1        211.23        219.31        17.22 o                         
  -1  17   1          0.18         12.70         7.56 o                         
   0  17   1       1068.61       1134.41        25.85 o                         
   1  17   1         31.02         30.49         8.43 o                         
 -12   0   2       1475.26       1608.20        55.86 o                         
 -10   0   2        159.39        171.97        16.98 o                         
  -8   0   2       2421.53       2516.69        77.42 o                         
  -6   0   2       1767.13       1410.73       123.89 o                         
  -4   0   2         31.38         33.80        14.94 o                         
  -2   0   2       7487.91       7041.37       101.24 o                         
   0   0   2      11405.57      10992.86       139.37 o                         
   2   0   2       7681.61       7287.16        78.16 o                         
   4   0   2        325.25        363.45        30.91 o                         
   6   0   2        579.32        661.47        60.97 o                         
   8   0   2         76.96         65.08        12.95 o                         
  10   0   2       3333.32       3333.34        99.58 o                         
 -12   1   2       2179.49       2123.09        43.67 o                         
 -11   1   2         76.07        140.16        22.60 o                         
 -10   1   2          0.31        -11.86        11.86 o                         
  -9   1   2         32.76         36.85         7.48 o                         
  -8   1   2       1598.77       1659.63        34.48 o                         
  -7   1   2          2.88          3.49         4.28 o                         
  -6   1   2       7793.19       7684.18       152.34 o                         
  -5   1   2        142.47        147.99        16.45 o                         
  -4   1   2       5875.29       5733.80        69.43 o                         
  -3   1   2        607.90        632.63        14.51 o                         
  -2   1   2       5634.28       5420.67        64.98 o                         
  -1   1   2       3409.60       3351.74        39.47 o                         
   0   1   2        948.54        862.59        34.64 o                         
   1   1   2       6882.68       6802.86        85.62 o                         
   2   1   2        911.27        889.23        25.12 o                         
   3   1   2        161.45        176.11        10.56 o                         
   4   1   2       6895.18       7429.72       128.30 o                         
   5   1   2        977.37        957.87        43.02 o                         
   6   1   2       5338.24       5542.11       141.54 o                         
   7   1   2        632.47        625.49        20.97 o                         
   8   1   2       7091.27       6530.98       244.58 o                         
   9   1   2        239.80        235.83        18.83 o                         
  10   1   2        128.58        132.31        16.16 o                         
  11   1   2         16.73         19.78         6.22 o                         
 -11   2   2        150.44        277.37        21.64 o                         
 -10   2   2       1665.99       1744.62        46.53 o                         
  -9   2   2        432.79        475.57        28.03 o                         
  -8   2   2        747.33        795.02        21.83 o                         
  -7   2   2         99.17        125.66         9.93 o                         
  -6   2   2       2158.79       1946.81        95.30 o                         
  -5   2   2       3525.38       3893.10        81.56 o                         
  -4   2   2       1351.20       1458.13        32.66 o                         
  -3   2   2       3707.16       3982.75        53.24 o                         
  -2   2   2        258.18        305.39        12.94 o                         
  -1   2   2        676.12        631.44        23.78 o                         
   0   2   2      31874.85      31282.98       172.32 o                         
   1   2   2      24523.10      24899.31       180.44 o                         
   2   2   2       6520.58       6240.82        80.56 o                         
   3   2   2       1031.27       1072.29        31.64 o                         
   4   2   2        172.41        176.53        14.48 o                         
   5   2   2       1416.31       1413.21        70.08 o                         
   6   2   2         20.02          8.47         8.00 o                         
   7   2   2          7.49          7.99         6.82 o                         
   8   2   2       1101.76       1076.32        39.67 o                         
   9   2   2        508.40        508.86        32.22 o                         
  10   2   2        975.82        968.70        78.32 o                         
  11   2   2        803.27        725.24        21.87 o                         
 -11   3   2        187.15        322.20        22.17 o                         
 -10   3   2         13.19          0.08         7.83 o                         
  -9   3   2        553.07        520.16        18.71 o                         
  -8   3   2        684.91        697.22        22.94 o                         
  -7   3   2        261.15        307.07        14.66 o                         
  -6   3   2       1193.74       1108.64        51.00 o                         
  -5   3   2       4961.84       5372.80       102.51 o                         
  -4   3   2      17463.93      17585.35       148.97 o                         
  -3   3   2      20230.92      21495.78       175.67 o                         
  -2   3   2       1467.65       1423.03        34.55 o                         
  -1   3   2         70.02         84.68        12.89 o                         
   0   3   2       8026.05       8009.77        91.22 o                         
   1   3   2      29038.87      30496.78       237.93 o                         
   2   3   2       7250.63       7657.78        73.50 o                         
   3   3   2        439.38        402.97        30.23 o                         
   4   3   2       5037.58       5161.89       127.53 o                         
   5   3   2        800.80        828.95        72.95 o                         
   6   3   2       1343.54       1305.74        33.74 o                         
   7   3   2       1114.56        996.15        43.60 o                         
   8   3   2       1348.64       1308.00        57.30 o                         
   9   3   2        486.20        541.83        25.97 o                         
  10   3   2         21.76         22.80         9.48 o                         
  11   3   2         33.93         -8.12         8.12 o                         
 -10   4   2       1290.82       1314.71        27.24 o                         
  -9   4   2        750.45        746.59        20.17 o                         
  -8   4   2       2481.29       2566.31        51.41 o                         
  -7   4   2        172.56        171.59        10.17 o                         
  -6   4   2         29.65         11.75        10.81 o                         
  -5   4   2       1998.51       2179.46        79.30 o                         
  -4   4   2        291.91        257.52        18.43 o                         
  -3   4   2         29.38         23.43         8.15 o                         
  -2   4   2        726.89        685.68        30.36 o                         
  -1   4   2        603.75        572.58        36.63 o                         
   0   4   2         10.22         17.35        10.65 o                         
   1   4   2       2830.03       2901.33        60.94 o                         
   2   4   2      15965.20      16468.68       225.68 o                         
   3   4   2      11892.84      12576.35       284.00 o                         
   4   4   2       2339.24       2177.49        69.05 o                         
   5   4   2         77.58         87.86        30.59 o                         
   6   4   2         21.77          2.69        10.11 o                         
   7   4   2       1615.17       1698.35        54.50 o                         
   8   4   2       1834.83       1838.32        50.49 o                         
   9   4   2          0.00         -6.35         6.35 o                         
  10   4   2        765.51        797.57        35.35 o                         
  11   4   2        450.44        364.76        16.10 o                         
 -10   5   2          6.41         41.77        15.42 o                         
  -9   5   2          0.52         -9.23         9.23 o                         
  -8   5   2        554.67        531.41        19.08 o                         
  -7   5   2        831.53        830.60        23.62 o                         
  -6   5   2        275.24        233.43        21.70 o                         
  -5   5   2         97.39         93.39        17.73 o                         
  -4   5   2       5389.85       5332.96        86.35 o                         
  -3   5   2       1583.64       1530.97        55.03 o                         
  -2   5   2       5497.16       5375.95       160.34 o                         
  -1   5   2        231.98        211.37        27.17 o                         
   0   5   2       2672.61       2765.23        76.70 o                         
   1   5   2       4509.87       4710.31        88.21 o                         
   2   5   2       2806.37       2823.57        60.70 o                         
   3   5   2        340.10        445.81        39.58 o                         
   4   5   2       1955.71       1819.46        68.05 o                         
   5   5   2       1837.77       1789.92        82.16 o                         
   6   5   2        314.60        334.17        18.61 o                         
   7   5   2         62.55         52.47        10.55 o                         
   8   5   2        425.90        452.06        33.04 o                         
   9   5   2         54.52         32.50        15.80 o                         
  10   5   2         10.46         10.96         8.52 o                         
  11   5   2        269.08        275.76        21.29 o                         
 -11   6   2        151.42        424.56       223.75 o                         
 -10   6   2       1469.31       1429.00        71.69 o                         
  -9   6   2        342.50        344.33        17.40 o                         
  -8   6   2       1556.45       1547.88        38.83 o                         
  -7   6   2        121.59        109.89        10.78 o                         
  -6   6   2        642.74        664.97        20.17 o                         
  -5   6   2       2042.10       2223.24        90.61 o                         
  -4   6   2        423.16        358.80        27.02 o                         
  -3   6   2       3910.82       4101.75        79.58 o                         
  -2   6   2       1012.47        964.08        47.26 o                         
  -1   6   2       5403.51       5469.56       106.74 o                         
   0   6   2        242.47        213.07        19.42 o                         
   1   6   2       1324.43       1323.51        51.71 o                         
   2   6   2       2082.32       1910.43        54.81 o                         
   3   6   2       5164.17       5293.59       141.54 o                         
   4   6   2       2308.58       2161.86        80.22 o                         
   5   6   2        604.56        653.31        22.86 o                         
   6   6   2        398.83        425.57        21.51 o                         
   7   6   2       1458.92       1455.41        50.98 o                         
   8   6   2        721.61        676.28        48.05 o                         
   9   6   2          1.41         -1.45        12.22 o                         
  10   6   2        695.69        793.15        27.86 o                         
 -11   7   2       1589.54       1432.16       115.47 o                         
 -10   7   2        314.96        313.87        25.53 o                         
  -9   7   2          0.85          7.07         6.36 o                         
  -8   7   2        251.78        230.41        15.86 o                         
  -7   7   2       7393.83       7090.01        82.39 o                         
  -6   7   2        869.09        863.76        23.77 o                         
  -5   7   2        118.60        159.52        14.45 o                         
  -4   7   2       4291.45       4514.59       116.41 o                         
  -3   7   2       1140.07       1087.24        70.34 o                         
  -2   7   2       4268.11       4297.80       159.90 o                         
  -1   7   2       1727.78       1973.79        94.39 o                         
   0   7   2         29.49         21.03         9.24 o                         
   1   7   2        768.70        680.99        34.74 o                         
   2   7   2          8.27         13.94         7.18 o                         
   3   7   2        344.02        372.97        41.91 o                         
   4   7   2        244.24        226.03        16.39 o                         
   5   7   2       3008.62       2802.28        53.43 o                         
   6   7   2       1209.24       1212.11        35.90 o                         
   7   7   2        314.35        332.30        19.16 o                         
   8   7   2        200.53        175.12        19.68 o                         
   9   7   2        187.77        126.14        24.28 o                         
  10   7   2        268.28        264.34        21.77 o                         
 -10   8   2        616.78        636.07        27.06 o                         
  -9   8   2        151.32        150.49        12.08 o                         
  -8   8   2       1337.82       1338.16        40.71 o                         
  -7   8   2        150.99        142.46        13.49 o                         
  -6   8   2        636.70        575.12        21.95 o                         
  -5   8   2       3180.73       3096.60        65.52 o                         
  -4   8   2       1044.56       1016.58        28.83 o                         
  -3   8   2       2131.48       2171.30        81.55 o                         
  -2   8   2       3743.35       3852.92       106.68 o                         
  -1   8   2       4481.31       4552.94       113.38 o                         
   0   8   2       3717.54       3460.93        81.54 o                         
   1   8   2       2931.69       2970.58        75.43 o                         
   2   8   2        799.23        795.08        52.09 o                         
   3   8   2       4341.59       4124.32        68.89 o                         
   4   8   2         80.36         96.01         8.73 o                         
   5   8   2          5.05          1.82        10.66 o                         
   6   8   2         72.92         80.60        12.93 o                         
   7   8   2          5.78         13.81         8.50 o                         
   8   8   2         79.50         82.73        11.59 o                         
   9   8   2         28.47         20.97         8.67 o                         
  10   8   2         35.22         44.66        15.19 o                         
 -10   9   2        415.92        442.05        20.66 o                         
  -9   9   2        187.13        202.23        22.51 o                         
  -8   9   2        506.63        461.36        31.68 o                         
  -7   9   2       2174.18       2233.29        64.82 o                         
  -6   9   2        578.73        509.73        22.00 o                         
  -5   9   2       1752.49       1689.93        43.72 o                         
  -4   9   2        799.50        801.38        22.11 o                         
  -3   9   2       3612.97       3569.21        47.69 o                         
  -2   9   2       1990.26       1952.81        44.77 o                         
  -1   9   2          0.03          5.26        10.58 o                         
   0   9   2         11.06         11.45        12.25 o                         
   1   9   2        236.17        267.41        31.77 o                         
   2   9   2       1316.97       1255.24        32.74 o                         
   3   9   2        323.44        308.79        15.04 o                         
   4   9   2        118.51        110.02        10.36 o                         
   5   9   2        658.70        623.46        23.01 o                         
   6   9   2       3449.94       3445.32        64.70 o                         
   7   9   2        938.48        885.00        29.28 o                         
   8   9   2        230.06        230.23        20.46 o                         
   9   9   2        164.51        180.27        15.51 o                         
 -10  10   2         69.46         53.66         7.73 o                         
  -9  10   2        684.67        774.29        31.45 o                         
  -8  10   2        464.96        487.75        30.18 o                         
  -7  10   2        402.46        383.32        23.62 o                         
  -6  10   2        682.79        645.86        25.71 o                         
  -5  10   2       1434.58       1394.37        30.98 o                         
  -4  10   2        802.24        728.29        22.60 o                         
  -3  10   2         79.01         59.24         7.59 o                         
  -2  10   2        652.01        643.98        18.37 o                         
  -1  10   2       1354.75       1291.27        28.35 o                         
   0  10   2       4676.87       4525.15        54.53 o                         
   1  10   2       1869.87       1781.21        31.26 o                         
   2  10   2         76.62         64.85         7.42 o                         
   3  10   2        862.91        857.14        31.20 o                         
   4  10   2        179.98        182.62        13.61 o                         
   5  10   2        402.62        410.76        20.42 o                         
   6  10   2        232.36        266.62        16.52 o                         
   7  10   2          0.75          3.70         6.63 o                         
   8  10   2         62.38         77.55        12.50 o                         
   9  10   2         51.58         60.05        11.18 o                         
  -9  11   2          2.85         10.13         8.12 o                         
  -8  11   2        856.11        921.67        72.97 o                         
  -7  11   2        147.94        142.43        12.40 o                         
  -6  11   2        107.15        108.76        11.83 o                         
  -5  11   2       1039.87       1065.15        28.86 o                         
  -4  11   2          0.67         -0.44         5.89 o                         
  -3  11   2       2138.45       2071.23        39.82 o                         
  -2  11   2        216.79        226.82        13.58 o                         
  -1  11   2       2017.47       1955.96        37.42 o                         
   0  11   2        413.10        434.10        18.56 o                         
   1  11   2          0.24         -3.77         5.86 o                         
   2  11   2        722.37        725.45        22.10 o                         
   3  11   2        678.02        659.11        27.47 o                         
   4  11   2        562.00        589.91        23.71 o                         
   5  11   2        598.69        663.52        24.60 o                         
   6  11   2       2475.11       2596.76        45.50 o                         
   7  11   2        121.02        120.75        11.71 o                         
   8  11   2          8.18         13.62        15.14 o                         
  -9  12   2        491.52        334.64        22.33 o                         
  -8  12   2        251.07        273.52        24.57 o                         
  -7  12   2        829.70        842.70        34.69 o                         
  -6  12   2         20.90         28.56         8.17 o                         
  -5  12   2          2.63         -1.96         6.15 o                         
  -4  12   2        603.19        593.88        22.21 o                         
  -3  12   2        983.66        960.97        35.62 o                         
  -2  12   2        198.43        197.04        16.76 o                         
  -1  12   2          1.20         -7.05         7.05 o                         
   0  12   2        665.85        643.77        23.43 o                         
   1  12   2        404.54        443.56        18.76 o                         
   2  12   2          6.51          9.94         6.69 o                         
   3  12   2        594.44        598.29        40.47 o                         
   4  12   2       1227.49       1325.39        40.84 o                         
   5  12   2       1179.71       1180.59        30.88 o                         
   6  12   2        402.74        390.76        17.00 o                         
   7  12   2         15.62          8.58         4.33 o                         
  -8  13   2         45.33         44.67        11.07 o                         
  -7  13   2         40.34         45.37         9.68 o                         
  -6  13   2          7.21         -2.09        10.52 o                         
  -5  13   2        605.74        642.04        27.96 o                         
  -4  13   2          3.12          9.58         7.43 o                         
  -3  13   2        602.43        623.42        26.63 o                         
  -2  13   2       1148.12       1238.49        47.05 o                         
  -1  13   2       2830.30       2970.30        60.40 o                         
   0  13   2        450.28        458.40        25.06 o                         
   1  13   2          4.29          6.08        10.20 o                         
   2  13   2         94.85         97.43        14.77 o                         
   3  13   2       1839.07       1954.49        48.44 o                         
   4  13   2        332.58        310.31        22.65 o                         
   5  13   2         62.02         67.25        11.86 o                         
   6  13   2         74.32         67.81        12.16 o                         
   7  13   2        396.25        339.66        60.55 o                         
  -7  14   2        787.80        726.09        34.31 o                         
  -6  14   2         10.91          3.73         6.54 o                         
  -5  14   2         29.64         33.95         6.87 o                         
  -4  14   2         29.33         10.62         7.06 o                         
  -3  14   2        354.42        366.45        22.31 o                         
  -2  14   2        144.64        149.35        14.15 o                         
  -1  14   2          5.34         11.90         8.57 o                         
   0  14   2        209.76        196.87        16.77 o                         
   1  14   2        972.06       1037.56        41.38 o                         
   2  14   2         52.07         21.25        12.12 o                         
   3  14   2        764.04        808.45        27.51 o                         
   4  14   2        503.64        574.17        28.94 o                         
   5  14   2        121.98        149.42        14.48 o                         
   6  14   2          6.22          8.38        10.65 o                         
  -5  15   2        957.95        995.67        30.00 o                         
  -4  15   2          4.20         -2.39         6.20 o                         
  -3  15   2        153.95        162.96        13.50 o                         
  -2  15   2        594.73        650.14        21.18 o                         
  -1  15   2        400.08        446.26        21.09 o                         
   0  15   2        569.00        603.96        22.37 o                         
   1  15   2          0.20          4.25         6.17 o                         
   2  15   2        524.06        563.19        21.93 o                         
   3  15   2        659.59        707.05        36.58 o                         
   4  15   2         24.36         11.02        12.10 o                         
   5  15   2         85.16         65.86         8.90 o                         
  -4  16   2         65.45         62.81         8.81 o                         
  -3  16   2        134.49        127.99        12.96 o                         
  -2  16   2        112.85        116.20        10.16 o                         
  -1  16   2        303.00        344.26        13.79 o                         
   0  16   2        321.36        338.92        18.44 o                         
   1  16   2       1452.01       1656.70        38.55 o                         
   2  16   2         20.73         21.01         6.09 o                         
   3  16   2         16.93         17.07         7.03 o                         
  -2  17   2         47.16         36.36         8.54 o                         
  -1  17   2          4.11         -1.18         6.02 o                         
   0  17   2          2.67          5.01         6.03 o                         
 -11   0   3       2659.90       2768.45        67.95 o                         
  -9   0   3        451.32        498.13        34.86 o                         
  -7   0   3        206.00        210.33        14.99 o                         
  -5   0   3       3494.65       3032.06        94.10 o                         
  -3   0   3       2852.17       2870.73        60.71 o                         
  -1   0   3         51.15         38.87        15.22 o                         
   1   0   3       1418.48       1256.65        61.48 o                         
   3   0   3       1262.89       1263.71        37.55 o                         
   5   0   3       4763.95       5204.43       254.52 o                         
   7   0   3       3641.63       3664.03       122.26 o                         
   9   0   3        757.23        771.04        54.82 o                         
  11   0   3        658.32        529.60        28.45 o                         
 -11   1   3       1567.96       1678.16        50.73 o                         
 -10   1   3        185.43        203.81        20.92 o                         
  -9   1   3        118.44        130.58        19.19 o                         
  -8   1   3        252.00        287.89        13.53 o                         
  -7   1   3       4464.42       4747.28        67.09 o                         
  -6   1   3        730.55        760.18        48.36 o                         
  -5   1   3        941.42        827.82        53.78 o                         
  -4   1   3        460.92        534.39        16.43 o                         
  -3   1   3        451.66        483.34        15.75 o                         
  -2   1   3       2152.59       2223.37        40.55 o                         
  -1   1   3       1003.42       1018.12        26.23 o                         
   0   1   3       2373.03       2268.03        58.00 o                         
   1   1   3      22519.75      21380.80       181.64 o                         
   2   1   3        695.71        685.55        24.52 o                         
   3   1   3       9772.42       9255.11       101.13 o                         
   4   1   3       3915.77       3901.72        60.15 o                         
   5   1   3        400.59        412.00        41.73 o                         
   6   1   3         72.79         53.58        10.25 o                         
   7   1   3          1.83          2.58         9.06 o                         
   8   1   3        245.36        257.21        26.37 o                         
   9   1   3        710.62        753.78        34.60 o                         
  10   1   3        147.65        149.29        16.47 o                         
  11   1   3       1260.04       1008.15        30.74 o                         
 -11   2   3       2386.62       2598.53        64.39 o                         
 -10   2   3        325.90        323.18        16.22 o                         
  -9   2   3        248.68        246.82        13.39 o                         
  -8   2   3       1805.23       1899.76        33.89 o                         
  -7   2   3        140.71        172.36        11.26 o                         
  -6   2   3        100.84         69.88        21.06 o                         
  -5   2   3       8732.61       8980.95       155.90 o                         
  -4   2   3         30.10         54.94         9.32 o                         
  -3   2   3       5448.79       5533.03        61.72 o                         
  -2   2   3      12764.75      13431.57       107.17 o                         
  -1   2   3        121.72        101.01         9.94 o                         
   0   2   3       1683.27       1491.99        40.58 o                         
   1   2   3       1504.92       1444.91        40.20 o                         
   2   2   3        372.15        319.44        21.68 o                         
   3   2   3        541.04        531.08        25.49 o                         
   4   2   3       4573.92       4729.06        69.68 o                         
   5   2   3        526.03        487.68        44.83 o                         
   6   2   3         10.47          7.36         5.98 o                         
   7   2   3       2781.21       2980.66        61.37 o                         
   8   2   3        350.55        364.78        29.85 o                         
   9   2   3       1214.79       1218.88        70.12 o                         
  10   2   3        226.83        205.82        17.50 o                         
  11   2   3        166.08        104.08         9.72 o                         
 -11   3   3       1125.21       1473.88       131.43 o                         
 -10   3   3       1056.79       1101.35        38.27 o                         
  -9   3   3       1274.41       1315.11        25.29 o                         
  -8   3   3       2234.66       2250.59        63.16 o                         
  -7   3   3       4160.78       4283.20        64.88 o                         
  -6   3   3       5808.71       5825.08       130.44 o                         
  -5   3   3       3143.61       3122.38        79.77 o                         
  -4   3   3        467.46        538.45        25.20 o                         
  -3   3   3       1681.07       1776.11        42.45 o                         
  -2   3   3       9974.03      10320.66       101.10 o                         
  -1   3   3         16.04         31.89        10.55 o                         
   0   3   3        104.89         66.67        11.86 o                         
   1   3   3      12887.99      12682.72       123.35 o                         
   2   3   3       6331.74       6810.22       135.58 o                         
   3   3   3       6485.21       6212.42        89.53 o                         
   4   3   3       6913.10       6830.47       150.73 o                         
   5   3   3        358.48        318.12        47.39 o                         
   6   3   3        455.19        444.57        26.74 o                         
   7   3   3        190.50        189.81        21.04 o                         
   8   3   3        637.68        716.62        39.95 o                         
   9   3   3       1057.85       1063.57        56.66 o                         
  10   3   3         52.43         67.94        11.07 o                         
 -10   4   3        867.38        972.42        50.48 o                         
  -9   4   3          1.95         -1.81         6.08 o                         
  -8   4   3       3332.99       3260.64        45.83 o                         
  -7   4   3       1331.92       1303.24        23.18 o                         
  -6   4   3        598.37        594.02        45.67 o                         
  -5   4   3       4920.09       4970.89       121.17 o                         
  -4   4   3       1750.00       1916.55        54.82 o                         
  -3   4   3      11212.40      11091.35       125.89 o                         
  -2   4   3       3619.95       3692.99        78.60 o                         
  -1   4   3       3804.40       3797.66        76.71 o                         
   0   4   3        400.31        419.82        26.28 o                         
   1   4   3         62.10         66.67        12.44 o                         
   2   4   3       2361.56       2738.42        61.17 o                         
   3   4   3       1033.36        953.61        54.75 o                         
   4   4   3         11.62          9.09         9.89 o                         
   5   4   3        684.57        637.92        71.04 o                         
   6   4   3       1783.45       1738.16        47.25 o                         
   7   4   3        539.28        573.20        33.05 o                         
   8   4   3        314.32        349.91        36.78 o                         
   9   4   3        119.89        114.22        19.19 o                         
  10   4   3        982.34        952.11        46.13 o                         
  11   4   3       1116.47       1017.07        37.14 o                         
 -10   5   3        435.88        553.14        77.19 o                         
  -9   5   3       3779.97       3857.71        39.15 o                         
  -8   5   3         71.63         75.27         8.40 o                         
  -7   5   3       2337.51       2359.02        31.20 o                         
  -6   5   3          4.22          5.50         5.62 o                         
  -5   5   3       2752.16       2794.12        96.99 o                         
  -4   5   3        333.07        274.61        23.19 o                         
  -3   5   3        429.28        372.62        30.19 o                         
  -2   5   3          3.06         13.21        11.39 o                         
  -1   5   3        402.40        368.40        33.76 o                         
   0   5   3       2539.12       2455.40        81.24 o                         
   1   5   3      11190.29      11528.03       169.85 o                         
   2   5   3       1342.28       1418.16        50.42 o                         
   3   5   3       4936.03       4659.92       128.82 o                         
   4   5   3       2216.47       2096.35        88.05 o                         
   5   5   3       3401.00       3443.93        54.54 o                         
   6   5   3         12.50          4.63         7.29 o                         
   7   5   3        212.64        162.67        20.46 o                         
   8   5   3        414.90        424.77        39.80 o                         
   9   5   3       2602.95       2641.18        91.32 o                         
  10   5   3         29.14          2.97        20.68 o                         
 -11   6   3         29.50        328.80       244.29 o                         
 -10   6   3        647.40        579.75        32.60 o                         
  -9   6   3          1.67          2.52         8.25 o                         
  -8   6   3         26.46         23.06         6.57 o                         
  -7   6   3         75.30         85.98         9.96 o                         
  -6   6   3       2627.30       2522.11        45.18 o                         
  -5   6   3        280.90        284.04        34.06 o                         
  -4   6   3        259.14        274.94        25.64 o                         
  -3   6   3       9570.03       9706.14       171.98 o                         
  -2   6   3       4826.69       5232.93       124.16 o                         
  -1   6   3       3764.29       3495.68        88.37 o                         
   0   6   3        525.99        570.23        44.63 o                         
   1   6   3       2978.76       3172.23        83.75 o                         
   2   6   3       2204.12       2535.05       100.69 o                         
   3   6   3       1892.72       2008.06        91.78 o                         
   4   6   3         87.85         35.99        14.45 o                         
   5   6   3       1099.16       1062.73        27.59 o                         
   6   6   3       2276.86       2213.00        82.57 o                         
   7   6   3        359.03        321.14        25.81 o                         
   8   6   3         43.80         23.64        15.08 o                         
   9   6   3        145.02        127.27        26.80 o                         
  10   6   3        363.00        322.67        51.06 o                         
 -11   7   3         20.72        284.69       212.73 o                         
 -10   7   3        166.17        143.49        13.62 o                         
  -9   7   3       1818.02       1903.87        56.19 o                         
  -8   7   3        123.49        133.00        14.73 o                         
  -7   7   3       2211.13       2218.18        44.23 o                         
  -6   7   3        891.80        854.93        25.69 o                         
  -5   7   3          3.37         12.90         9.07 o                         
  -4   7   3       2384.69       2357.31        76.51 o                         
  -3   7   3        239.20        240.01        24.25 o                         
  -2   7   3       1749.77       1918.73        63.47 o                         
  -1   7   3       2979.33       2984.77        76.99 o                         
   0   7   3       6349.99       6348.88       135.44 o                         
   1   7   3       1409.22       1351.86        50.42 o                         
   2   7   3          0.08          3.37        14.74 o                         
   3   7   3       5013.50       5152.25       156.36 o                         
   4   7   3       1199.49       1164.78        26.98 o                         
   5   7   3       1242.09       1256.14        30.04 o                         
   6   7   3        123.30        107.53        11.25 o                         
   7   7   3          1.41          3.98         7.84 o                         
   8   7   3        692.24        644.81        52.48 o                         
   9   7   3        226.24        211.79        42.62 o                         
  10   7   3        260.57        270.09        23.22 o                         
 -10   8   3       1447.10       1433.04        75.91 o                         
  -9   8   3        280.20        278.98        18.41 o                         
  -8   8   3       1083.74       1093.46        45.52 o                         
  -7   8   3       4098.37       4174.96        88.67 o                         
  -6   8   3       2452.90       2464.60        79.46 o                         
  -5   8   3        289.38        258.72        14.93 o                         
  -4   8   3        324.40        329.59        14.55 o                         
  -3   8   3       1614.31       1644.68        63.92 o                         
  -2   8   3        461.02        383.68        31.43 o                         
  -1   8   3       1060.44       1062.90        49.88 o                         
   0   8   3       1424.40       1458.10        57.50 o                         
   1   8   3        534.37        528.22        34.51 o                         
   2   8   3         38.13         53.37        20.47 o                         
   3   8   3        318.10        328.01        17.61 o                         
   4   8   3        131.63        164.24        12.17 o                         
   5   8   3       1694.67       1658.42        36.45 o                         
   6   8   3       2070.69       2089.08        64.77 o                         
   7   8   3       1176.84       1106.13        42.92 o                         
   8   8   3        456.37        411.31        52.27 o                         
   9   8   3        359.39        331.42        29.99 o                         
 -10   9   3        442.66        431.52        21.12 o                         
  -9   9   3        405.32        422.98        21.17 o                         
  -8   9   3        729.76        683.31        44.39 o                         
  -7   9   3        551.06        505.53        30.44 o                         
  -6   9   3          2.19         -2.66         7.43 o                         
  -5   9   3        130.93        103.65        11.01 o                         
  -4   9   3        668.19        657.68        21.31 o                         
  -3   9   3        387.36        354.19        15.35 o                         
  -2   9   3        969.49        997.68        27.67 o                         
  -1   9   3       4657.85       4466.43        84.01 o                         
   0   9   3       2072.98       1826.18        35.78 o                         
   1   9   3       1104.48       1098.84        23.60 o                         
   2   9   3        718.20        687.14        20.14 o                         
   3   9   3        168.59        158.34        13.91 o                         
   4   9   3        342.33        390.10        18.09 o                         
   5   9   3        165.73        178.57        15.91 o                         
   6   9   3        179.66        162.40        11.95 o                         
   7   9   3        178.28        185.95        16.90 o                         
   8   9   3         95.15         89.20        13.53 o                         
   9   9   3        287.94        302.42        44.82 o                         
 -10  10   3        604.61        513.04        48.23 o                         
  -9  10   3        186.66        167.90        15.39 o                         
  -8  10   3         64.99         58.72         9.97 o                         
  -7  10   3       2274.64       2242.19        54.02 o                         
  -6  10   3       1905.33       1935.68        47.09 o                         
  -5  10   3        114.30        121.29         9.55 o                         
  -4  10   3        852.07        795.82        24.02 o                         
  -3  10   3         96.17         93.17         9.64 o                         
  -2  10   3       2113.35       2041.66        32.70 o                         
  -1  10   3       1093.30       1168.40        27.15 o                         
   0  10   3       1184.20       1163.98        24.67 o                         
   1  10   3          1.83         -3.11         5.62 o                         
   2  10   3         40.98         33.35         6.57 o                         
   3  10   3        420.65        366.95        20.92 o                         
   4  10   3       1209.15       1222.02        36.16 o                         
   5  10   3       1389.62       1310.02        34.53 o                         
   6  10   3        545.07        528.84        22.64 o                         
   7  10   3       1247.45       1345.81        41.99 o                         
   8  10   3        512.37        525.90        25.63 o                         
   9  10   3         28.18         15.30         7.52 o                         
  -9  11   3         84.42         38.93        16.92 o                         
  -8  11   3        737.93        731.86        42.24 o                         
  -7  11   3        290.75        286.93        16.43 o                         
  -6  11   3        119.64         94.28        10.86 o                         
  -5  11   3        319.19        320.84        16.65 o                         
  -4  11   3        123.36        105.84        10.71 o                         
  -3  11   3        608.75        600.91        22.10 o                         
  -2  11   3        286.58        264.87        15.81 o                         
  -1  11   3       4806.49       4820.52        58.46 o                         
   0  11   3        318.80        321.87        16.36 o                         
   1  11   3         90.29         99.23         9.45 o                         
   2  11   3         28.86         25.34         6.75 o                         
   3  11   3         52.12         47.73        11.42 o                         
   4  11   3       2602.50       2729.95        70.36 o                         
   5  11   3          0.44         -8.09         8.09 o                         
   6  11   3        601.59        651.68        26.83 o                         
   7  11   3        489.58        503.37        21.44 o                         
   8  11   3         38.59         37.93        11.50 o                         
  -9  12   3        616.92        498.71       125.57 o                         
  -8  12   3        387.73        398.27        37.03 o                         
  -7  12   3        550.48        559.35        32.77 o                         
  -6  12   3         14.27          7.82         7.22 o                         
  -5  12   3         15.83          4.92         6.76 o                         
  -4  12   3       2210.81       2266.97        68.21 o                         
  -3  12   3         22.03         21.55         9.24 o                         
  -2  12   3       3628.98       3722.05        65.99 o                         
  -1  12   3       1176.18       1231.88        33.40 o                         
   0  12   3       2427.82       2507.96        47.84 o                         
   1  12   3        853.99        841.06        28.87 o                         
   2  12   3        414.18        396.61        19.95 o                         
   3  12   3        230.51        199.47        30.63 o                         
   4  12   3       1768.88       1958.84        48.14 o                         
   5  12   3        526.06        557.67        30.58 o                         
   6  12   3        165.99        173.86        25.96 o                         
   7  12   3        160.53        127.98        12.56 o                         
  -8  13   3        330.58        318.70        23.93 o                         
  -7  13   3          2.97          6.24         7.39 o                         
  -6  13   3        215.77        223.14        16.22 o                         
  -5  13   3          2.73          0.50         8.14 o                         
  -4  13   3         40.80         34.09         8.35 o                         
  -3  13   3        205.51        195.38        24.15 o                         
  -2  13   3        290.09        288.99        19.62 o                         
  -1  13   3        638.43        674.97        25.17 o                         
   0  13   3         60.95         54.03         9.35 o                         
   1  13   3          5.76         -3.85         7.83 o                         
   2  13   3       1177.43       1214.69        82.72 o                         
   3  13   3          0.14        -11.97        11.97 o                         
   4  13   3        452.05        499.03        29.49 o                         
   5  13   3        114.86        122.71        14.72 o                         
   6  13   3        640.44        651.14        30.35 o                         
  -7  14   3          3.16         -1.14         6.54 o                         
  -6  14   3        106.93         98.61         9.57 o                         
  -5  14   3          0.16          2.35         5.39 o                         
  -4  14   3       1771.13       1903.90        49.60 o                         
  -3  14   3        187.06        176.06        16.07 o                         
  -2  14   3        924.85       1034.42        39.34 o                         
  -1  14   3         11.11          0.23        11.33 o                         
   0  14   3        166.38        181.44        15.70 o                         
   1  14   3          5.64         -4.27        10.26 o                         
   2  14   3          2.07          0.64        11.21 o                         
   3  14   3        162.86        174.25        37.69 o                         
   4  14   3        465.86        517.87        37.83 o                         
   5  14   3          1.05         -0.86         7.41 o                         
   6  14   3         29.07         24.37         9.33 o                         
  -5  15   3        175.49        158.77         9.62 o                         
  -4  15   3         50.90         46.26         8.24 o                         
  -3  15   3         23.63         15.99         7.04 o                         
  -2  15   3        120.54        141.46        10.93 o                         
  -1  15   3         15.28          2.23         7.73 o                         
   0  15   3        339.56        336.00        15.51 o                         
   1  15   3        106.57        118.22        11.76 o                         
   2  15   3       1410.83       1507.61        40.76 o                         
   3  15   3          0.77         -5.44         8.38 o                         
   4  15   3         68.17         63.05        22.99 o                         
   5  15   3        464.14        417.81        26.03 o                         
  -4  16   3        410.87        421.87        18.16 o                         
  -3  16   3         33.33         17.19         5.65 o                         
  -2  16   3         49.82         46.87         7.75 o                         
  -1  16   3        342.62        335.60        14.98 o                         
   0  16   3        113.39        105.05        12.30 o                         
   1  16   3          0.83          5.37         4.90 o                         
   2  16   3        147.68        149.09        14.26 o                         
   3  16   3        162.84        152.52         9.20 o                         
 -12   0   4         44.74       1183.90       606.37 o                         
 -10   0   4        829.58       1003.56        99.05 o                         
  -8   0   4          0.37         -9.06         9.06 o                         
  -6   0   4       6287.75       5769.77       256.52 o                         
  -4   0   4      18546.35      19329.62       185.33 o                         
  -2   0   4       6458.28       6358.64       148.54 o                         
   0   0   4       1669.41       1666.29        80.43 o                         
   2   0   4       5297.09       4765.91       281.85 o                         
   4   0   4       1447.23       1348.07        67.39 o                         
   6   0   4        117.66         81.33        12.30 o                         
   8   0   4        774.77        733.89        45.38 o                         
  10   0   4        559.81        587.32        39.36 o                         
 -11   1   4        280.28        590.41       178.38 o                         
 -10   1   4       2888.74       3194.09        50.53 o                         
  -9   1   4        311.54        378.05        21.41 o                         
  -8   1   4          6.11          0.21         8.19 o                         
  -7   1   4         45.61         30.23         6.14 o                         
  -6   1   4        231.72        227.65        26.09 o                         
  -5   1   4        694.05        818.89        54.02 o                         
  -4   1   4      13077.80      13091.99       144.03 o                         
  -3   1   4       6152.45       6413.93        91.96 o                         
  -2   1   4       2180.82       2004.27        49.50 o                         
  -1   1   4        321.12        329.21        18.81 o                         
   0   1   4       4255.75       4215.24        92.15 o                         
   1   1   4       2808.98       2734.22        76.93 o                         
   2   1   4       3505.61       3322.92        86.58 o                         
   3   1   4        786.60        764.34        35.36 o                         
   4   1   4       5896.14       5800.37        92.31 o                         
   5   1   4          0.85         12.77        11.45 o                         
   6   1   4       1635.62       1621.54        35.40 o                         
   7   1   4         23.49         23.02         6.68 o                         
   8   1   4       3127.17       3106.63        81.14 o                         
   9   1   4        210.27        200.55        16.91 o                         
  10   1   4         17.77         27.92        11.35 o                         
 -11   2   4          5.03        671.11       184.67 o                         
 -10   2   4       1127.88       1276.29        31.40 o                         
  -9   2   4        904.63        885.15        24.51 o                         
  -8   2   4        989.08       1048.24        23.96 o                         
  -7   2   4        863.44        888.28        22.06 o                         
  -6   2   4       1546.25       1339.57        79.67 o                         
  -5   2   4       2050.01       2018.62        70.00 o                         
  -4   2   4       6034.21       6237.88        78.67 o                         
  -3   2   4         61.96         67.65        10.69 o                         
  -2   2   4        414.73        416.65        21.75 o                         
  -1   2   4         44.79         64.08        12.56 o                         
   0   2   4        357.67        425.90        31.89 o                         
   1   2   4       4164.68       4427.71       100.88 o                         
   2   2   4       9165.01       8806.38       121.41 o                         
   3   2   4       1442.18       1464.50        53.33 o                         
   4   2   4       1926.53       1704.12        50.88 o                         
   5   2   4        786.89        721.46        56.57 o                         
   6   2   4         57.62         47.48         8.01 o                         
   7   2   4         10.13          8.21         7.70 o                         
   8   2   4        960.04       1022.39        46.77 o                         
   9   2   4        959.51       1013.70        58.69 o                         
  10   2   4       1088.60       1008.90       108.87 o                         
 -10   3   4        748.00        991.51        56.83 o                         
  -9   3   4        978.12        999.80        26.42 o                         
  -8   3   4          4.11         -2.49         4.83 o                         
  -7   3   4        123.93        129.99         8.28 o                         
  -6   3   4         34.47         32.72        13.33 o                         
  -5   3   4        223.87        157.23        21.49 o                         
  -4   3   4       7029.83       7101.08        99.93 o                         
  -3   3   4        268.67        278.60        16.82 o                         
  -2   3   4      11130.72      11295.59       111.99 o                         
  -1   3   4       5113.69       5085.59        88.89 o                         
   0   3   4       1969.71       1802.29        53.50 o                         
   1   3   4       1277.32       1183.10        54.19 o                         
   2   3   4        184.69        206.15        19.69 o                         
   3   3   4       1452.45       1516.65        49.10 o                         
   4   3   4       3556.32       3413.44        74.52 o                         
   5   3   4          0.92          2.14         8.32 o                         
   6   3   4        988.99        939.34        27.76 o                         
   7   3   4        155.31        153.38        19.84 o                         
   8   3   4       1824.04       1850.01       124.87 o                         
   9   3   4        486.94        539.64        31.47 o                         
  10   3   4        200.06        184.58        16.52 o                         
 -10   4   4       3437.33       3429.27        95.61 o                         
  -9   4   4        747.96        748.94        19.90 o                         
  -8   4   4       1332.00       1427.74        28.60 o                         
  -7   4   4       1071.11       1064.33        22.61 o                         
  -6   4   4       5082.31       4923.05       303.56 o                         
  -5   4   4        660.52        632.37        44.30 o                         
  -4   4   4       1591.84       1945.78        58.01 o                         
  -3   4   4       1104.46       1090.01        41.77 o                         
  -2   4   4       1031.24       1041.80        37.87 o                         
  -1   4   4         42.55         27.39         7.56 o                         
   0   4   4         18.47         14.14        10.36 o                         
   1   4   4        383.17        330.13        25.71 o                         
   2   4   4       5652.02       5704.55       132.99 o                         
   3   4   4        260.55        302.59        27.92 o                         
   4   4   4       3696.82       3522.17       134.06 o                         
   5   4   4       1965.57       1869.66        38.84 o                         
   6   4   4        489.13        462.69        20.46 o                         
   7   4   4         90.59         91.89        17.13 o                         
   8   4   4         98.25        122.07        19.49 o                         
   9   4   4        428.65        411.55        29.89 o                         
  10   4   4        326.62        304.19        42.37 o                         
 -11   5   4         78.03        721.70       468.92 o                         
 -10   5   4        246.30        627.30       158.83 o                         
  -9   5   4       1410.05       1483.76        41.90 o                         
  -8   5   4         26.73         48.28        12.52 o                         
  -7   5   4        409.60        416.83        14.74 o                         
  -6   5   4        237.20        246.18        12.71 o                         
  -5   5   4         65.76         92.01        20.75 o                         
  -4   5   4       6081.49       6131.72       110.14 o                         
  -3   5   4        239.27        243.03        22.44 o                         
  -2   5   4      15551.67      16131.02       188.91 o                         
  -1   5   4       2011.12       1948.16        64.36 o                         
   0   5   4       5201.13       5308.60       104.99 o                         
   1   5   4          5.17         11.09        10.70 o                         
   2   5   4       6418.33       6363.81       157.40 o                         
   3   5   4        537.19        577.94        49.58 o                         
   4   5   4       1545.61       1385.36        76.21 o                         
   5   5   4        532.18        514.46        18.17 o                         
   6   5   4        132.59        131.77        11.39 o                         
   7   5   4        299.15        342.44        22.02 o                         
   8   5   4        342.06        338.02        33.47 o                         
   9   5   4          2.83         -1.31         6.26 o                         
  10   5   4       1064.67       1030.88        44.48 o                         
 -11   6   4         82.02         69.73        16.71 o                         
 -10   6   4        549.20        508.96        19.65 o                         
  -9   6   4        398.56        583.77       109.72 o                         
  -8   6   4       3896.64       3827.12        67.54 o                         
  -7   6   4       4875.77       4738.23        83.97 o                         
  -6   6   4        957.95        978.26        25.23 o                         
  -5   6   4         22.80         17.92         8.87 o                         
  -4   6   4        450.09        431.98        31.91 o                         
  -3   6   4       1488.99       1414.16        54.16 o                         
  -2   6   4       2166.89       2459.79        79.81 o                         
  -1   6   4       2399.18       2643.32        97.56 o                         
   0   6   4        106.51         88.74        20.57 o                         
   1   6   4       7557.96       7698.43       160.66 o                         
   2   6   4       3523.15       3612.27       127.06 o                         
   3   6   4        721.78        772.58        60.69 o                         
   4   6   4       5261.04       5065.55        68.16 o                         
   5   6   4         89.65         80.59        10.20 o                         
   6   6   4        339.46        308.21        17.37 o                         
   7   6   4          9.66          3.99         8.29 o                         
   8   6   4        485.70        466.21        61.53 o                         
   9   6   4         78.15         59.36         9.98 o                         
  10   6   4        218.12        265.36        21.41 o                         
 -11   7   4         29.91        377.65       269.27 o                         
 -10   7   4          0.61          0.67         5.44 o                         
  -9   7   4        215.23        202.99        16.44 o                         
  -8   7   4         26.59         28.52         7.56 o                         
  -7   7   4         41.28         42.96         8.62 o                         
  -6   7   4        684.98        657.34        21.12 o                         
  -5   7   4        395.64        351.25        16.35 o                         
  -4   7   4       2069.40       2035.45        63.51 o                         
  -3   7   4         19.35          7.71         9.85 o                         
  -2   7   4       4801.08       4650.08       117.53 o                         
  -1   7   4        913.25        869.71        50.62 o                         
   0   7   4        874.91        863.96        43.56 o                         
   1   7   4       1801.06       1851.66        72.63 o                         
   2   7   4        234.04        197.05        35.07 o                         
   3   7   4        307.19        252.63        15.67 o                         
   4   7   4         31.94         32.88         6.73 o                         
   5   7   4         52.35         44.14         9.93 o                         
   6   7   4       1601.46       1568.76        36.52 o                         
   7   7   4       1744.30       1808.15        72.34 o                         
   8   7   4        959.38        900.67       164.41 o                         
   9   7   4          2.92          7.86        13.34 o                         
 -10   8   4          1.98         10.67         8.92 o                         
  -9   8   4        670.97        636.03        27.52 o                         
  -8   8   4        474.32        454.02        25.00 o                         
  -7   8   4        786.57        733.55        30.27 o                         
  -6   8   4        396.73        388.50        18.94 o                         
  -5   8   4       1881.96       1839.57        39.88 o                         
  -4   8   4        167.26        138.35        10.28 o                         
  -3   8   4        318.40        324.09        15.95 o                         
  -2   8   4        446.37        442.53        34.70 o                         
  -1   8   4       2490.61       2503.46        78.85 o                         
   0   8   4       4276.14       4314.57       102.23 o                         
   1   8   4       6794.17       6604.36       124.49 o                         
   2   8   4       2001.58       1927.44        36.75 o                         
   3   8   4         76.16         77.14        10.55 o                         
   4   8   4       1793.88       1756.44        36.58 o                         
   5   8   4        870.05        859.11        28.08 o                         
   6   8   4        333.52        334.30        16.66 o                         
   7   8   4          2.64          2.46         7.76 o                         
   8   8   4        187.38        189.60        22.32 o                         
   9   8   4         74.30         82.17        22.39 o                         
 -10   9   4        142.10        113.63        11.97 o                         
  -9   9   4        223.05        217.57        16.03 o                         
  -8   9   4         58.67         48.30        10.09 o                         
  -7   9   4        179.23        166.76        16.76 o                         
  -6   9   4       4010.61       3870.45       104.15 o                         
  -5   9   4        666.68        653.96        21.57 o                         
  -4   9   4         11.55          8.20         5.48 o                         
  -3   9   4         74.95         66.96         7.78 o                         
  -2   9   4        289.60        233.40        16.65 o                         
  -1   9   4        657.46        621.28        21.72 o                         
   0   9   4        778.92        708.14        20.68 o                         
   1   9   4       2653.86       2618.84        38.42 o                         
   2   9   4        173.34        155.11        10.91 o                         
   3   9   4        228.88        206.72        15.52 o                         
   4   9   4        327.03        297.50        19.11 o                         
   5   9   4        594.67        567.43        34.19 o                         
   6   9   4       3038.73       2766.09       131.58 o                         
   7   9   4       1941.94       1989.76        45.37 o                         
   8   9   4        270.69        272.82        19.39 o                         
   9   9   4         36.03         33.02         9.77 o                         
 -10  10   4        579.88        542.87        69.71 o                         
  -9  10   4        583.43        553.97        27.61 o                         
  -8  10   4        371.56        378.16        21.42 o                         
  -7  10   4        616.43        595.55        28.61 o                         
  -6  10   4        675.43        640.73        26.24 o                         
  -5  10   4         10.13         -3.63         6.81 o                         
  -4  10   4        834.55        867.14        25.01 o                         
  -3  10   4        131.10        118.13        10.69 o                         
  -2  10   4        777.00        739.99        24.92 o                         
  -1  10   4        425.28        439.13        17.26 o                         
   0  10   4       9209.59       9128.49        76.19 o                         
   1  10   4       1453.72       1438.11        33.09 o                         
   2  10   4          1.34         -2.11         6.17 o                         
   3  10   4       1369.18       1403.69        39.23 o                         
   4  10   4        346.70        332.53        28.23 o                         
   5  10   4       1382.59       1364.71        38.24 o                         
   6  10   4         13.46         22.19         8.16 o                         
   7  10   4        170.26        190.88        14.67 o                         
   8  10   4          1.06          1.65         5.92 o                         
  -9  11   4          1.40         -9.08        18.55 o                         
  -8  11   4        297.37        265.26        17.85 o                         
  -7  11   4        179.89        195.97        16.10 o                         
  -6  11   4       2376.63       2459.73        72.06 o                         
  -5  11   4        845.36        845.51        23.33 o                         
  -4  11   4        143.61        106.52        10.63 o                         
  -3  11   4       2193.23       2139.39        45.17 o                         
  -2  11   4        460.91        443.87        20.13 o                         
  -1  11   4       2611.81       2596.13        42.23 o                         
   0  11   4          0.63         -5.33         6.64 o                         
   1  11   4          0.30         -1.11         7.04 o                         
   2  11   4        244.43        258.10        21.67 o                         
   3  11   4        296.68        290.46        25.30 o                         
   4  11   4        106.36        103.29        17.09 o                         
   5  11   4        451.35        437.14        31.01 o                         
   6  11   4        790.86        795.32        26.17 o                         
   7  11   4        139.24        135.85        13.97 o                         
   8  11   4          3.97         11.64         6.45 o                         
  -9  12   4        597.63        645.02        29.32 o                         
  -8  12   4        414.08        452.63        79.43 o                         
  -7  12   4       1154.77       1214.66        59.37 o                         
  -6  12   4        304.98        282.97        19.28 o                         
  -5  12   4          6.08          7.39         7.19 o                         
  -4  12   4        121.51        131.70        12.80 o                         
  -3  12   4        240.02        233.24        18.00 o                         
  -2  12   4        696.95        722.74        29.87 o                         
  -1  12   4         68.54         65.14         9.95 o                         
   0  12   4       3405.58       3525.16        56.36 o                         
   1  12   4        314.25        298.67        17.99 o                         
   2  12   4         65.67         75.86        11.98 o                         
   3  12   4       1849.49       2047.98        60.68 o                         
   4  12   4        170.29        148.00        18.69 o                         
   5  12   4       1306.77       1336.90        46.46 o                         
   6  12   4         80.35         91.60        10.01 o                         
   7  12   4          0.74          0.93         5.59 o                         
  -8  13   4         85.70         95.88        14.10 o                         
  -7  13   4          3.29         10.60        22.09 o                         
  -6  13   4        124.73        131.10        12.82 o                         
  -5  13   4        441.07        483.26        19.51 o                         
  -4  13   4         34.98         31.27         7.98 o                         
  -3  13   4       2407.17       2517.02       108.44 o                         
  -2  13   4         15.22          9.91         9.35 o                         
  -1  13   4       1466.04       1497.80        61.76 o                         
   0  13   4         43.64         46.65         9.33 o                         
   1  13   4         95.12         79.82        11.56 o                         
   2  13   4         30.60         21.93        11.70 o                         
   3  13   4        416.27        448.57        31.21 o                         
   4  13   4        152.59        152.31        16.68 o                         
   5  13   4        499.18        497.70        17.17 o                         
   6  13   4        310.56        313.59        16.17 o                         
  -7  14   4        304.06        302.69        20.71 o                         
  -6  14   4         12.49         13.21         5.81 o                         
  -5  14   4        414.32        414.01        16.08 o                         
  -4  14   4          6.03          2.29         6.04 o                         
  -3  14   4         23.95         24.72         9.29 o                         
  -2  14   4         19.85         30.14        10.91 o                         
  -1  14   4        215.94        229.69        18.75 o                         
   0  14   4         26.78         24.04         8.75 o                         
   1  14   4        457.41        482.36        27.52 o                         
   2  14   4          1.37         12.09         9.99 o                         
   3  14   4       1261.71       1523.51        74.29 o                         
   4  14   4         47.58         69.26        11.39 o                         
   5  14   4         33.61         27.70         5.57 o                         
  -5  15   4        286.08        255.43        15.54 o                         
  -4  15   4          0.17          6.94         6.09 o                         
  -3  15   4        462.46        522.39        21.90 o                         
  -2  15   4         27.06         35.06         8.94 o                         
  -1  15   4          6.47         -3.97         6.84 o                         
   0  15   4        116.55        109.55        20.83 o                         
   1  15   4        759.98        813.99        70.95 o                         
   2  15   4        199.74        204.27        19.00 o                         
   3  15   4          0.38         -2.34         5.42 o                         
   4  15   4          7.14          5.08         4.47 o                         
  -3  16   4         19.79         17.82         6.32 o                         
  -2  16   4          5.32         17.44         6.85 o                         
  -1  16   4        279.68        283.49        13.05 o                         
   0  16   4         85.36         79.74        10.68 o                         
   1  16   4        468.81        521.95        19.72 o                         
   2  16   4         25.16         20.64         5.65 o                         
 -11   0   5       5664.76       6061.82        95.00 o                         
  -9   0   5         71.49         44.25        24.29 o                         
  -7   0   5       2599.46       2626.66        53.63 o                         
  -5   0   5       1478.65       1673.37        75.91 o                         
  -3   0   5      11523.82      11177.12       227.52 o                         
  -1   0   5       9305.95       8605.25       448.22 o                         
   1   0   5       2421.80       2204.06       108.48 o                         
   3   0   5       2979.93       2940.26       117.41 o                         
   5   0   5       4684.29       4650.67       110.60 o                         
   7   0   5        448.42        482.14        30.90 o                         
   9   0   5       2664.29       2679.54        93.47 o                         
 -12   1   5          1.76        330.06       176.42 o                         
 -10   1   5        193.06        430.46       119.42 o                         
  -9   1   5       1780.04       2005.67        34.22 o                         
  -8   1   5        314.76        429.43        15.21 o                         
  -7   1   5       4947.53       5078.29        69.47 o                         
  -6   1   5        196.54        185.14        38.88 o                         
  -5   1   5       9284.73       8786.94       344.55 o                         
  -4   1   5         29.20         18.49         6.56 o                         
  -3   1   5        720.98        736.22        35.35 o                         
  -2   1   5       1691.90       1760.01        51.14 o                         
  -1   1   5       7135.31       6992.13       131.24 o                         
   0   1   5        599.08        553.29        40.03 o                         
   1   1   5       1250.99       1105.43        55.94 o                         
   2   1   5        115.98         98.08        19.70 o                         
   3   1   5       8999.78       8523.34       139.93 o                         
   4   1   5          1.57          3.70        15.04 o                         
   5   1   5        114.04        131.36        11.89 o                         
   6   1   5       1316.56       1211.03        28.28 o                         
   7   1   5         78.71         82.85        10.59 o                         
   8   1   5        184.44        208.80        21.97 o                         
   9   1   5        228.77        241.74        21.41 o                         
  10   1   5         11.23          4.43         8.41 o                         
 -12   2   5         35.09        591.51       419.94 o                         
 -11   2   5       1698.10       2721.74       428.16 o                         
 -10   2   5        353.36        559.40       120.67 o                         
  -9   2   5        452.95        611.14        50.30 o                         
  -8   2   5       1591.04       1704.02        30.32 o                         
  -7   2   5         79.94         78.65         8.86 o                         
  -6   2   5          0.51          0.53        12.68 o                         
  -5   2   5         18.45         52.50        18.73 o                         
  -4   2   5        131.22        153.93        16.51 o                         
  -3   2   5       8536.47       8439.85       107.20 o                         
  -2   2   5       3446.51       3425.07        94.17 o                         
  -1   2   5       6447.52       6507.59       153.04 o                         
   0   2   5       1235.93       1206.79        59.13 o                         
   1   2   5       8581.71       8551.22       192.64 o                         
   2   2   5       1215.42       1242.80        51.16 o                         
   3   2   5       1160.81       1130.48        45.53 o                         
   4   2   5        482.45        407.07        39.63 o                         
   5   2   5       5399.59       5394.65        73.74 o                         
   6   2   5        633.85        713.31        25.10 o                         
   7   2   5        771.25        786.89        32.76 o                         
   8   2   5        744.12        760.53        48.73 o                         
   9   2   5        847.53        948.52        38.69 o                         
  10   2   5         27.56         12.10         8.31 o                         
 -10   3   5         17.14        526.27       176.54 o                         
  -9   3   5       3205.07       3381.52        94.91 o                         
  -8   3   5        429.36        507.10        28.02 o                         
  -7   3   5       3375.34       3454.50        41.72 o                         
  -6   3   5        290.69        272.36        39.31 o                         
  -5   3   5       2146.31       2046.82        77.76 o                         
  -4   3   5         14.00         45.79         9.78 o                         
  -3   3   5        310.60        331.06        26.54 o                         
  -2   3   5       5518.75       5648.44       104.52 o                         
  -1   3   5       6099.20       6477.94       115.15 o                         
   0   3   5        143.18        115.90        20.73 o                         
   1   3   5         60.46         39.61        16.43 o                         
   2   3   5        119.49        126.80        17.62 o                         
   3   3   5       3351.54       3022.14       118.75 o                         
   4   3   5        714.82        627.87        64.46 o                         
   5   3   5       1540.55       1553.42        40.19 o                         
   6   3   5       1354.43       1318.45        34.54 o                         
   7   3   5         98.23         87.28        12.53 o                         
   8   3   5          5.18         -4.66        20.04 o                         
   9   3   5          7.63          6.93        10.54 o                         
  10   3   5        577.39        487.84        83.67 o                         
 -11   4   5        395.94        403.77        52.68 o                         
 -10   4   5        270.26        809.11       249.17 o                         
  -9   4   5        451.08        587.15        80.53 o                         
  -8   4   5       2737.74       2701.92        40.58 o                         
  -7   4   5       2413.13       2497.59        36.80 o                         
  -6   4   5       1296.70       1400.45        33.12 o                         
  -5   4   5        194.95        173.20        30.41 o                         
  -4   4   5        322.26        373.38        31.76 o                         
  -3   4   5      10930.37      10985.26       138.00 o                         
  -2   4   5       4057.26       4322.54        96.61 o                         
  -1   4   5       3913.06       3642.13        88.41 o                         
   0   4   5       2905.19       2859.11        78.11 o                         
   1   4   5       2526.10       2563.93       114.90 o                         
   2   4   5         59.95         44.92        14.92 o                         
   3   4   5        189.80        204.98        24.25 o                         
   4   4   5        200.91        222.67        11.97 o                         
   5   4   5       1490.19       1469.21        38.51 o                         
   6   4   5         44.20         44.69         9.09 o                         
   7   4   5        558.00        544.24        23.13 o                         
   8   4   5         31.27         44.17        11.66 o                         
   9   4   5       1418.58       1380.69       117.85 o                         
  10   4   5        177.46        176.95        17.97 o                         
 -11   5   5         29.92         39.08        16.95 o                         
 -10   5   5        299.23        275.10        27.97 o                         
  -9   5   5       4733.33       4619.70        54.85 o                         
  -8   5   5       1425.21       1423.13        32.99 o                         
  -7   5   5       2605.67       2558.85        62.66 o                         
  -6   5   5       2734.50       2806.04        43.31 o                         
  -5   5   5        108.51        150.45        23.94 o                         
  -4   5   5          1.59          6.94         9.03 o                         
  -3   5   5       1197.04       1372.42        51.39 o                         
  -2   5   5        878.51       1023.66        50.89 o                         
  -1   5   5        112.90        101.79        18.40 o                         
   0   5   5       2115.93       2141.44        72.20 o                         
   1   5   5        165.13        171.16        28.25 o                         
   2   5   5        961.07       1141.52        70.12 o                         
   3   5   5       2497.55       2302.93       134.21 o                         
   4   5   5        650.99        621.73        23.88 o                         
   5   5   5       3668.31       3380.62       113.62 o                         
   6   5   5       1299.71       1278.05        35.92 o                         
   7   5   5         53.13         57.95         8.96 o                         
   8   5   5         23.44         31.43        11.28 o                         
   9   5   5        128.47        112.94        15.72 o                         
  10   5   5         12.11         16.95         7.89 o                         
 -11   6   5         12.75        703.78       465.83 o                         
 -10   6   5         21.13         27.42         6.77 o                         
  -9   6   5        312.64        328.29        16.25 o                         
  -8   6   5        773.18        755.79        25.20 o                         
  -7   6   5       1635.62       1575.78        33.75 o                         
  -6   6   5       3262.39       3332.05        49.53 o                         
  -5   6   5        720.91        697.41        25.47 o                         
  -4   6   5        146.35        138.21        19.58 o                         
  -3   6   5       4413.12       4503.62       117.65 o                         
  -2   6   5          0.54        -12.64        12.64 o                         
  -1   6   5       3983.32       3992.68       128.26 o                         
   0   6   5       3785.74       3862.51       123.61 o                         
   1   6   5        424.69        359.84        38.82 o                         
   2   6   5         23.63         19.89        14.84 o                         
   3   6   5        656.18        604.60        23.08 o                         
   4   6   5        278.87        267.62        15.06 o                         
   5   6   5          0.41          3.38         5.97 o                         
   6   6   5        876.49        918.33        35.49 o                         
   7   6   5       1120.93        998.93        30.60 o                         
   8   6   5       1600.17       1596.29       148.97 o                         
   9   6   5        420.70        319.64        18.45 o                         
 -11   7   5         65.16        661.53       427.31 o                         
 -10   7   5          3.26         -4.17         8.17 o                         
  -9   7   5        686.10        661.31        24.32 o                         
  -8   7   5        732.08        669.07        26.71 o                         
  -7   7   5          6.03         13.32         7.84 o                         
  -6   7   5       3781.83       3559.80        77.71 o                         
  -5   7   5       1211.33       1220.92        36.50 o                         
  -4   7   5          0.96          7.80         5.90 o                         
  -3   7   5          9.57         24.88        14.64 o                         
  -2   7   5         36.96         43.87        15.09 o                         
  -1   7   5        233.41        263.81        30.60 o                         
   0   7   5       1600.19       1543.40        83.95 o                         
   1   7   5       7770.73       7777.48       344.71 o                         
   2   7   5        636.91        604.57        23.05 o                         
   3   7   5       1068.40       1023.64        31.35 o                         
   4   7   5          9.92          9.92         6.45 o                         
   5   7   5       1094.27       1116.39        31.94 o                         
   6   7   5        491.94        463.69        23.97 o                         
   7   7   5         44.27         43.03         8.25 o                         
   8   7   5          6.72          8.34         7.93 o                         
   9   7   5        333.50        316.98        57.13 o                         
 -10   8   5        278.96        283.89        13.32 o                         
  -9   8   5        315.57        259.27        15.19 o                         
  -8   8   5          4.87         13.58         7.35 o                         
  -7   8   5        169.76        156.29        14.52 o                         
  -6   8   5       1618.40       1641.26        47.70 o                         
  -5   8   5        860.10        836.38        23.66 o                         
  -4   8   5        195.85        191.56        11.29 o                         
  -3   8   5        508.53        484.10        17.50 o                         
  -2   8   5        177.66        168.17        13.49 o                         
  -1   8   5       1632.66       1498.13        38.02 o                         
   0   8   5       3657.33       3515.49        57.78 o                         
   1   8   5        514.20        527.74        18.64 o                         
   2   8   5        109.23         97.08        10.68 o                         
   3   8   5        410.05        394.47        21.07 o                         
   4   8   5        129.40        137.02        15.61 o                         
   5   8   5         81.00         46.25         9.04 o                         
   6   8   5       1982.34       1780.28        75.35 o                         
   7   8   5       1400.80       1360.02       116.03 o                         
   8   8   5       1574.25       1511.63       169.01 o                         
   9   8   5         61.39         45.74        10.13 o                         
 -10   9   5         56.05         52.48        13.34 o                         
  -9   9   5        904.66        839.10        27.60 o                         
  -8   9   5         43.55         26.58         8.25 o                         
  -7   9   5        928.75        972.87        32.18 o                         
  -6   9   5       2146.43       2055.39        45.01 o                         
  -5   9   5       1209.79       1170.95        28.77 o                         
  -4   9   5        507.61        443.18        17.48 o                         
  -3   9   5        826.04        823.09        26.31 o                         
  -2   9   5        128.01        142.18        11.53 o                         
  -1   9   5         76.80         67.05         8.24 o                         
   0   9   5       2369.72       2320.83        37.61 o                         
   1   9   5       5822.80       5749.18        72.78 o                         
   2   9   5       3604.44       3615.85        72.91 o                         
   3   9   5       1090.93       1146.97        40.81 o                         
   4   9   5          5.75         -4.89        11.79 o                         
   5   9   5         89.15         83.28         9.58 o                         
   6   9   5        339.92        328.47        21.41 o                         
   7   9   5          9.94          0.49         6.26 o                         
   8   9   5         15.71         31.42        10.98 o                         
 -10  10   5        233.12        236.00        18.03 o                         
  -9  10   5        180.84        149.13        12.32 o                         
  -8  10   5         67.36         36.57         9.34 o                         
  -7  10   5        858.09        799.46        28.24 o                         
  -6  10   5        161.81        121.72        11.40 o                         
  -5  10   5       2340.66       2245.97        41.68 o                         
  -4  10   5       1069.87       1060.29        27.88 o                         
  -3  10   5        182.08        174.75        13.32 o                         
  -2  10   5       1213.30       1225.50        31.99 o                         
  -1  10   5        877.26        905.30        27.76 o                         
   0  10   5       2037.80       1977.20        40.54 o                         
   1  10   5        133.57        138.54        12.08 o                         
   2  10   5        172.46        167.22        14.23 o                         
   3  10   5         56.09         41.50        13.27 o                         
   4  10   5        598.98        553.51        39.72 o                         
   5  10   5         71.88         56.59        11.17 o                         
   6  10   5        592.82        568.09        26.93 o                         
   7  10   5       1560.46       1554.95        48.24 o                         
   8  10   5        155.03        125.15        15.79 o                         
  -9  11   5        223.72        145.63        33.07 o                         
  -8  11   5        297.05        306.12        20.76 o                         
  -7  11   5       1642.92       1681.13        43.97 o                         
  -6  11   5          1.46         -0.14         6.71 o                         
  -5  11   5        178.39        182.67        14.42 o                         
  -4  11   5        541.77        528.54        23.58 o                         
  -3  11   5        109.59        105.78        13.08 o                         
  -2  11   5         17.36         13.99         9.26 o                         
  -1  11   5        100.26        107.86        13.74 o                         
   0  11   5         31.98         28.56         8.75 o                         
   1  11   5        623.16        633.10        27.35 o                         
   2  11   5       1551.44       1645.49        43.06 o                         
   3  11   5         84.10         74.05        15.52 o                         
   4  11   5       1462.83       1608.26        57.35 o                         
   5  11   5        411.34        437.23        19.02 o                         
   6  11   5        725.04        747.47        28.18 o                         
   7  11   5          8.56         -0.31         6.51 o                         
  -8  12   5        427.57        400.13        23.39 o                         
  -7  12   5        242.64        238.21        19.42 o                         
  -6  12   5         19.20         10.71         7.12 o                         
  -5  12   5       1216.77       1236.97        36.62 o                         
  -4  12   5       1831.66       1847.44        45.32 o                         
  -3  12   5         31.69         32.31        12.47 o                         
  -2  12   5       1890.88       1926.79        55.28 o                         
  -1  12   5         74.99         82.31        13.13 o                         
   0  12   5          4.19         11.71         7.81 o                         
   1  12   5        263.78        271.94        18.78 o                         
   2  12   5          6.32         11.46         9.61 o                         
   3  12   5        129.25        169.20        19.75 o                         
   4  12   5        361.12        373.67        25.88 o                         
   5  12   5         69.52         74.58         8.45 o                         
   6  12   5          0.06         -5.19         5.19 o                         
  -8  13   5        704.50        727.12        31.04 o                         
  -7  13   5        292.71        296.61        47.05 o                         
  -6  13   5         47.63         60.29         9.08 o                         
  -5  13   5         71.55         62.78         8.48 o                         
  -4  13   5         12.11          9.20         5.98 o                         
  -3  13   5         25.05         30.03        10.24 o                         
  -2  13   5         12.87          3.46         8.98 o                         
  -1  13   5         37.39         38.83        13.72 o                         
   0  13   5         19.78         24.99         9.94 o                         
   1  13   5        182.79        192.04        15.79 o                         
   2  13   5         78.71         77.45        11.85 o                         
   3  13   5         65.33         52.27        17.83 o                         
   4  13   5       2783.45       3158.79        51.26 o                         
   5  13   5        267.77        258.00        13.33 o                         
   6  13   5        309.73        227.32        19.72 o                         
  -6  14   5         20.96         19.84         5.88 o                         
  -5  14   5        113.23        125.10         8.83 o                         
  -4  14   5       1190.08       1282.93        34.54 o                         
  -3  14   5          0.97        -10.44        10.44 o                         
  -2  14   5        583.98        548.54        31.53 o                         
  -1  14   5       1276.48       1272.33        40.40 o                         
   0  14   5         53.79         50.73         8.99 o                         
   1  14   5          0.20         12.13        10.93 o                         
   2  14   5        335.71        375.01        39.47 o                         
   3  14   5        292.07        300.62        16.01 o                         
   4  14   5        279.35        274.27        13.28 o                         
   5  14   5          0.23         -9.41         9.41 o                         
  -5  15   5          4.60         17.60         8.77 o                         
  -4  15   5       1474.37       1510.19        37.07 o                         
  -3  15   5          1.13         19.36         8.15 o                         
  -2  15   5        331.16        346.96        21.84 o                         
  -1  15   5        483.76        526.58        31.74 o                         
   0  15   5          9.82         10.77        11.26 o                         
   1  15   5          3.48          2.40         5.59 o                         
   2  15   5        685.48        722.71        26.32 o                         
   3  15   5          0.08          2.64         4.29 o                         
  -3  16   5        105.21        101.18        11.03 o                         
  -2  16   5        301.64        313.95        22.04 o                         
  -1  16   5         39.04         36.64         7.44 o                         
   0  16   5        195.26        186.43        20.28 o                         
   1  16   5          1.84         -3.35        10.34 o                         
 -12   0   6        445.22        565.37        32.50 o                         
 -10   0   6        255.38        270.78        26.58 o                         
  -8   0   6       2766.67       3034.76        84.38 o                         
  -6   0   6       5736.70       5797.98       265.80 o                         
  -4   0   6      17421.98      17876.77       243.11 o                         
  -2   0   6       1430.44       1692.15        62.74 o                         
   0   0   6       8062.83       7816.10       222.37 o                         
   2   0   6       2053.20       2023.40       121.38 o                         
   4   0   6       7077.87       6816.92       133.20 o                         
   6   0   6          2.19          7.94        12.90 o                         
   8   0   6         89.31         59.59        18.75 o                         
  10   0   6        195.35        150.71        15.69 o                         
 -12   1   6        381.49        548.01       118.58 o                         
 -11   1   6          4.61          2.77        26.93 o                         
 -10   1   6       2661.08       3589.70       210.05 o                         
  -9   1   6        124.16        702.12       211.74 o                         
  -8   1   6        784.93        908.57        39.72 o                         
  -7   1   6        795.27        864.07        19.08 o                         
  -6   1   6        534.89        512.39        56.88 o                         
  -5   1   6         40.98         37.61        13.22 o                         
  -4   1   6        226.33        193.94        20.74 o                         
  -3   1   6       1240.57       1326.61        51.20 o                         
  -2   1   6       4385.82       4289.00       115.48 o                         
  -1   1   6        879.52        826.91        51.14 o                         
   0   1   6       1229.21       1132.14        62.55 o                         
   1   1   6        258.52        226.49        28.84 o                         
   2   1   6       6121.33       5799.98       145.11 o                         
   3   1   6        710.56        633.57        43.02 o                         
   4   1   6        541.36        549.03        26.98 o                         
   5   1   6        599.46        612.88        30.59 o                         
   6   1   6       1377.35       1376.48        35.09 o                         
   7   1   6         18.61         21.24         8.29 o                         
   8   1   6        514.14        490.16        24.46 o                         
   9   1   6         20.36         14.97         8.35 o                         
  10   1   6        609.54        539.56        24.34 o                         
 -12   2   6        296.69        585.50       309.96 o                         
 -11   2   6        148.03        147.63        17.60 o                         
  -9   2   6        331.61        799.38       165.07 o                         
  -8   2   6       1718.73       1913.20        47.91 o                         
  -7   2   6       2312.76       2360.73        38.72 o                         
  -6   2   6       7707.92       7128.85       356.41 o                         
  -5   2   6          2.62         -4.30        12.64 o                         
  -4   2   6      11065.05      11011.81       138.34 o                         
  -3   2   6       1016.48       1053.61        47.13 o                         
  -2   2   6       1111.23       1121.45        71.02 o                         
  -1   2   6       3794.40       3972.97       114.86 o                         
   0   2   6        944.57        726.38        52.37 o                         
   1   2   6        318.95        398.49        59.20 o                         
   2   2   6       2261.49       2128.09        73.67 o                         
   3   2   6        785.38        671.66        44.17 o                         
   4   2   6       5318.48       5378.15        89.84 o                         
   5   2   6       1666.30       1597.03        43.52 o                         
   6   2   6        249.02        231.11        15.72 o                         
   7   2   6         42.07         22.14         8.70 o                         
   8   2   6        145.30        136.11        13.38 o                         
   9   2   6        423.32        402.66        57.92 o                         
  10   2   6         27.47         36.22         9.41 o                         
 -11   3   6        144.77        152.70        20.94 o                         
 -10   3   6       2856.64       3767.21       372.26 o                         
  -9   3   6          1.11        588.49       286.91 o                         
  -8   3   6         65.43         57.63        10.93 o                         
  -7   3   6       1944.00       1903.86        29.38 o                         
  -6   3   6        150.08        172.15        11.25 o                         
  -5   3   6        869.44        729.35        63.00 o                         
  -4   3   6         82.60         29.54        10.70 o                         
  -3   3   6       2524.10       2729.08        97.64 o                         
  -2   3   6      12919.33      13011.27       213.74 o                         
  -1   3   6       3871.25       4009.16       120.03 o                         
   0   3   6       4124.63       4281.11       126.20 o                         
   1   3   6        385.09        349.37        38.42 o                         
   2   3   6         10.20          8.75        12.49 o                         
   3   3   6        537.32        511.98        50.80 o                         
   4   3   6          0.65         12.96         8.74 o                         
   5   3   6        120.64        107.58        10.94 o                         
   6   3   6        945.55        989.49        31.01 o                         
   7   3   6         87.53         81.36         9.82 o                         
   8   3   6        276.02        278.01        17.81 o                         
   9   3   6         60.44         32.35        15.47 o                         
 -11   4   6        221.30        230.90        20.21 o                         
 -10   4   6        862.59        902.90        35.31 o                         
  -9   4   6        312.19        951.12       331.08 o                         
  -8   4   6       3510.78       3587.30        84.06 o                         
  -7   4   6       3706.28       3558.37       134.10 o                         
  -6   4   6       1053.98       1082.26        27.19 o                         
  -5   4   6        130.57        158.49        30.73 o                         
  -4   4   6        785.10        730.76        40.42 o                         
  -3   4   6        233.81        190.99        23.67 o                         
  -2   4   6          1.32          2.44        10.03 o                         
  -1   4   6        161.81        135.45        26.12 o                         
   0   4   6         24.81         52.76        15.81 o                         
   1   4   6        986.59        943.99        63.45 o                         
   2   4   6       1453.71       1303.03        77.03 o                         
   3   4   6         46.23         42.54         9.05 o                         
   4   4   6       7442.23       7274.74        77.17 o                         
   5   4   6         92.55         97.10        12.19 o                         
   6   4   6        570.08        618.73        25.06 o                         
   7   4   6       1072.25       1098.15        31.14 o                         
   8   4   6        126.02        131.92        21.64 o                         
   9   4   6        586.13        593.99        47.86 o                         
 -10   5   6        376.57        488.81        71.87 o                         
  -9   5   6         33.26         22.22         6.13 o                         
  -8   5   6        839.17        823.39        23.47 o                         
  -7   5   6       1245.96       1293.97        35.44 o                         
  -6   5   6        320.22        321.01        15.36 o                         
  -5   5   6       1738.80       1755.36        40.89 o                         
  -4   5   6       1070.93       1060.95        58.49 o                         
  -3   5   6          2.36          7.12        10.20 o                         
  -2   5   6      11411.93      11760.39       182.60 o                         
  -1   5   6       2160.37       2146.75        78.36 o                         
   0   5   6       2798.04       2808.10       174.82 o                         
   1   5   6       4732.39       4931.05       151.20 o                         
   2   5   6         90.86         52.81        18.30 o                         
   3   5   6        144.50        134.16        13.14 o                         
   4   5   6        114.33        114.29        11.12 o                         
   5   5   6        130.05        120.56        11.74 o                         
   6   5   6        882.17        857.28        29.53 o                         
   7   5   6        731.88        701.43        24.43 o                         
   8   5   6       1000.33        990.35        88.73 o                         
   9   5   6        137.03        101.25        10.99 o                         
 -11   6   6        306.40        279.26        41.37 o                         
 -10   6   6        900.26        793.85        24.08 o                         
  -9   6   6        104.10         84.99         8.92 o                         
  -8   6   6        475.39        501.96        23.60 o                         
  -7   6   6        233.30        219.12        13.69 o                         
  -6   6   6       1995.78       1984.32        37.32 o                         
  -5   6   6       1313.45       1320.51        37.31 o                         
  -4   6   6         17.77         17.55         6.45 o                         
  -3   6   6         22.85         11.45        12.38 o                         
  -2   6   6        277.60        264.38        36.96 o                         
  -1   6   6        611.81        611.61        44.75 o                         
   0   6   6        164.24        161.49        23.96 o                         
   1   6   6       3849.60       4002.87       142.96 o                         
   2   6   6       3539.20       3358.37        62.73 o                         
   3   6   6        175.28        180.58        16.43 o                         
   4   6   6       2886.37       2917.93        46.17 o                         
   5   6   6          1.16         -0.20         6.46 o                         
   6   6   6        989.68       1053.38        43.32 o                         
   7   6   6        734.75        748.77        24.42 o                         
   8   6   6        141.89        125.82        29.76 o                         
   9   6   6         10.38         17.68         5.50 o                         
 -11   7   6        155.69       1521.22       931.55 o                         
 -10   7   6        900.61        811.87        25.81 o                         
  -9   7   6          1.24         -7.62         7.62 o                         
  -8   7   6        428.77        409.21        21.06 o                         
  -7   7   6        893.09        866.91        32.48 o                         
  -6   7   6          2.81          3.94         6.80 o                         
  -5   7   6       2011.67       1945.21        38.59 o                         
  -4   7   6       1967.32       1822.09        33.76 o                         
  -3   7   6        414.85        413.64        18.40 o                         
  -2   7   6        781.84        812.56        29.27 o                         
  -1   7   6        442.78        436.48        22.68 o                         
   0   7   6       2696.34       2593.82        45.82 o                         
   1   7   6       7101.23       6949.26        79.80 o                         
   2   7   6        297.32        296.26        16.59 o                         
   3   7   6        497.02        514.47        26.88 o                         
   4   7   6         67.10         63.34        10.92 o                         
   5   7   6        127.33        119.62        11.39 o                         
   6   7   6        348.34        306.25        17.29 o                         
   7   7   6       2370.33       2138.16       128.65 o                         
   8   7   6        642.31        631.15        86.49 o                         
 -10   8   6        353.80        368.02        24.18 o                         
  -9   8   6         38.01         16.32         6.18 o                         
  -8   8   6         87.33         78.29        10.29 o                         
  -7   8   6        312.65        296.12        19.05 o                         
  -6   8   6       2800.46       2814.81        56.89 o                         
  -5   8   6       1404.21       1364.55        30.43 o                         
  -4   8   6        652.36        645.11        20.46 o                         
  -3   8   6        348.62        341.72        17.72 o                         
  -2   8   6         66.87         40.49         8.61 o                         
  -1   8   6         37.61         40.90         7.64 o                         
   0   8   6       2064.08       2051.50        35.23 o                         
   1   8   6       5696.52       5576.61        83.98 o                         
   2   8   6       1238.58       1236.64        33.30 o                         
   3   8   6        812.20        778.84        33.95 o                         
   4   8   6        145.25        111.09        13.47 o                         
   5   8   6          9.71         -0.65         8.41 o                         
   6   8   6        302.96        296.04        16.95 o                         
   7   8   6        930.14        885.92        53.09 o                         
   8   8   6          8.37         -1.18         8.98 o                         
 -10   9   6         29.66         28.84         7.29 o                         
  -9   9   6         97.36         76.42        17.01 o                         
  -8   9   6        787.43        761.77        34.31 o                         
  -7   9   6       1034.66       1044.95        33.13 o                         
  -6   9   6       1094.12       1072.48        34.96 o                         
  -5   9   6       1868.19       1896.75        38.06 o                         
  -4   9   6        490.15        474.17        22.05 o                         
  -3   9   6         23.94         18.79         6.41 o                         
  -2   9   6         89.12         73.97         9.50 o                         
  -1   9   6          5.28         -1.84         6.27 o                         
   0   9   6        110.89         91.97         9.42 o                         
   1   9   6       4363.73       4307.31        62.86 o                         
   2   9   6       1179.54       1177.08        33.82 o                         
   3   9   6         12.07         12.34        11.46 o                         
   4   9   6        215.22        206.61        17.63 o                         
   5   9   6        393.62        367.67        21.56 o                         
   6   9   6          7.19         22.81         6.71 o                         
   7   9   6       1010.82       1007.49       101.90 o                         
   8   9   6        843.47        683.61        33.51 o                         
  -9  10   6         36.97         31.48         7.69 o                         
  -8  10   6          0.87         -4.36         7.22 o                         
  -7  10   6        673.41        669.27        30.15 o                         
  -6  10   6        256.46        275.59        17.50 o                         
  -5  10   6        909.33        865.16        28.87 o                         
  -4  10   6        862.10        810.19        28.41 o                         
  -3  10   6         33.68         36.37         7.97 o                         
  -2  10   6        455.76        476.61        21.04 o                         
  -1  10   6        176.66        153.55        12.89 o                         
   0  10   6        780.31        745.10        23.90 o                         
   1  10   6       1617.75       1686.45        42.83 o                         
   2  10   6       1933.01       1996.59        47.04 o                         
   3  10   6          1.43          2.15        12.20 o                         
   4  10   6        116.10        116.29        13.89 o                         
   5  10   6        246.16        285.20        20.60 o                         
   6  10   6        131.07        146.57        12.80 o                         
   7  10   6        150.05        155.67        13.46 o                         
  -9  11   6        734.63        725.09        69.15 o                         
  -8  11   6        399.71        364.89        21.83 o                         
  -7  11   6        125.03        114.65        12.37 o                         
  -6  11   6        329.50        320.05        17.86 o                         
  -5  11   6         13.44         11.49         7.58 o                         
  -4  11   6        129.34        106.91        12.04 o                         
  -3  11   6       1559.67       1593.73        42.67 o                         
  -2  11   6         87.25         79.26        10.63 o                         
  -1  11   6        830.00        825.36        32.19 o                         
   0  11   6        568.78        561.98        25.68 o                         
   1  11   6        131.08        130.27        13.26 o                         
   2  11   6        505.86        488.56        23.79 o                         
   3  11   6          2.00          1.15        11.34 o                         
   4  11   6          0.02         -0.28         8.41 o                         
   5  11   6        341.80        348.51        23.93 o                         
   6  11   6         25.14         29.69         7.73 o                         
  -8  12   6         10.29         18.99        10.02 o                         
  -7  12   6        434.22        442.45        29.31 o                         
  -6  12   6         55.06         54.25         8.35 o                         
  -5  12   6         70.07         68.96         8.21 o                         
  -4  12   6          0.26         -1.64         6.70 o                         
  -3  12   6        569.81        601.11        29.47 o                         
  -2  12   6        206.49        200.17        16.81 o                         
  -1  12   6         26.64         21.97         7.00 o                         
   0  12   6          0.28          5.51        10.32 o                         
   1  12   6         32.18         20.62         8.60 o                         
   2  12   6        215.47        212.99        16.44 o                         
   3  12   6       3018.89       3282.46        58.17 o                         
   4  12   6          0.86          7.47         6.72 o                         
   5  12   6        453.96        513.11        19.53 o                         
   6  12   6        342.29        335.72        30.93 o                         
  -7  13   6         26.54         29.14        23.59 o                         
  -6  13   6         33.41         31.43         8.62 o                         
  -5  13   6         84.02         82.16         7.79 o                         
  -4  13   6        640.89        618.12        27.20 o                         
  -3  13   6       2262.52       2448.33        53.70 o                         
  -2  13   6        128.85        128.12        18.78 o                         
  -1  13   6       1062.21       1068.61        31.66 o                         
   0  13   6       1098.38       1120.43        39.88 o                         
   1  13   6         17.62          8.94         6.57 o                         
   2  13   6         25.54         25.00         6.70 o                         
   3  13   6         14.38         15.41         8.02 o                         
   4  13   6        212.47        233.06        13.74 o                         
   5  13   6        282.02        272.83        14.74 o                         
  -6  14   6        120.23         94.37        15.25 o                         
  -5  14   6         45.28         52.59         8.00 o                         
  -4  14   6        578.12        601.10        26.50 o                         
  -3  14   6        348.47        348.75        46.32 o                         
  -2  14   6         47.13         44.57        11.47 o                         
  -1  14   6        133.19        130.52        11.27 o                         
   0  14   6         90.61         82.44         9.97 o                         
   1  14   6         16.45         11.37         7.77 o                         
   2  14   6         10.51         13.06         7.63 o                         
   3  14   6       1412.54       1536.68        31.24 o                         
   4  14   6         29.05         20.37         7.21 o                         
  -5  15   6         13.41         16.97         8.36 o                         
  -4  15   6        994.25        976.44        34.72 o                         
  -3  15   6       1056.84       1102.01        57.85 o                         
  -2  15   6        280.16        287.31        18.42 o                         
  -1  15   6        856.91        848.82        28.48 o                         
   0  15   6        259.91        246.48        12.64 o                         
   1  15   6         11.88         14.20         5.89 o                         
   2  15   6        133.84        133.90        15.00 o                         
  -1  16   6        183.84        174.76        11.18 o                         
 -11   0   7        922.24       1138.15        60.79 o                         
  -9   0   7       5193.78       5598.63       185.68 o                         
  -7   0   7       1985.80       2060.44        55.90 o                         
  -5   0   7        614.63        579.94        77.61 o                         
  -3   0   7       2306.79       2396.93       134.17 o                         
  -1   0   7       8853.00       8227.40       252.62 o                         
   1   0   7       3540.38       3581.14       172.96 o                         
   3   0   7       3843.50       3926.46        88.60 o                         
   5   0   7        115.25        133.31        22.03 o                         
   7   0   7       3683.16       3771.33       114.84 o                         
   9   0   7       1636.80       1642.92        58.63 o                         
 -12   1   7         92.13        216.01        96.75 o                         
 -11   1   7        543.09        632.18        31.39 o                         
 -10   1   7        129.85        158.75        16.14 o                         
  -8   1   7        113.79        847.47       259.29 o                         
  -7   1   7       3205.91       3393.85        49.86 o                         
  -6   1   7         18.28         29.21         5.64 o                         
  -5   1   7       6728.62       6618.60       184.04 o                         
  -4   1   7         15.94         20.57        10.22 o                         
  -3   1   7      12525.50      12765.46       218.42 o                         
  -2   1   7        171.48        148.65        25.90 o                         
  -1   1   7       6765.40       7115.65       166.16 o                         
   0   1   7        233.73        283.52        35.60 o                         
   1   1   7       2350.63       2266.80        98.36 o                         
   2   1   7        405.30        358.91        40.92 o                         
   3   1   7       3034.26       2893.52        56.15 o                         
   4   1   7         54.22         31.35        11.48 o                         
   5   1   7       1474.13       1568.15        52.70 o                         
   6   1   7        163.50        145.77        15.16 o                         
   7   1   7          7.04          0.05        10.52 o                         
   8   1   7        204.44        181.20        22.04 o                         
   9   1   7        651.13        637.61        26.10 o                         
 -12   2   7        125.42        362.38       239.22 o                         
 -11   2   7       1168.85       1173.19        74.44 o                         
 -10   2   7       1174.03       1268.99        41.68 o                         
  -9   2   7       3059.67       3370.29        61.79 o                         
  -8   2   7        791.13        866.91        23.93 o                         
  -7   2   7       1228.94       1247.67        29.54 o                         
  -6   2   7        901.09        969.47        23.17 o                         
  -5   2   7         13.49         10.59        13.56 o                         
  -4   2   7       2266.89       2399.82        78.09 o                         
  -3   2   7       2967.97       2876.29       121.91 o                         
  -2   2   7        435.73        420.30        41.73 o                         
  -1   2   7       6062.94       5882.91       155.13 o                         
   0   2   7         88.89        137.85        26.30 o                         
   1   2   7       2476.08       2447.62       103.88 o                         
   2   2   7         44.69         32.01        14.85 o                         
   3   2   7       3478.48       3403.44        53.54 o                         
   4   2   7         50.69         51.56        12.80 o                         
   5   2   7        504.96        501.88        34.55 o                         
   6   2   7       1104.82       1095.00        40.86 o                         
   7   2   7        888.74        891.70        26.99 o                         
   8   2   7         43.57         28.64        12.85 o                         
   9   2   7       1408.82       1275.52        95.58 o                         
 -11   3   7        129.32        123.02        16.11 o                         
 -10   3   7        506.18        621.85        29.04 o                         
  -9   3   7       1242.07       1238.92        40.59 o                         
  -8   3   7        378.33        473.45        19.81 o                         
  -7   3   7       1896.89       2057.20        49.43 o                         
  -6   3   7         87.77         90.99         8.14 o                         
  -5   3   7        472.02        468.95        43.48 o                         
  -4   3   7        280.13        330.61        32.80 o                         
  -3   3   7       2497.53       2495.66       101.72 o                         
  -2   3   7        357.82        353.83        47.81 o                         
  -1   3   7         33.43         38.27        19.13 o                         
   0   3   7        528.35        466.38        46.72 o                         
   1   3   7         16.12          8.20        16.15 o                         
   2   3   7       1854.40       1878.21        61.24 o                         
   3   3   7       1771.33       1779.37        40.03 o                         
   4   3   7         62.36         62.84        10.72 o                         
   5   3   7       4639.84       4684.76        67.31 o                         
   6   3   7        387.46        406.47        20.18 o                         
   7   3   7        218.47        225.96        14.12 o                         
   8   3   7         16.18         22.45         9.23 o                         
   9   3   7         14.16          1.93         5.69 o                         
 -11   4   7        143.21        147.74        17.44 o                         
 -10   4   7        105.31        101.87        10.20 o                         
  -9   4   7       2831.16       3005.57        54.82 o                         
  -8   4   7         13.96          8.59         6.03 o                         
  -7   4   7        409.87        444.78        22.55 o                         
  -6   4   7         81.09         68.89         9.66 o                         
  -5   4   7         52.93         46.94         8.72 o                         
  -4   4   7       1105.89       1026.35        57.95 o                         
  -3   4   7       2842.44       2890.53       114.89 o                         
  -2   4   7          7.88         16.99        14.69 o                         
  -1   4   7       6314.03       6418.15       279.10 o                         
   0   4   7         82.67         28.93        16.12 o                         
   1   4   7       2806.16       2893.07       120.01 o                         
   2   4   7       1868.61       1816.61        45.52 o                         
   3   4   7        146.10        132.75        11.94 o                         
   4   4   7        203.91        183.16        13.30 o                         
   5   4   7        689.97        697.28        26.37 o                         
   6   4   7       1540.70       1567.19        38.15 o                         
   7   4   7        195.98        191.28        13.44 o                         
   8   4   7        548.38        434.69        21.80 o                         
   9   4   7         43.41         40.57         7.90 o                         
 -11   5   7         75.73         59.39        19.60 o                         
 -10   5   7         61.60         47.88         8.79 o                         
  -9   5   7       1105.60       1069.01        27.70 o                         
  -8   5   7        118.52        119.60        10.52 o                         
  -7   5   7        151.31        136.10        10.83 o                         
  -6   5   7       1540.43       1486.64        48.68 o                         
  -5   5   7        150.64        162.07        10.40 o                         
  -4   5   7        693.19        741.39        31.97 o                         
  -3   5   7        951.50        958.74        58.63 o                         
  -2   5   7          5.23         14.66        17.24 o                         
  -1   5   7       1064.48       1077.22        74.67 o                         
   0   5   7        784.49        830.24        67.76 o                         
   1   5   7         39.63         42.78         7.32 o                         
   2   5   7       6641.63       6602.49       153.93 o                         
   3   5   7        625.23        643.67        25.60 o                         
   4   5   7        125.50        131.90        11.50 o                         
   5   5   7       3982.47       4009.13        62.28 o                         
   6   5   7         40.29         44.81         9.38 o                         
   7   5   7        114.82        126.56        10.85 o                         
   8   5   7        291.88        292.52        26.94 o                         
 -11   6   7        251.03        216.60        34.19 o                         
 -10   6   7        184.04        589.90       206.08 o                         
  -9   6   7        591.62        622.82        23.65 o                         
  -8   6   7        213.92        192.37        14.01 o                         
  -7   6   7       3695.20       3592.71        58.90 o                         
  -6   6   7         68.19         83.73        10.89 o                         
  -5   6   7        432.37        442.04        18.69 o                         
  -4   6   7       1327.89       1289.31        26.82 o                         
  -3   6   7       1718.12       1462.64        30.94 o                         
  -2   6   7         16.34         14.07         7.57 o                         
  -1   6   7       4263.22       4194.42        67.05 o                         
   0   6   7        523.44        464.39        17.22 o                         
   1   6   7        365.67        403.01        16.74 o                         
   2   6   7       3057.32       3068.92        47.15 o                         
   3   6   7        268.17        248.10        16.82 o                         
   4   6   7         15.10         18.37         9.18 o                         
   5   6   7        306.50        293.45        17.01 o                         
   6   6   7        104.13         84.60        10.29 o                         
   7   6   7          9.46         15.64         5.81 o                         
   8   6   7       1051.41       1017.14       136.47 o                         
 -11   7   7          4.16         14.84         8.81 o                         
 -10   7   7          5.31         -6.96         6.96 o                         
  -9   7   7         67.50         85.59         9.94 o                         
  -8   7   7        314.12        270.69        24.01 o                         
  -7   7   7        857.37        904.28        34.01 o                         
  -6   7   7       5929.32       5885.90       110.24 o                         
  -5   7   7       1674.27       1665.90        40.84 o                         
  -4   7   7       1530.38       1433.66        29.14 o                         
  -3   7   7          0.32          3.88         6.52 o                         
  -2   7   7        313.06        353.24        15.56 o                         
  -1   7   7        303.93        267.72        16.01 o                         
   0   7   7        100.58         75.63         8.49 o                         
   1   7   7        425.55        403.41        17.19 o                         
   2   7   7       7108.24       6995.42        74.31 o                         
   3   7   7         38.65         44.73         9.38 o                         
   4   7   7          2.41         -0.57         8.38 o                         
   5   7   7       1017.76        943.67        40.35 o                         
   6   7   7          1.19          1.92         6.12 o                         
   7   7   7        236.21        255.59        17.67 o                         
   8   7   7        237.42        167.20        14.57 o                         
 -10   8   7        498.21        458.39        22.26 o                         
  -9   8   7         48.82         14.33         7.78 o                         
  -8   8   7         36.44          8.46        15.55 o                         
  -7   8   7       1034.04        952.49        31.99 o                         
  -6   8   7          0.22          0.39        10.37 o                         
  -5   8   7        437.35        443.94        19.65 o                         
  -4   8   7        487.22        455.02        19.05 o                         
  -3   8   7          7.27          5.34         6.54 o                         
  -2   8   7         96.50         89.11         9.88 o                         
  -1   8   7        889.06        849.26        27.72 o                         
   0   8   7       1742.76       1631.08        33.66 o                         
   1   8   7        673.13        616.55        24.34 o                         
   2   8   7        695.88        660.89        23.00 o                         
   3   8   7          2.17         -0.10         9.30 o                         
   4   8   7        114.21        123.65        14.88 o                         
   5   8   7        130.73        115.14        13.33 o                         
   6   8   7        221.09        182.20        15.03 o                         
   7   8   7        442.20        444.58        19.43 o                         
 -10   9   7         19.39         10.69         5.58 o                         
  -9   9   7         89.71         98.24        22.95 o                         
  -8   9   7          5.73          3.85         8.03 o                         
  -7   9   7        733.53        696.82        46.45 o                         
  -6   9   7       4391.15       4478.75        80.55 o                         
  -5   9   7       3978.08       3980.70        95.11 o                         
  -4   9   7       1523.58       1520.68        37.77 o                         
  -3   9   7          0.85         -2.78         6.79 o                         
  -2   9   7         58.74         49.18         7.40 o                         
  -1   9   7         29.84         34.29         7.42 o                         
   0   9   7        199.52        199.39        12.61 o                         
   1   9   7        540.79        520.11        24.22 o                         
   2   9   7        635.89        685.09        24.64 o                         
   3   9   7        751.53        780.33        36.60 o                         
   4   9   7        102.56         95.95        12.15 o                         
   5   9   7         62.41         66.85        10.80 o                         
   6   9   7        202.58        201.72        13.88 o                         
   7   9   7        350.40        339.58        37.95 o                         
  -9  10   7         66.75         55.66         9.03 o                         
  -8  10   7         62.48         53.21         9.15 o                         
  -7  10   7          6.80         12.39         8.71 o                         
  -6  10   7        218.12        218.48        15.03 o                         
  -5  10   7         11.08         19.37         7.57 o                         
  -4  10   7        183.26        208.07        15.11 o                         
  -3  10   7        103.39        101.52        12.03 o                         
  -2  10   7        127.81        133.51        11.63 o                         
  -1  10   7         30.48         29.69         8.43 o                         
   0  10   7        744.45        778.26        25.48 o                         
   1  10   7       2298.68       2405.86        44.72 o                         
   2  10   7        101.39        105.22        11.23 o                         
   3  10   7        105.22        106.82        14.00 o                         
   4  10   7        140.31        117.37        12.57 o                         
   5  10   7         13.28          8.78         6.99 o                         
   6  10   7        144.79        154.78        11.57 o                         
  -9  11   7         69.21         84.49         8.95 o                         
  -8  11   7        641.45        625.70        27.39 o                         
  -7  11   7        284.10        278.59        16.99 o                         
  -6  11   7        865.00        826.90        30.54 o                         
  -5  11   7       1566.70       1608.95        49.27 o                         
  -4  11   7        161.52        162.02        12.72 o                         
  -3  11   7          4.81         -0.75         9.03 o                         
  -2  11   7        370.20        341.50        18.86 o                         
  -1  11   7        307.46        319.61        19.55 o                         
   0  11   7         45.57         48.26         9.09 o                         
   1  11   7       1221.37       1246.74        31.97 o                         
   2  11   7        382.27        382.41        18.51 o                         
   3  11   7       1488.16       1591.14        41.07 o                         
   4  11   7        465.50        525.60        23.08 o                         
   5  11   7        224.63        249.88        14.36 o                         
   6  11   7        197.07        199.86        13.63 o                         
  -8  12   7        640.03        663.90        49.75 o                         
  -7  12   7        300.33        257.16        15.20 o                         
  -6  12   7        321.84        339.97        19.91 o                         
  -5  12   7        134.16        135.46        11.28 o                         
  -4  12   7         47.80         58.21         9.07 o                         
  -3  12   7        255.57        243.21        22.31 o                         
  -2  12   7       1574.31       1611.71        54.94 o                         
  -1  12   7         82.02         89.11        11.18 o                         
   0  12   7         83.32         97.55        10.43 o                         
   1  12   7        562.81        586.36        21.26 o                         
   2  12   7        216.54        218.86        14.08 o                         
   3  12   7          3.78          3.78         6.72 o                         
   4  12   7         48.38         63.05         8.65 o                         
   5  12   7         31.13         19.66         4.30 o                         
  -7  13   7         71.02         62.15        15.03 o                         
  -6  13   7         10.51          9.46         6.07 o                         
  -5  13   7         39.31         28.69         6.82 o                         
  -4  13   7        341.38        313.60        25.58 o                         
  -3  13   7        245.30        231.62        20.90 o                         
  -2  13   7        298.54        310.22        24.18 o                         
  -1  13   7        495.50        498.66        21.02 o                         
   0  13   7          8.47          4.02         5.44 o                         
   1  13   7          0.96         -3.29         5.69 o                         
   2  13   7        215.46        206.20        13.98 o                         
   3  13   7        434.28        416.26        17.86 o                         
   4  13   7       1156.37       1185.65        25.35 o                         
  -6  14   7          0.03         12.95         8.46 o                         
  -5  14   7         64.42         82.76        15.33 o                         
  -4  14   7          0.37         -2.28         5.01 o                         
  -3  14   7        616.38        656.61        28.72 o                         
  -2  14   7       1142.51       1192.19        43.10 o                         
  -1  14   7         53.89         55.52         6.65 o                         
   0  14   7        172.45        168.09        11.45 o                         
   1  14   7         18.72         19.98         5.83 o                         
   2  14   7        114.54        109.64         9.14 o                         
   3  14   7        230.06        232.17        13.41 o                         
  -4  15   7         35.90         35.59         9.38 o                         
  -3  15   7         52.60         52.98         7.86 o                         
  -2  15   7        560.03        582.72        33.57 o                         
  -1  15   7        133.33        109.69        16.47 o                         
   0  15   7        205.10        186.20        19.36 o                         
   1  15   7          4.65          8.43         7.23 o                         
 -12   0   8         65.63        129.77        15.97 o                         
 -10   0   8        815.10        930.28        60.94 o                         
  -8   0   8       1239.57       1228.66       112.83 o                         
  -6   0   8       4961.45       5147.02        74.51 o                         
  -4   0   8       3853.86       4067.24       190.21 o                         
  -2   0   8        599.96        430.00        64.60 o                         
   0   0   8       8852.74       9381.97       302.28 o                         
   2   0   8       2618.85       2541.03        79.13 o                         
   4   0   8        125.78        135.85        25.19 o                         
   6   0   8        374.90        408.04        27.34 o                         
   8   0   8        216.62        240.61        25.65 o                         
 -12   1   8        380.17        401.70        71.82 o                         
 -11   1   8          1.08         -5.13        21.56 o                         
 -10   1   8       1520.11       1817.78        49.00 o                         
  -9   1   8        381.44        383.40        21.49 o                         
  -8   1   8       1323.80       1458.76        35.15 o                         
  -7   1   8        171.37        170.69        10.27 o                         
  -6   1   8       4752.53       4910.38        51.82 o                         
  -5   1   8        609.34        627.26        23.34 o                         
  -4   1   8        696.95        730.87        58.49 o                         
  -3   1   8         64.83         63.61        20.60 o                         
  -2   1   8        481.32        414.24        45.50 o                         
  -1   1   8        214.65        276.82        38.64 o                         
   0   1   8       2730.23       2513.20       112.17 o                         
   1   1   8         64.35         55.65        21.82 o                         
   2   1   8       4339.90       4256.05        72.38 o                         
   3   1   8        349.53        333.47        21.35 o                         
   4   1   8       2986.10       3158.40        78.58 o                         
   5   1   8        177.74        199.85        22.50 o                         
   6   1   8       1758.06       1785.58        46.53 o                         
   7   1   8        127.83        131.19        12.94 o                         
   8   1   8        893.12        911.79        41.99 o                         
 -12   2   8         84.33        344.45       228.23 o                         
 -11   2   8         87.82         73.06        19.90 o                         
 -10   2   8        376.36        416.57        24.22 o                         
  -9   2   8        613.12        701.22        37.30 o                         
  -8   2   8        950.96       1043.93        30.14 o                         
  -7   2   8        257.41        265.23        13.16 o                         
  -6   2   8       2987.31       3086.39        46.76 o                         
  -5   2   8         38.81         28.04         6.09 o                         
  -4   2   8       2585.85       2572.30        67.73 o                         
  -3   2   8        376.97        347.70        42.11 o                         
  -2   2   8       3815.37       4032.21       138.90 o                         
  -1   2   8         89.03         56.35        20.93 o                         
   0   2   8       5197.00       5314.56       164.78 o                         
   1   2   8        564.44        589.59        26.52 o                         
   2   2   8        613.92        638.05        24.24 o                         
   3   2   8       1701.09       1734.58        55.66 o                         
   4   2   8       2421.26       2590.92        81.52 o                         
   5   2   8         31.50         11.85        10.68 o                         
   6   2   8       1123.44       1175.44        42.45 o                         
   7   2   8        293.01        296.49        17.69 o                         
   8   2   8          0.06         -3.90         9.50 o                         
 -11   3   8        219.17        188.67        17.71 o                         
 -10   3   8        398.07        455.18        23.88 o                         
  -9   3   8          3.34         15.55         8.93 o                         
  -8   3   8       1544.56       1672.91        42.41 o                         
  -7   3   8        181.48        187.00        14.78 o                         
  -6   3   8        218.55        222.88        13.52 o                         
  -5   3   8        172.59        185.00        12.93 o                         
  -4   3   8          0.36          3.24         5.37 o                         
  -3   3   8       3476.83       3435.28       129.83 o                         
  -2   3   8       4960.89       4786.03       155.33 o                         
  -1   3   8        258.15        307.25        41.49 o                         
   0   3   8       5933.76       5690.75       101.24 o                         
   1   3   8        506.42        491.24        20.98 o                         
   2   3   8        300.94        277.99        14.40 o                         
   3   3   8         12.11         15.12         7.65 o                         
   4   3   8        424.73        405.49        23.88 o                         
   5   3   8          6.50          9.71         8.58 o                         
   6   3   8         48.64         46.05        10.39 o                         
   7   3   8         30.78         19.62         9.65 o                         
   8   3   8        467.20        443.35        41.74 o                         
 -11   4   8          1.45         14.24         8.41 o                         
 -10   4   8          0.37          7.55         6.13 o                         
  -9   4   8        103.73        119.67        11.69 o                         
  -8   4   8        823.99        912.29        31.25 o                         
  -7   4   8         68.27         62.51         9.71 o                         
  -6   4   8       2137.12       2130.82        62.22 o                         
  -5   4   8        767.04        797.92        30.02 o                         
  -4   4   8       1716.56       1786.14        33.92 o                         
  -3   4   8          1.79         -1.85         5.58 o                         
  -2   4   8       1980.42       2068.55        61.02 o                         
  -1   4   8        438.77        471.18        22.93 o                         
   0   4   8        363.25        356.98        20.68 o                         
   1   4   8        181.36        166.82        11.58 o                         
   2   4   8       1345.87       1373.72        33.33 o                         
   3   4   8       3851.83       3804.77        61.94 o                         
   4   4   8       3171.66       3316.94        53.98 o                         
   5   4   8        277.64        282.75        19.50 o                         
   6   4   8       1924.80       1993.50        46.68 o                         
   7   4   8        148.35        174.20        12.67 o                         
   8   4   8         29.78          4.64         5.55 o                         
 -11   5   8        620.20        522.93        32.54 o                         
 -10   5   8       1207.00       1277.65        46.81 o                         
  -9   5   8        121.21        124.27        11.65 o                         
  -8   5   8       1946.64       2040.55        45.24 o                         
  -7   5   8        485.49        481.23        22.82 o                         
  -6   5   8       1864.81       1936.71        53.90 o                         
  -5   5   8        242.50        231.43        14.44 o                         
  -4   5   8       1096.14       1161.50        33.02 o                         
  -3   5   8       2087.56       2121.89        37.85 o                         
  -2   5   8       5538.25       5654.44        89.96 o                         
  -1   5   8          1.57          9.77         6.29 o                         
   0   5   8       3198.07       3096.30        50.36 o                         
   1   5   8       1404.38       1334.30        34.03 o                         
   2   5   8        411.42        413.00        17.74 o                         
   3   5   8          9.58         14.42         7.59 o                         
   4   5   8        329.44        338.10        21.99 o                         
   5   5   8         58.30         49.46         9.00 o                         
   6   5   8         36.94         35.82         7.71 o                         
   7   5   8         17.82         10.95         5.53 o                         
   8   5   8         70.17         39.09        10.75 o                         
 -11   6   8          0.23         -2.50         5.73 o                         
 -10   6   8        235.19        255.87        18.83 o                         
  -9   6   8         98.02         98.07        12.62 o                         
  -8   6   8        888.77        880.09        29.07 o                         
  -7   6   8        744.56        716.27        33.50 o                         
  -6   6   8       2485.64       2535.04        59.32 o                         
  -5   6   8       3265.06       3201.73        61.98 o                         
  -4   6   8        140.72        148.63        11.96 o                         
  -3   6   8       2852.59       2912.81        54.11 o                         
  -2   6   8       1377.15       1389.83        35.40 o                         
  -1   6   8        170.91        183.81        13.42 o                         
   0   6   8        842.48        848.06        24.28 o                         
   1   6   8        529.53        553.49        20.54 o                         
   2   6   8        238.58        238.78        15.85 o                         
   3   6   8        744.71        803.20        32.70 o                         
   4   6   8       2590.18       2685.59        80.65 o                         
   5   6   8         12.88         14.52         6.82 o                         
   6   6   8        820.37        828.82        27.28 o                         
   7   6   8        373.28        378.12        17.02 o                         
 -10   7   8        541.53        505.88        29.15 o                         
  -9   7   8          1.98         11.23         7.22 o                         
  -8   7   8        987.79        978.09        36.50 o                         
  -7   7   8        111.03        108.14        14.65 o                         
  -6   7   8        445.78        414.93        25.88 o                         
  -5   7   8       1739.49       1668.15        37.50 o                         
  -4   7   8        120.74        110.78        10.53 o                         
  -3   7   8        774.70        712.61        23.21 o                         
  -2   7   8       1156.90       1112.40        31.91 o                         
  -1   7   8        826.77        799.30        27.85 o                         
   0   7   8       1335.04       1333.64        31.63 o                         
   1   7   8       1442.27       1472.97        33.20 o                         
   2   7   8        813.03        828.86        28.27 o                         
   3   7   8        323.63        365.58        22.73 o                         
   4   7   8         14.17         23.40        13.32 o                         
   5   7   8        110.64        113.62        11.53 o                         
   6   7   8          0.13          2.49         6.80 o                         
   7   7   8          2.56         -1.09         4.67 o                         
 -10   8   8        236.76        227.86        14.71 o                         
  -9   8   8         32.73         36.99         7.89 o                         
  -8   8   8        275.84        260.81        19.19 o                         
  -7   8   8         14.92          9.21         9.42 o                         
  -6   8   8       1085.02       1058.40        31.73 o                         
  -5   8   8       2859.78       2848.92        58.78 o                         
  -4   8   8       1371.75       1385.09        34.85 o                         
  -3   8   8        766.70        739.04        27.41 o                         
  -2   8   8         36.04         30.54         8.81 o                         
  -1   8   8        251.24        243.27        16.38 o                         
   0   8   8        915.64        899.70        25.21 o                         
   1   8   8        355.63        358.92        18.25 o                         
   2   8   8        622.41        637.47        23.48 o                         
   3   8   8        240.85        235.18        19.01 o                         
   4   8   8        284.51        289.79        19.66 o                         
   5   8   8         86.18         79.04         9.51 o                         
   6   8   8        195.64        162.60        13.83 o                         
 -10   9   8        575.93        547.09        30.91 o                         
  -9   9   8         83.31         71.84         8.64 o                         
  -8   9   8        124.61        112.70        12.47 o                         
  -7   9   8         73.47         65.90        11.69 o                         
  -6   9   8        604.02        557.74        22.72 o                         
  -5   9   8        159.94        155.75        15.49 o                         
  -4   9   8        178.08        164.09        12.87 o                         
  -3   9   8         43.31         34.09         8.83 o                         
  -2   9   8         61.20         55.43         9.61 o                         
  -1   9   8        325.90        329.05        19.86 o                         
   0   9   8        739.98        763.14        25.18 o                         
   1   9   8        591.42        627.00        23.35 o                         
   2   9   8       2774.68       2952.30        48.65 o                         
   3   9   8        511.95        540.35        25.71 o                         
   4   9   8         93.74        108.59        12.76 o                         
   5   9   8        191.62        215.94        12.80 o                         
   6   9   8         72.82         58.58         7.31 o                         
  -9  10   8        286.23        269.63        15.73 o                         
  -8  10   8          1.06         -4.76         6.55 o                         
  -7  10   8        282.62        262.07        17.60 o                         
  -6  10   8        252.07        264.38        15.53 o                         
  -5  10   8        449.50        480.94        23.48 o                         
  -4  10   8       3345.98       3297.19        60.40 o                         
  -3  10   8        350.75        338.87        20.99 o                         
  -2  10   8        526.50        500.36        22.91 o                         
  -1  10   8        433.59        440.08        22.37 o                         
   0  10   8         34.06         33.32         8.12 o                         
   1  10   8        158.81        167.94        12.78 o                         
   2  10   8        531.30        571.23        21.65 o                         
   3  10   8        512.97        544.72        25.13 o                         
   4  10   8        200.93        196.60        16.38 o                         
   5  10   8        443.04        476.97        34.16 o                         
   6  10   8          7.34         16.53         9.31 o                         
  -8  11   8         26.75         14.67         5.10 o                         
  -7  11   8        617.41        590.65        22.96 o                         
  -6  11   8        225.34        211.19        12.70 o                         
  -5  11   8        135.64        129.69        12.52 o                         
  -4  11   8        769.27        825.14        29.33 o                         
  -3  11   8       1119.46       1095.32        40.02 o                         
  -2  11   8         51.18         35.89        13.91 o                         
  -1  11   8        702.38        736.55        27.75 o                         
   0  11   8         34.92         40.17         8.06 o                         
   1  11   8        793.82        837.01        24.95 o                         
   2  11   8       2016.60       2138.59        47.95 o                         
   3  11   8         10.60          0.48         7.40 o                         
   4  11   8        684.22        681.35        23.03 o                         
   5  11   8         13.17         12.08         4.61 o                         
  -7  12   8        475.87        434.79        28.19 o                         
  -6  12   8          1.05         -6.02         6.02 o                         
  -5  12   8        192.66        188.75        11.84 o                         
  -4  12   8       1176.36       1154.12        41.93 o                         
  -3  12   8        257.47        254.94        22.04 o                         
  -2  12   8        245.01        233.70        13.71 o                         
  -1  12   8        298.84        296.37        15.16 o                         
   0  12   8          3.45          5.03         5.93 o                         
   1  12   8         22.98         21.29        10.27 o                         
   2  12   8         98.07        101.89        11.38 o                         
   3  12   8        239.80        253.59        14.67 o                         
   4  12   8          0.19          1.51         4.72 o                         
  -6  13   8        209.49        192.35        21.54 o                         
  -5  13   8        396.33        331.13        16.06 o                         
  -4  13   8        408.88        406.90        22.95 o                         
  -3  13   8       1279.72       1284.14        41.43 o                         
  -2  13   8        229.06        224.57        18.41 o                         
  -1  13   8       1753.92       1765.31        37.32 o                         
   0  13   8        105.16         96.65         9.89 o                         
   1  13   8        100.08         96.90         7.58 o                         
   2  13   8         71.72         75.73         8.42 o                         
   3  13   8         10.62          0.59         4.46 o                         
  -5  14   8         53.99         38.31         9.80 o                         
  -4  14   8        111.66         91.99        20.72 o                         
  -3  14   8        528.36        524.39        23.42 o                         
  -2  14   8         14.01         10.90         9.07 o                         
  -1  14   8         70.37         56.97        14.02 o                         
   0  14   8        382.76        331.44        11.62 o                         
   1  14   8          0.33         -0.51         9.63 o                         
   2  14   8         13.06          9.88         6.98 o                         
 -11   0   9        902.24        826.15        48.20 o                         
  -9   0   9       2736.42       2889.10        76.60 o                         
  -7   0   9          0.19          8.10         6.93 o                         
  -5   0   9        672.92        657.05        35.05 o                         
  -3   0   9        654.54        651.13        39.74 o                         
  -1   0   9       1440.93       1501.41        61.19 o                         
   1   0   9       5746.29       5656.30       119.30 o                         
   3   0   9       1823.62       1838.67        73.56 o                         
   5   0   9         60.32         45.39        20.98 o                         
   7   0   9       1633.10       1667.07        66.67 o                         
 -11   1   9         48.11         19.72        25.77 o                         
 -10   1   9        296.82        344.38        20.96 o                         
  -9   1   9       1374.14       1408.83        47.38 o                         
  -8   1   9        111.70        107.69        10.84 o                         
  -7   1   9       1046.61       1140.88        30.27 o                         
  -6   1   9        490.55        493.94        19.98 o                         
  -5   1   9       4064.40       4319.30        62.40 o                         
  -4   1   9        108.36        105.88         9.32 o                         
  -3   1   9       3111.23       3218.31        62.73 o                         
  -2   1   9        491.10        508.68        25.40 o                         
  -1   1   9        577.40        530.26        25.74 o                         
   0   1   9        498.71        505.92        21.11 o                         
   1   1   9        999.50        867.37        28.02 o                         
   2   1   9        148.97        129.85        15.29 o                         
   3   1   9         95.66         79.21        13.31 o                         
   4   1   9         90.30         95.36        16.67 o                         
   5   1   9       2696.91       2803.55        74.60 o                         
   6   1   9        381.09        371.49        17.37 o                         
   7   1   9       1623.28       1575.66        34.46 o                         
   8   1   9          0.07          4.73         5.32 o                         
 -11   2   9        344.92        286.25        33.74 o                         
 -10   2   9         20.41          1.98        11.49 o                         
  -9   2   9       2466.98       2531.97        86.87 o                         
  -8   2   9          0.33          6.98         8.09 o                         
  -7   2   9        638.50        713.45        24.45 o                         
  -6   2   9       1081.90       1105.27        29.88 o                         
  -5   2   9        511.19        539.80        31.19 o                         
  -4   2   9        134.79        123.66        11.55 o                         
  -3   2   9          8.13          8.90         6.34 o                         
  -2   2   9       1460.54       1483.80        42.32 o                         
  -1   2   9       4034.32       4174.43        70.02 o                         
   0   2   9        216.66        240.56        15.00 o                         
   1   2   9       3753.24       3703.21        68.89 o                         
   2   2   9        689.46        743.08        32.82 o                         
   3   2   9        209.13        226.75        21.17 o                         
   4   2   9        769.52        803.63        41.44 o                         
   5   2   9        816.50        814.44        40.70 o                         
   6   2   9          9.08          8.82         7.67 o                         
   7   2   9        681.48        706.13        28.84 o                         
   8   2   9         11.29          5.12         7.16 o                         
 -11   3   9        119.42        255.94        92.58 o                         
 -10   3   9        458.62        461.19        21.17 o                         
  -9   3   9          3.03         -0.66         7.16 o                         
  -8   3   9       1012.05       1010.66        32.09 o                         
  -7   3   9        549.84        590.39        22.16 o                         
  -6   3   9       1371.62       1355.88        37.37 o                         
  -5   3   9       2834.55       2948.53        54.30 o                         
  -4   3   9         90.29         91.20        10.27 o                         
  -3   3   9       1970.30       2048.75        42.74 o                         
  -2   3   9        330.05        345.26        17.84 o                         
  -1   3   9       1730.42       1724.51        58.83 o                         
   0   3   9        388.36        385.60        16.74 o                         
   1   3   9        488.83        445.70        18.75 o                         
   2   3   9          6.62          1.87         6.72 o                         
   3   3   9       1208.86       1257.46        50.36 o                         
   4   3   9        827.53        897.11        45.57 o                         
   5   3   9       2354.97       2536.00        80.14 o                         
   6   3   9         89.80        108.23        11.59 o                         
   7   3   9        469.94        506.69        18.68 o                         
   8   3   9         67.68         41.17         9.46 o                         
 -11   4   9         26.17        487.44       311.52 o                         
 -10   4   9        260.21        275.35        17.83 o                         
  -9   4   9       1646.21       1802.49        55.00 o                         
  -8   4   9         29.41         39.60         8.66 o                         
  -7   4   9       2690.88       2682.54        97.85 o                         
  -6   4   9       4131.15       4186.95        65.29 o                         
  -5   4   9       1199.67       1224.51        41.52 o                         
  -4   4   9       1259.46       1341.33        34.82 o                         
  -3   4   9        526.32        514.08        22.28 o                         
  -2   4   9       2045.68       2028.93        42.86 o                         
  -1   4   9       3746.19       3904.11        58.65 o                         
   0   4   9          0.44         -5.78         7.07 o                         
   1   4   9        548.33        578.69        27.74 o                         
   2   4   9        165.43        157.61        11.97 o                         
   3   4   9         52.59         56.69        13.91 o                         
   4   4   9        232.69        238.69        23.35 o                         
   5   4   9         84.38         79.40        11.57 o                         
   6   4   9         13.05         21.99        10.16 o                         
   7   4   9         55.40         54.97         6.65 o                         
 -11   5   9          8.25         12.64         6.20 o                         
 -10   5   9         39.11         27.10         7.09 o                         
  -9   5   9        941.54        968.28        27.78 o                         
  -8   5   9         19.80          6.52        11.10 o                         
  -7   5   9        191.68        225.97        19.49 o                         
  -6   5   9          4.77          6.51         7.47 o                         
  -5   5   9        473.00        445.38        19.90 o                         
  -4   5   9       1311.96       1317.53        36.21 o                         
  -3   5   9       2385.98       2514.48        49.70 o                         
  -2   5   9        439.68        444.24        24.45 o                         
  -1   5   9       2243.49       2226.26        43.86 o                         
   0   5   9        633.41        608.02        21.47 o                         
   1   5   9         89.20         76.55         8.96 o                         
   2   5   9       1733.93       1802.40        37.59 o                         
   3   5   9        396.09        385.67        23.04 o                         
   4   5   9        195.36        242.56        23.58 o                         
   5   5   9       2467.14       2733.75        66.99 o                         
   6   5   9          9.14         14.77         8.95 o                         
   7   5   9        305.86        313.53        16.60 o                         
 -10   6   9       2161.58       2033.00        53.03 o                         
  -9   6   9        742.09        764.90        29.45 o                         
  -8   6   9        431.73        451.90        25.26 o                         
  -7   6   9       1376.98       1433.08        45.46 o                         
  -6   6   9        340.30        289.84        15.07 o                         
  -5   6   9        143.52        145.50        12.54 o                         
  -4   6   9         14.84          9.86         6.25 o                         
  -3   6   9        793.96        778.18        34.61 o                         
  -2   6   9        298.09        286.49        17.17 o                         
  -1   6   9       1082.83       1093.84        31.32 o                         
   0   6   9          1.13         -0.75         6.29 o                         
   1   6   9        542.99        577.72        19.68 o                         
   2   6   9       1378.13       1400.39        34.72 o                         
   3   6   9        308.53        332.58        21.70 o                         
   4   6   9        286.75        308.50        26.23 o                         
   5   6   9         31.33         30.20        13.01 o                         
   6   6   9         41.33         36.88         9.24 o                         
 -10   7   9        140.93        127.20        10.11 o                         
  -9   7   9        118.58        128.97        12.43 o                         
  -8   7   9         37.55         45.10        10.58 o                         
  -7   7   9        759.98        768.40        33.27 o                         
  -6   7   9        593.63        615.09        24.04 o                         
  -5   7   9        473.91        469.31        20.77 o                         
  -4   7   9       3187.86       3229.88        53.38 o                         
  -3   7   9       2245.70       2168.04        41.38 o                         
  -2   7   9        173.39        157.12        15.62 o                         
  -1   7   9        121.88        106.54        14.45 o                         
   0   7   9          4.51          9.94         7.81 o                         
   1   7   9        400.47        426.15        19.88 o                         
   2   7   9        566.93        607.72        23.26 o                         
   3   7   9        970.16       1020.12        35.50 o                         
   4   7   9        527.46        529.33        25.13 o                         
   5   7   9        701.90        756.40        33.36 o                         
   6   7   9        158.41        160.27        19.17 o                         
 -10   8   9       1305.76       1151.82        45.66 o                         
  -9   8   9        398.92        427.41        19.17 o                         
  -8   8   9         58.56         61.76        10.34 o                         
  -7   8   9        147.39        164.39        16.27 o                         
  -6   8   9        460.73        449.01        24.38 o                         
  -5   8   9        760.94        695.56        24.49 o                         
  -4   8   9         11.64         13.53         7.11 o                         
  -3   8   9       1050.47       1012.51        26.32 o                         
  -2   8   9        259.86        259.28        18.17 o                         
  -1   8   9        488.46        525.47        29.67 o                         
   0   8   9          0.06        -11.24        11.24 o                         
   1   8   9        741.14        758.43        29.13 o                         
   2   8   9       2333.90       2507.37        49.91 o                         
   3   8   9       1489.08       1621.25        42.98 o                         
   4   8   9       1328.46       1361.85        47.40 o                         
   5   8   9        125.53        115.79        12.47 o                         
   6   8   9        241.29        258.63        15.64 o                         
  -9   9   9         48.86         36.84         7.29 o                         
  -8   9   9         78.28         71.42        15.29 o                         
  -7   9   9        233.43        240.20        17.70 o                         
  -6   9   9       1070.77       1103.91        30.02 o                         
  -5   9   9       2055.47       2062.87        61.82 o                         
  -4   9   9        802.29        812.83        26.21 o                         
  -3   9   9        695.62        687.62        24.26 o                         
  -2   9   9       1034.58       1037.20        38.62 o                         
  -1   9   9         78.84         79.58        13.13 o                         
   0   9   9         15.81         16.29         7.54 o                         
   1   9   9          1.75         -3.24         7.86 o                         
   2   9   9        247.29        254.00        15.23 o                         
   3   9   9        285.01        308.16        19.09 o                         
   4   9   9        491.76        546.35        22.39 o                         
   5   9   9         24.30         29.61         6.12 o                         
  -9  10   9         35.78         33.58        14.10 o                         
  -8  10   9        527.08        507.25        19.40 o                         
  -7  10   9         23.76         26.26         7.16 o                         
  -6  10   9        827.82        811.99        24.23 o                         
  -5  10   9        756.91        744.46        27.13 o                         
  -4  10   9          0.38          6.49         6.39 o                         
  -3  10   9        163.14        160.96        21.81 o                         
  -2  10   9       1901.30       1887.33        46.35 o                         
  -1  10   9          1.25          5.26         6.97 o                         
   0  10   9        182.33        183.93        14.48 o                         
   1  10   9       1630.89       1698.71        39.33 o                         
   2  10   9       1023.47       1043.53        26.67 o                         
   3  10   9       1481.24       1631.52        38.12 o                         
   4  10   9        216.81        202.82        13.26 o                         
   5  10   9        146.08        154.28        12.18 o                         
  -8  11   9        765.84        744.55        46.70 o                         
  -7  11   9         24.66          7.45         5.26 o                         
  -6  11   9        196.63        195.09        11.55 o                         
  -5  11   9       1290.00       1313.54        29.73 o                         
  -4  11   9        176.20        183.65        17.34 o                         
  -3  11   9        156.61        174.02        14.10 o                         
  -2  11   9        332.54        346.42        16.68 o                         
  -1  11   9        463.13        446.87        21.85 o                         
   0  11   9        243.52        275.09        16.27 o                         
   1  11   9         91.84        102.44         9.63 o                         
   2  11   9          1.20          7.58         6.65 o                         
   3  11   9        387.93        449.46        18.65 o                         
   4  11   9        344.08        367.43        18.23 o                         
  -7  12   9         97.81         74.11        12.76 o                         
  -6  12   9        433.72        409.58        16.33 o                         
  -5  12   9        991.63        978.06        27.67 o                         
  -4  12   9         41.63         35.77        10.67 o                         
  -3  12   9        233.86        228.16        18.71 o                         
  -2  12   9        761.19        763.45        25.90 o                         
  -1  12   9         89.83         98.50         8.99 o                         
   0  12   9        966.37       1028.32        33.90 o                         
   1  12   9        260.09        279.26        12.68 o                         
   2  12   9        169.58        182.91        11.92 o                         
   3  12   9        353.64        403.33        18.63 o                         
  -5  13   9         23.53         24.75        10.89 o                         
  -4  13   9          1.05          2.84         6.87 o                         
  -3  13   9          0.44         -0.03         6.79 o                         
  -2  13   9        483.61        402.58        27.82 o                         
  -1  13   9         67.66         61.99         6.76 o                         
   0  13   9         85.92         84.46         6.80 o                         
   1  13   9         37.10         34.54         6.27 o                         
   2  13   9         61.94         63.93         8.19 o                         
  -3  14   9        448.08        362.86        25.46 o                         
  -2  14   9        639.70        618.35        28.92 o                         
  -1  14   9         61.73         60.53        10.46 o                         
 -10   0  10         83.29         94.14        19.28 o                         
  -8   0  10        170.00        202.18        17.31 o                         
  -6   0  10        248.00        218.59        21.73 o                         
  -4   0  10       2304.48       2341.68        58.28 o                         
  -2   0  10       2381.52       2446.09        81.11 o                         
   0   0  10         11.10          5.33         7.26 o                         
   2   0  10        701.00        694.08        46.24 o                         
   4   0  10         31.02         15.07        14.96 o                         
   6   0  10       1069.15       1083.08        35.85 o                         
 -11   1  10         75.02         59.40        27.89 o                         
 -10   1  10        292.79        360.42        23.57 o                         
  -9   1  10         81.58         82.17        10.03 o                         
  -8   1  10       3112.03       3169.34        55.70 o                         
  -7   1  10         15.66         13.93         7.87 o                         
  -6   1  10        371.46        398.46        23.79 o                         
  -5   1  10       2595.96       2712.89        63.81 o                         
  -4   1  10        111.05        102.11        13.24 o                         
  -3   1  10        676.68        723.33        26.77 o                         
  -2   1  10          6.52         -3.08         7.93 o                         
  -1   1  10        300.85        270.74        20.70 o                         
   0   1  10       5057.88       4989.20        67.01 o                         
   1   1  10         61.36         42.37         8.05 o                         
   2   1  10       3377.51       3569.91        81.41 o                         
   3   1  10        273.21        286.12        25.49 o                         
   4   1  10        282.50        298.87        25.44 o                         
   5   1  10         56.24         44.65        13.16 o                         
   6   1  10         20.65         18.25         6.73 o                         
   7   1  10         12.56          6.25        10.52 o                         
 -11   2  10        116.08        153.22        22.24 o                         
 -10   2  10        106.41        127.41        12.16 o                         
  -9   2  10        477.96        515.12        21.11 o                         
  -8   2  10        205.60        171.68        16.36 o                         
  -7   2  10        112.95        122.37        11.01 o                         
  -6   2  10        849.87        900.33        30.66 o                         
  -5   2  10       1541.52       1626.99        38.88 o                         
  -4   2  10        665.97        677.48        23.70 o                         
  -3   2  10        222.64        241.00        16.36 o                         
  -2   2  10       1288.35       1305.81        35.71 o                         
  -1   2  10        280.03        285.01        20.44 o                         
   0   2  10        613.03        545.00        23.26 o                         
   1   2  10       3322.98       3355.66        57.44 o                         
   2   2  10       1034.49       1087.32        36.13 o                         
   3   2  10       1929.61       1912.35        47.39 o                         
   4   2  10          3.42          7.93        12.98 o                         
   5   2  10        374.99        381.25        20.59 o                         
   6   2  10       1577.69       1614.17        41.40 o                         
   7   2  10          0.67         -5.35         7.93 o                         
 -11   3  10        145.51        133.11        17.61 o                         
 -10   3  10        263.82        287.74        15.28 o                         
  -9   3  10        798.16        777.09        28.04 o                         
  -8   3  10       3948.57       3949.18        60.52 o                         
  -7   3  10        187.51        219.77        16.51 o                         
  -6   3  10       1995.48       2070.44        60.99 o                         
  -5   3  10       2409.80       2471.86        67.00 o                         
  -4   3  10       1077.51       1169.25        33.38 o                         
  -3   3  10       1160.24       1201.04        34.78 o                         
  -2   3  10        867.98        882.75        29.57 o                         
  -1   3  10       1800.68       1821.13        50.78 o                         
   0   3  10       1421.36       1380.29        37.33 o                         
   1   3  10        543.54        541.61        21.14 o                         
   2   3  10        450.46        445.81        20.54 o                         
   3   3  10        250.14        262.62        38.66 o                         
   4   3  10        635.50        672.17        35.01 o                         
   5   3  10          9.24         12.00         6.61 o                         
   6   3  10         90.59        106.24         9.95 o                         
   7   3  10        319.63        242.60        21.40 o                         
 -11   4  10        467.89        423.72        28.20 o                         
 -10   4  10         39.59         21.51         6.59 o                         
  -9   4  10        495.88        494.06        19.52 o                         
  -8   4  10          3.85         18.78         9.68 o                         
  -7   4  10          0.63         -4.06         6.94 o                         
  -6   4  10       3469.44       3543.48        67.63 o                         
  -5   4  10        182.20        183.41        16.47 o                         
  -4   4  10          5.21          1.31         6.91 o                         
  -3   4  10        219.41        234.78        16.68 o                         
  -2   4  10       2267.77       2465.37        49.33 o                         
  -1   4  10          0.57         10.29         6.12 o                         
   0   4  10        564.92        583.16        29.12 o                         
   1   4  10       2511.82       2434.09        87.81 o                         
   2   4  10          1.10         -4.72         8.37 o                         
   3   4  10        797.63        868.96        40.81 o                         
   4   4  10        497.52        558.97        31.84 o                         
   5   4  10        943.10       1089.67        40.70 o                         
   6   4  10       1946.57       2000.18        52.51 o                         
   7   4  10          0.16         -2.84         7.82 o                         
 -10   5  10        223.58        229.00        13.66 o                         
  -9   5  10       1115.12       1136.80        33.95 o                         
  -8   5  10       2331.36       2567.44        69.26 o                         
  -7   5  10        105.29        104.90        12.06 o                         
  -6   5  10       1270.04       1223.48        31.12 o                         
  -5   5  10       1341.11       1351.43        35.70 o                         
  -4   5  10          7.81         20.53        10.30 o                         
  -3   5  10       1301.66       1270.78        35.34 o                         
  -2   5  10       1224.84       1272.65        43.37 o                         
  -1   5  10         31.01         29.45         6.82 o                         
   0   5  10       2443.24       2460.10        52.52 o                         
   1   5  10        446.44        460.95        23.57 o                         
   2   5  10        783.94        779.00        24.99 o                         
   3   5  10        475.25        518.41        31.95 o                         
   4   5  10        440.37        474.31        29.44 o                         
   5   5  10         13.21          9.31         9.08 o                         
   6   5  10         40.34         42.89         8.43 o                         
 -10   6  10          0.30         -2.66         4.55 o                         
  -9   6  10         51.86         38.32         8.80 o                         
  -8   6  10        214.54        237.40        17.63 o                         
  -7   6  10         82.85         77.48        12.87 o                         
  -6   6  10        422.48        414.50        17.61 o                         
  -5   6  10       1365.20       1379.25        34.74 o                         
  -4   6  10       1459.70       1495.67        41.53 o                         
  -3   6  10       1386.24       1439.13        41.16 o                         
  -2   6  10       1620.67       1603.11        44.31 o                         
  -1   6  10        207.35        211.81        13.97 o                         
   0   6  10        546.35        558.87        19.69 o                         
   1   6  10          6.98          6.31         5.96 o                         
   2   6  10         58.70         41.66         9.76 o                         
   3   6  10        132.09        164.95        20.64 o                         
   4   6  10       1170.02       1304.84        45.38 o                         
   5   6  10        561.44        622.69        28.40 o                         
   6   6  10        349.35        339.13        17.35 o                         
 -10   7  10        490.28        406.13        43.69 o                         
  -9   7  10        421.00        427.74        18.85 o                         
  -8   7  10        204.58        228.15        16.29 o                         
  -7   7  10        545.18        529.38        26.03 o                         
  -6   7  10        568.67        552.38        19.56 o                         
  -5   7  10         51.21         58.56         9.07 o                         
  -4   7  10          8.80          6.69         6.28 o                         
  -3   7  10        191.91        170.29        15.20 o                         
  -2   7  10        860.21        844.81        39.29 o                         
  -1   7  10        101.24        106.72        12.97 o                         
   0   7  10       1050.02       1126.29        30.70 o                         
   1   7  10         51.66         56.29         9.55 o                         
   2   7  10       1029.31       1097.55        29.41 o                         
   3   7  10       2152.58       2247.54        84.08 o                         
   4   7  10        544.66        539.79        36.62 o                         
   5   7  10         43.06         52.11        10.86 o                         
  -9   8  10         33.98         36.46         6.55 o                         
  -8   8  10        276.90        262.40        16.08 o                         
  -7   8  10         55.72         58.05        10.33 o                         
  -6   8  10         84.00         79.45         9.31 o                         
  -5   8  10       1442.60       1402.67        46.44 o                         
  -4   8  10       2055.62       1978.47        60.15 o                         
  -3   8  10       4098.07       4068.05        65.38 o                         
  -2   8  10        880.81        940.32        40.20 o                         
  -1   8  10        449.32        448.87        22.99 o                         
   0   8  10          6.68          2.52         6.84 o                         
   1   8  10          9.21         -6.80         7.48 o                         
   2   8  10         44.62         39.98         7.65 o                         
   3   8  10        341.03        371.43        43.22 o                         
   4   8  10        510.06        505.73        27.66 o                         
   5   8  10        187.27        213.50        14.94 o                         
  -9   9  10        481.18        485.38        24.36 o                         
  -8   9  10          5.34          3.46         5.61 o                         
  -7   9  10        111.86        101.83        11.04 o                         
  -6   9  10         23.30         34.67         6.57 o                         
  -5   9  10         19.87         18.68         5.75 o                         
  -4   9  10         36.22         31.68         7.30 o                         
  -3   9  10          7.67          3.05         7.48 o                         
  -2   9  10         65.28         44.56        11.49 o                         
  -1   9  10        374.27        402.45        20.91 o                         
   0   9  10        249.50        253.32        14.57 o                         
   1   9  10        385.53        418.77        17.96 o                         
   2   9  10       1379.04       1473.88        37.59 o                         
   3   9  10        813.42        836.73        32.99 o                         
   4   9  10        175.63        204.31        14.45 o                         
   5   9  10          0.22         13.44         7.84 o                         
  -8  10  10          0.14          5.22         5.53 o                         
  -7  10  10        146.72        140.60        14.65 o                         
  -6  10  10        136.16        119.32         9.01 o                         
  -5  10  10        447.87        458.41        17.68 o                         
  -4  10  10       3195.39       3182.48       122.25 o                         
  -3  10  10       1064.81       1057.85        38.40 o                         
  -2  10  10          3.01          2.48         7.77 o                         
  -1  10  10        416.48        454.58        18.68 o                         
   0  10  10        393.40        419.01        16.96 o                         
   1  10  10          9.20         14.03         5.92 o                         
   2  10  10         21.18         16.29         8.05 o                         
   3  10  10        255.05        279.71        18.03 o                         
   4  10  10         59.50         72.19        12.29 o                         
  -7  11  10        461.24        419.59        22.13 o                         
  -6  11  10          0.69         -2.85         7.78 o                         
  -5  11  10         87.68         91.69         8.01 o                         
  -4  11  10         44.60         47.54         9.50 o                         
  -3  11  10        125.58        103.56        13.47 o                         
  -2  11  10         33.36         36.23        10.06 o                         
  -1  11  10       1404.07       1471.80        34.64 o                         
   0  11  10          2.87         -6.64         6.64 o                         
   1  11  10        344.33        356.05        15.66 o                         
   2  11  10        670.70        731.89        21.80 o                         
   3  11  10         40.61         44.22         6.99 o                         
  -6  12  10         80.38         79.73        13.88 o                         
  -5  12  10        475.21        427.80        17.75 o                         
  -4  12  10        557.62        521.55        19.20 o                         
  -3  12  10         49.94         40.33        19.05 o                         
  -2  12  10         30.61         15.91         6.26 o                         
  -1  12  10       1317.77       1242.08        34.67 o                         
   0  12  10         38.61         32.52         6.28 o                         
   1  12  10        134.92        103.88        13.48 o                         
   2  12  10          0.56         -6.28         6.28 o                         
  -4  13  10        149.40        125.84        10.21 o                         
  -3  13  10        236.71        231.20        14.55 o                         
  -2  13  10        504.88        502.96        27.06 o                         
  -1  13  10        713.30        747.97        31.17 o                         
  -9   0  11        475.71        499.21        57.01 o                         
  -7   0  11       1771.67       1960.72        88.81 o                         
  -5   0  11       1141.04       1198.60        45.10 o                         
  -3   0  11          3.60         -9.72        16.80 o                         
  -1   0  11          0.81         -8.61        18.59 o                         
   1   0  11       3413.73       3407.59       108.37 o                         
   3   0  11        149.38        160.08        27.38 o                         
   5   0  11        406.25        397.00        59.01 o                         
 -10   1  11          3.32         10.49         6.78 o                         
  -9   1  11       1009.59       1013.34        54.38 o                         
  -8   1  11        155.12        155.60        14.97 o                         
  -7   1  11          5.63          6.11         6.88 o                         
  -6   1  11        227.83        226.23        18.31 o                         
  -5   1  11       7095.62       7463.27        85.37 o                         
  -4   1  11         18.70          1.88         6.77 o                         
  -3   1  11        654.48        663.70        27.12 o                         
  -2   1  11         29.21         21.08         9.30 o                         
  -1   1  11       1796.15       1897.79        51.39 o                         
   0   1  11         16.64         20.56         8.67 o                         
   1   1  11         24.59         24.60        15.40 o                         
   2   1  11         67.08         70.69        13.44 o                         
   3   1  11        800.72        827.41        44.01 o                         
   4   1  11         45.52         41.72        13.86 o                         
   5   1  11          8.33          5.04         6.38 o                         
   6   1  11        127.56        138.41         9.83 o                         
 -10   2  11         78.88         39.48        18.54 o                         
  -9   2  11        241.53        233.67        13.17 o                         
  -8   2  11       1483.69       1557.27        42.11 o                         
  -7   2  11       3312.91       3395.62        66.47 o                         
  -6   2  11        626.14        641.44        30.48 o                         
  -5   2  11         45.33         39.53         8.64 o                         
  -4   2  11        127.94        143.05        14.58 o                         
  -3   2  11        123.91        114.65        12.83 o                         
  -2   2  11       2097.62       2158.11        47.10 o                         
  -1   2  11         17.02         24.54         8.95 o                         
   0   2  11          1.24          2.72         5.95 o                         
   1   2  11       2620.04       2539.81        47.65 o                         
   2   2  11        372.76        371.08        21.34 o                         
   3   2  11        833.35        813.57        29.36 o                         
   4   2  11        223.12        247.65        21.03 o                         
   5   2  11        275.26        298.99        16.40 o                         
   6   2  11         27.95         11.84        13.91 o                         
 -10   3  11         17.99         17.00         7.11 o                         
  -9   3  11        241.67        261.85        16.56 o                         
  -8   3  11        677.65        643.15        27.54 o                         
  -7   3  11        104.89        107.49        14.30 o                         
  -6   3  11        991.50       1023.36        37.61 o                         
  -5   3  11       1013.84       1048.43        28.73 o                         
  -4   3  11         76.10         76.59         9.99 o                         
  -3   3  11        693.72        789.47        31.84 o                         
  -2   3  11        506.65        530.76        37.83 o                         
  -1   3  11       2367.04       2448.67        67.55 o                         
   0   3  11        895.54        876.45        32.10 o                         
   1   3  11          4.28          2.10         7.85 o                         
   2   3  11         76.83         71.91         8.82 o                         
   3   3  11        116.19        132.13        17.22 o                         
   4   3  11        318.92        349.97        24.28 o                         
   5   3  11        874.01        938.03        33.81 o                         
   6   3  11        362.74        327.05        37.17 o                         
 -10   4  11        200.74        188.98        14.34 o                         
  -9   4  11         66.35         71.79        11.17 o                         
  -8   4  11       1142.36       1176.51        45.27 o                         
  -7   4  11       3177.74       3124.84        84.46 o                         
  -6   4  11        165.58        163.82        13.37 o                         
  -5   4  11        185.06        182.49        17.34 o                         
  -4   4  11        133.94        128.63        12.60 o                         
  -3   4  11         60.81         78.59        11.75 o                         
  -2   4  11       1404.07       1446.47        47.42 o                         
  -1   4  11        949.78        941.22        48.50 o                         
   0   4  11          2.64         -1.18         6.82 o                         
   1   4  11       2142.04       2097.24        42.00 o                         
   2   4  11         93.92         72.23         9.16 o                         
   3   4  11        169.64        148.94        18.19 o                         
   4   4  11        209.78        228.36        19.77 o                         
   5   4  11        203.48        249.24        17.87 o                         
   6   4  11         86.21         34.41         8.76 o                         
 -10   5  11        115.58        108.77        16.74 o                         
  -9   5  11        176.31        199.24        15.60 o                         
  -8   5  11        444.54        430.30        24.55 o                         
  -7   5  11       1226.64       1157.79        50.92 o                         
  -6   5  11        105.21         88.15         9.92 o                         
  -5   5  11        469.00        464.08        21.26 o                         
  -4   5  11         69.59         46.41        13.53 o                         
  -3   5  11        755.66        759.46        31.49 o                         
  -2   5  11       2216.90       2372.40        69.64 o                         
  -1   5  11        279.48        298.16        16.46 o                         
   0   5  11        153.69        177.13        13.45 o                         
   1   5  11        191.68        190.45        12.09 o                         
   2   5  11       1053.58       1038.58        27.66 o                         
   3   5  11        264.66        286.08        22.22 o                         
   4   5  11        372.18        386.20        23.89 o                         
   5   5  11       1046.95       1157.75        33.94 o                         
  -9   6  11        669.68        658.17        63.87 o                         
  -8   6  11        128.58        144.38        12.86 o                         
  -7   6  11        959.23        934.28        45.61 o                         
  -6   6  11         30.91         19.66         5.93 o                         
  -5   6  11        256.95        241.42        15.43 o                         
  -4   6  11        815.69        815.70        30.50 o                         
  -3   6  11        306.21        316.03        19.87 o                         
  -2   6  11         56.77         45.77         9.65 o                         
  -1   6  11       1847.87       1919.36        38.45 o                         
   0   6  11        602.44        615.29        22.80 o                         
   1   6  11        726.93        707.28        24.16 o                         
   2   6  11         97.85         88.15         9.80 o                         
   3   6  11        404.25        400.63        32.37 o                         
   4   6  11        788.51        878.67        32.83 o                         
   5   6  11          1.00         -0.19         5.95 o                         
  -9   7  11        107.11        120.51        13.29 o                         
  -8   7  11         19.09         12.52         6.76 o                         
  -7   7  11         86.01         84.73        10.39 o                         
  -6   7  11        564.02        496.15        17.11 o                         
  -5   7  11        635.55        599.73        22.27 o                         
  -4   7  11        513.41        560.45        24.67 o                         
  -3   7  11       1565.16       1585.38        44.19 o                         
  -2   7  11        507.51        531.02        31.09 o                         
  -1   7  11        162.10        158.91        14.44 o                         
   0   7  11        383.95        398.76        17.71 o                         
   1   7  11          0.83          3.36         6.73 o                         
   2   7  11        303.98        318.84        22.60 o                         
   3   7  11        156.19        143.02        11.97 o                         
   4   7  11          0.85          8.23         8.21 o                         
   5   7  11        478.76        532.63        19.35 o                         
  -8   8  11         84.04         72.61         7.86 o                         
  -7   8  11         32.16         47.95         8.20 o                         
  -6   8  11          5.43          9.50         5.79 o                         
  -5   8  11        155.03        143.25        11.20 o                         
  -4   8  11       1615.66       1650.05        39.39 o                         
  -3   8  11        177.92        164.24        18.39 o                         
  -2   8  11        516.16        490.33        28.36 o                         
  -1   8  11        135.67        121.38        12.51 o                         
   0   8  11        361.19        381.95        16.98 o                         
   1   8  11        348.36        376.55        16.46 o                         
   2   8  11        787.62        813.66        26.56 o                         
   3   8  11       1271.29       1335.61        45.77 o                         
   4   8  11        678.89        732.48        25.26 o                         
  -8   9  11          5.63          6.37         5.58 o                         
  -7   9  11         89.58         73.99        10.56 o                         
  -6   9  11        302.07        286.92        12.94 o                         
  -5   9  11        246.18        258.04        12.32 o                         
  -4   9  11        436.02        431.36        19.02 o                         
  -3   9  11       2104.82       2204.45        78.13 o                         
  -2   9  11        452.80        475.47        26.59 o                         
  -1   9  11          9.52          5.72         7.00 o                         
   0   9  11         18.03         22.15         6.48 o                         
   1   9  11          6.96          5.30         7.36 o                         
   2   9  11         94.43        105.61        10.75 o                         
   3   9  11        167.26        156.35        10.80 o                         
  -7  10  11        612.91        579.32        35.98 o                         
  -6  10  11        187.13        165.53        11.07 o                         
  -5  10  11        180.97        169.62        10.98 o                         
  -4  10  11         25.57         19.37         7.20 o                         
  -3  10  11         53.86         71.60        11.78 o                         
  -2  10  11        387.06        409.59        36.26 o                         
  -1  10  11        253.30        275.39        15.13 o                         
   0  10  11        840.45        862.45        25.20 o                         
   1  10  11         14.68         19.06         4.68 o                         
   2  10  11        375.68        396.62        21.88 o                         
   3  10  11        804.61        816.13        33.52 o                         
  -6  11  11         57.48         66.09        13.86 o                         
  -5  11  11         78.92         79.98         9.53 o                         
  -4  11  11        186.66        197.11        15.14 o                         
  -3  11  11       1078.70       1063.38       119.09 o                         
  -2  11  11        318.00        348.32        18.96 o                         
  -1  11  11          7.35         15.44         5.20 o                         
   0  11  11        495.50        474.88        16.57 o                         
   1  11  11         23.47         11.10         5.35 o                         
  -4  12  11        126.45        104.54         9.62 o                         
  -3  12  11          1.49         -4.93         5.50 o                         
  -2  12  11        582.73        644.65        29.91 o                         
  -1  12  11          8.41          3.12         4.94 o                         
   0  12  11        696.82        591.33        28.03 o                         
  -8   0  12         23.87         16.84        11.61 o                         
  -6   0  12        122.72        106.26        23.38 o                         
  -4   0  12      10150.64      10873.41       136.70 o                         
  -2   0  12        370.57        345.51        37.64 o                         
   0   0  12        536.69        534.25        65.22 o                         
   2   0  12        294.37        311.30        23.05 o                         
   4   0  12        724.32        751.29        41.92 o                         
 -10   1  12       1795.03       1489.13        47.39 o                         
  -9   1  12         26.15         19.41         7.05 o                         
  -8   1  12         39.68         24.55        10.03 o                         
  -7   1  12         31.12         37.25         9.77 o                         
  -6   1  12       3128.31       3380.29        79.15 o                         
  -5   1  12        250.93        259.34        15.71 o                         
  -4   1  12        347.01        388.18        19.65 o                         
  -3   1  12         18.46         15.98         8.89 o                         
  -2   1  12        267.46        242.73        17.98 o                         
  -1   1  12        193.04        186.88        16.65 o                         
   0   1  12        118.23        107.90        12.72 o                         
   1   1  12        107.39        104.87        12.52 o                         
   2   1  12       4910.00       5154.65        85.24 o                         
   3   1  12        460.62        445.20        17.39 o                         
   4   1  12          3.70          4.28        10.68 o                         
   5   1  12        307.73        326.49        20.42 o                         
 -10   2  12         19.38         21.93         7.97 o                         
  -9   2  12          5.30         -3.96         6.62 o                         
  -8   2  12        407.60        376.51        24.84 o                         
  -7   2  12         57.94         57.93         9.56 o                         
  -6   2  12        230.88        225.63        18.07 o                         
  -5   2  12          4.68          2.41         6.18 o                         
  -4   2  12       4085.64       4246.10        60.34 o                         
  -3   2  12         62.67         70.54        11.62 o                         
  -2   2  12       1081.82       1078.62        48.30 o                         
  -1   2  12        456.88        463.48        23.86 o                         
   0   2  12        925.43        906.05        35.44 o                         
   1   2  12        152.64        166.72        14.44 o                         
   2   2  12         17.30         20.70         7.63 o                         
   3   2  12         88.54        113.94        14.72 o                         
   4   2  12         18.41         11.31         8.39 o                         
   5   2  12         63.19         67.68        17.65 o                         
  -9   3  12        678.58        632.02        27.06 o                         
  -8   3  12       1151.56       1196.05        57.83 o                         
  -7   3  12         70.81         56.01         9.94 o                         
  -6   3  12       2200.52       2227.64        54.54 o                         
  -5   3  12       1591.98       1704.09        57.91 o                         
  -4   3  12         16.11         10.84         8.38 o                         
  -3   3  12         62.67         77.91        12.23 o                         
  -2   3  12         52.88         56.10        11.28 o                         
  -1   3  12        198.86        200.21        15.69 o                         
   0   3  12        698.47        735.68        24.54 o                         
   1   3  12         29.84         31.02         7.65 o                         
   2   3  12       2315.94       2377.48        56.17 o                         
   3   3  12        162.31        165.04        17.05 o                         
   4   3  12        119.24        130.58        13.94 o                         
   5   3  12        586.01        569.99        29.13 o                         
  -9   4  12         33.08         32.95         8.60 o                         
  -8   4  12        315.43        328.04        22.56 o                         
  -7   4  12        184.47        171.71        15.29 o                         
  -6   4  12          0.12          3.24         7.96 o                         
  -5   4  12         26.39         19.03         9.32 o                         
  -4   4  12         61.24         57.68         9.99 o                         
  -3   4  12        273.51        332.20        21.20 o                         
  -2   4  12        719.80        775.67        38.26 o                         
  -1   4  12        716.01        653.45        26.77 o                         
   0   4  12       2312.24       2334.40        42.17 o                         
   1   4  12         12.69         11.46         6.09 o                         
   2   4  12        206.52        199.60        12.13 o                         
   3   4  12          4.21          8.31         8.78 o                         
   4   4  12        808.87        840.86        29.78 o                         
   5   4  12         46.45         43.43         7.24 o                         
  -9   5  12        668.56        632.57        55.18 o                         
  -8   5  12       1214.40       1221.11        39.26 o                         
  -7   5  12         92.02         90.43        11.13 o                         
  -6   5  12       1970.72       1900.16        50.57 o                         
  -5   5  12        137.11        127.49        11.56 o                         
  -4   5  12         78.11         56.26        10.18 o                         
  -3   5  12       1960.25       2069.09       135.04 o                         
  -2   5  12       1235.17       1200.47        52.51 o                         
  -1   5  12        953.62        951.23        31.57 o                         
   0   5  12        501.19        499.46        17.53 o                         
   1   5  12         42.10         41.48        10.15 o                         
   2   5  12        231.03        241.81        20.46 o                         
   3   5  12        435.78        461.83        24.31 o                         
   4   5  12        273.71        278.08        16.77 o                         
  -9   6  12        275.81        235.19        42.70 o                         
  -8   6  12         95.20        101.91        12.34 o                         
  -7   6  12       1070.06        954.74        44.32 o                         
  -6   6  12        178.88        167.81        11.69 o                         
  -5   6  12        268.60        287.25        15.46 o                         
  -4   6  12        103.63         93.75        10.16 o                         
  -3   6  12        161.29        161.58        14.34 o                         
  -2   6  12        886.49        917.11        38.72 o                         
  -1   6  12          1.85          3.30         9.28 o                         
   0   6  12        687.30        715.03        22.25 o                         
   1   6  12         42.17         29.67         6.67 o                         
   2   6  12        186.35        172.37        12.88 o                         
   3   6  12        147.94        168.71        14.60 o                         
   4   6  12        480.94        504.57        20.28 o                         
  -8   7  12        579.05        534.41        38.51 o                         
  -7   7  12         43.21         30.87         8.59 o                         
  -6   7  12        256.01        243.71        12.49 o                         
  -5   7  12        139.23        121.80        10.43 o                         
  -4   7  12        140.97        152.60        11.72 o                         
  -3   7  12       1905.52       1938.20        68.59 o                         
  -2   7  12        710.08        704.96        33.01 o                         
  -1   7  12        564.72        618.79        32.46 o                         
   0   7  12        500.47        515.53        18.02 o                         
   1   7  12        539.09        575.82        18.34 o                         
   2   7  12         31.02         23.84         6.37 o                         
   3   7  12        828.58        901.05        28.23 o                         
  -8   8  12         66.84         60.75         8.09 o                         
  -7   8  12        609.87        559.08        59.48 o                         
  -6   8  12         49.77         48.80         8.05 o                         
  -5   8  12        505.44        483.80        18.94 o                         
  -4   8  12        713.23        712.36        21.33 o                         
  -3   8  12        516.34        542.09        27.23 o                         
  -2   8  12       1667.32       1803.33        48.51 o                         
  -1   8  12          6.60          9.61         8.85 o                         
   0   8  12        165.64        176.55        10.24 o                         
   1   8  12        196.76        217.51        10.65 o                         
   2   8  12         25.32         24.43         6.99 o                         
   3   8  12        163.20        162.65        11.17 o                         
  -7   9  12        180.73        166.87        21.21 o                         
  -6   9  12        191.19        174.49        18.43 o                         
  -5   9  12        242.54        228.08        12.60 o                         
  -4   9  12        124.85        129.24        11.15 o                         
  -3   9  12        208.59        223.05        18.12 o                         
  -2   9  12          7.07         19.33         8.80 o                         
  -1   9  12        584.11        643.09        26.86 o                         
   0   9  12        213.98        199.82        11.93 o                         
   1   9  12        577.56        543.68        17.24 o                         
   2   9  12        158.14        143.21        21.80 o                         
  -6  10  12        342.49        304.84        23.91 o                         
  -5  10  12        313.76        298.01        16.57 o                         
  -4  10  12        352.69        304.36        17.62 o                         
  -3  10  12        322.49        318.94        25.13 o                         
  -2  10  12        827.63        817.16        49.04 o                         
  -1  10  12        138.02        154.51        13.37 o                         
   0  10  12        238.76        265.67        14.43 o                         
   1  10  12          2.17         -7.70         7.70 o                         
  -4  11  12        353.86        295.05        23.76 o                         
  -3  11  12          0.54         -5.65         5.65 o                         
  -2  11  12         62.59         60.09         6.28 o                         
  -1  11  12        878.89        778.87        32.95 o                         
  -7   0  13          5.04         19.42        15.33 o                         
  -5   0  13       2491.82       2655.54        73.17 o                         
  -3   0  13        426.48        426.02        28.18 o                         
  -1   0  13        336.78        284.76        22.33 o                         
   1   0  13       1471.97       1521.16        65.23 o                         
   3   0  13       3097.97       3145.99        82.14 o                         
  -9   1  13        141.35        107.56        13.27 o                         
  -8   1  13        301.29        275.85        37.82 o                         
  -7   1  13         19.46         21.09        10.47 o                         
  -6   1  13         20.23          6.27        13.27 o                         
  -5   1  13       2670.43       2684.37        84.01 o                         
  -4   1  13         70.20         67.39         8.67 o                         
  -3   1  13       1193.55       1209.68        31.65 o                         
  -2   1  13         21.54         27.70         7.31 o                         
  -1   1  13         68.33         66.78        10.34 o                         
   0   1  13        481.80        445.74        55.35 o                         
   1   1  13        807.44        825.32        27.30 o                         
   2   1  13         19.51         22.68         5.83 o                         
   3   1  13         42.89         36.92         6.84 o                         
   4   1  13         52.55         61.95         8.75 o                         
  -9   2  13        300.56        271.64        20.92 o                         
  -8   2  13        573.98        441.39        21.40 o                         
  -7   2  13        202.69        211.55        19.28 o                         
  -6   2  13        114.70        109.38        15.95 o                         
  -5   2  13       3497.58       3576.32        74.53 o                         
  -4   2  13         77.43         77.67         9.24 o                         
  -3   2  13          3.89          4.36         6.43 o                         
  -2   2  13        100.30         76.32        11.26 o                         
  -1   2  13          6.22         -7.30         7.93 o                         
   0   2  13        327.52        337.16        18.04 o                         
   1   2  13        643.00        639.35        23.72 o                         
   2   2  13         55.44         56.66         7.15 o                         
   3   2  13       2584.95       2697.88        51.94 o                         
   4   2  13         29.08         32.29         8.28 o                         
  -9   3  13         55.66         37.14         9.58 o                         
  -8   3  13        127.53        104.08        33.17 o                         
  -7   3  13         35.21         31.38         7.80 o                         
  -6   3  13        236.34        227.35        15.17 o                         
  -5   3  13        227.72        227.98        21.39 o                         
  -4   3  13         39.55         31.72         6.69 o                         
  -3   3  13       1736.85       1810.09        53.98 o                         
  -2   3  13        575.01        617.88        38.10 o                         
  -1   3  13        317.04        309.01        17.95 o                         
   0   3  13         71.15         75.28         9.53 o                         
   1   3  13        435.77        445.00        16.49 o                         
   2   3  13        131.19        124.66        11.67 o                         
   3   3  13         67.60         65.44        13.18 o                         
   4   3  13          3.23         16.30         8.93 o                         
  -8   4  13       1440.62       1263.28       180.01 o                         
  -7   4  13       2056.11       1663.81        44.25 o                         
  -6   4  13         10.35         15.93         5.90 o                         
  -5   4  13       2031.25       2115.32        44.29 o                         
  -4   4  13         39.00         36.14         8.17 o                         
  -3   4  13         73.86         66.02        10.56 o                         
  -2   4  13        161.93        155.12        13.83 o                         
  -1   4  13       1208.19       1239.01        47.93 o                         
   0   4  13        703.13        728.06        24.99 o                         
   1   4  13        214.29        232.19        11.81 o                         
   2   4  13          1.26          9.26         6.90 o                         
   3   4  13        920.85        933.52        28.47 o                         
  -8   5  13         88.67         60.28        15.38 o                         
  -7   5  13          8.82          9.04         5.78 o                         
  -6   5  13        421.63        381.08        15.11 o                         
  -5   5  13        106.51         98.62        12.28 o                         
  -4   5  13        187.58        185.64        11.92 o                         
  -3   5  13        430.83        444.47        21.09 o                         
  -2   5  13       1294.19       1308.25        42.98 o                         
  -1   5  13       1501.06       1542.84        45.60 o                         
   0   5  13          4.25         16.86         6.93 o                         
   1   5  13        438.41        432.12        22.71 o                         
   2   5  13         12.48         16.10        14.71 o                         
   3   5  13         21.67         19.20         6.13 o                         
  -8   6  13        370.68        368.69        22.82 o                         
  -7   6  13       2096.54       1931.95       154.03 o                         
  -6   6  13        127.30        110.71         8.15 o                         
  -5   6  13        346.70        367.67        17.00 o                         
  -4   6  13       1270.93       1277.10        32.22 o                         
  -3   6  13         91.88         92.41        10.05 o                         
  -2   6  13         39.51         47.70        10.97 o                         
  -1   6  13        341.27        364.95        22.03 o                         
   0   6  13        371.41        411.03        16.87 o                         
   1   6  13        231.71        248.30        10.82 o                         
   2   6  13        140.82        162.22        14.47 o                         
  -7   7  13         73.31         62.42        10.41 o                         
  -6   7  13        629.61        556.12        39.07 o                         
  -5   7  13          0.94          5.42         6.03 o                         
  -4   7  13         33.54         37.03         6.21 o                         
  -3   7  13        199.29        202.77        21.03 o                         
  -2   7  13       1082.33       1120.68        36.27 o                         
  -1   7  13        787.05        849.45        30.50 o                         
   0   7  13          2.68         -3.33         6.75 o                         
   1   7  13          5.27          3.26         4.27 o                         
  -6   8  13         96.24         73.86        10.35 o                         
  -5   8  13        173.99        167.58         8.68 o                         
  -4   8  13        138.17        130.24         9.91 o                         
  -3   8  13        180.04        164.09        14.79 o                         
  -2   8  13        900.39        949.14        30.71 o                         
  -1   8  13          8.56          8.50         6.08 o                         
   0   8  13        633.46        673.59        42.49 o                         
   1   8  13         78.91         67.04        11.41 o                         
  -4   9  13        403.53        346.68        17.37 o                         
  -3   9  13        186.15        168.50        11.18 o                         
  -2   9  13        156.60        169.27        24.58 o                         
  -1   9  13        296.54        281.43        26.17 o                         
   0   9  13          1.45          2.77         6.15 o                         
  -8   0  14        223.98        161.68        16.73 o                         
  -6   0  14        333.08        350.10        32.95 o                         
  -4   0  14       4124.72       4241.66        94.34 o                         
  -2   0  14       1457.85       1431.90       166.29 o                         
   0   0  14         93.58         87.08        18.47 o                         
   2   0  14         42.27         32.52         7.11 o                         
  -8   1  14          0.04         12.67         7.93 o                         
  -7   1  14        346.46        325.71        20.26 o                         
  -6   1  14        490.86        472.02        19.39 o                         
  -5   1  14         29.72         27.35         7.56 o                         
  -4   1  14        918.53        917.13        24.82 o                         
  -3   1  14         49.39         55.83         7.54 o                         
  -2   1  14        183.11        176.69        11.83 o                         
  -1   1  14         81.78         77.61         7.92 o                         
   0   1  14         31.56         26.87         8.02 o                         
   1   1  14          2.33          9.89         5.64 o                         
   2   1  14       1209.02       1069.13        77.85 o                         
  -8   2  14         20.44         30.47         9.58 o                         
  -7   2  14         10.44          7.27         6.59 o                         
  -6   2  14          4.69          0.48         4.96 o                         
  -5   2  14         50.81         40.57         7.74 o                         
  -4   2  14       2624.20       2572.01        45.67 o                         
  -3   2  14        774.45        761.38        25.93 o                         
  -2   2  14       1155.92       1146.55        31.99 o                         
  -1   2  14       1174.89       1144.37        37.13 o                         
   0   2  14         96.32         94.92         9.20 o                         
   1   2  14         13.21          5.02         4.49 o                         
   2   2  14        320.85        302.03        15.54 o                         
  -8   3  14        278.34        255.28        19.90 o                         
  -7   3  14        772.18        704.81        87.98 o                         
  -6   3  14        473.77        445.17        17.24 o                         
  -5   3  14          0.40         -5.27         6.13 o                         
  -4   3  14        565.75        563.22        22.29 o                         
  -3   3  14          3.49          1.74         5.78 o                         
  -2   3  14         32.61         28.24         6.40 o                         
  -1   3  14        175.28        159.11        12.29 o                         
   0   3  14          1.15         -2.42         3.92 o                         
   1   3  14         28.17         33.34         5.86 o                         
   2   3  14        674.33        620.74        54.88 o                         
  -7   4  14         57.32         55.35        11.15 o                         
  -6   4  14         52.18         54.46         7.16 o                         
  -5   4  14        317.67        287.91        15.33 o                         
  -4   4  14         73.98         81.59         7.99 o                         
  -3   4  14        455.41        457.71        16.65 o                         
  -2   4  14       1236.27       1221.29        30.94 o                         
  -1   4  14        973.53        981.12        32.35 o                         
   0   4  14        834.79        854.50        25.92 o                         
   1   4  14         45.46         40.45         7.92 o                         
  -7   5  14        433.39        428.10        25.36 o                         
  -6   5  14       1101.28       1014.71        26.89 o                         
  -5   5  14         12.24         15.40         5.47 o                         
  -4   5  14        418.67        366.41        13.38 o                         
  -3   5  14        115.87        111.80         8.63 o                         
  -2   5  14        493.60        482.58        24.02 o                         
  -1   5  14          5.60          9.51        14.40 o                         
   0   5  14         70.42         73.46         8.80 o                         
   1   5  14        704.02        635.84        31.62 o                         
  -6   6  14         25.19         14.57         5.54 o                         
  -5   6  14        220.74        212.04        10.90 o                         
  -4   6  14          4.67          3.73         6.60 o                         
  -3   6  14        288.18        282.48        14.33 o                         
  -2   6  14        754.36        725.04        36.13 o                         
  -1   6  14        658.63        656.17        25.02 o                         
   0   6  14        720.65        605.75        57.87 o                         
   1   6  14         35.68         25.29         7.73 o                         
  -5   7  14         35.10         35.48         9.21 o                         
  -4   7  14        104.04         84.21        13.98 o                         
  -3   7  14        453.03        433.13        19.08 o                         
  -2   7  14         31.12         22.82         4.81 o                         
  -1   7  14         18.61         16.32         5.86 o                         
  -3   8  14        134.73        135.33        14.25 o                         
  -2   8  14        100.82         96.73        11.80 o                         
  -5   0  15        805.30        752.96        41.40 o                         
  -3   0  15        151.26        154.69        18.68 o                         
  -1   0  15         28.41         28.74        10.92 o                         
  -6   1  15          4.87         13.71        11.95 o                         
  -5   1  15          6.56          9.69         7.25 o                         
  -4   1  15         49.34         44.90         6.80 o                         
  -3   1  15       1041.74        964.47        37.87 o                         
  -2   1  15         37.35         30.84         5.27 o                         
  -1   1  15        913.30        835.15        27.37 o                         
   0   1  15        135.78        121.10         6.96 o                         
  -6   2  15        488.92        416.27        25.57 o                         
  -5   2  15        984.01        886.22        20.15 o                         
  -4   2  15        244.76        213.90        10.26 o                         
  -3   2  15        223.00        176.57        11.17 o                         
  -2   2  15         64.80         56.75         7.66 o                         
  -1   2  15        116.11         91.08         6.58 o                         
   0   2  15         90.85         64.16         7.67 o                         
  -6   3  15         81.52         79.22         8.89 o                         
  -5   3  15          5.18          7.22         7.50 o                         
  -4   3  15          0.75         12.14         4.22 o                         
  -3   3  15        894.60        748.17        30.35 o                         
  -2   3  15         78.70         75.86         7.60 o                         
  -1   3  15        515.41        505.39        20.63 o                         
   0   3  15        673.51        595.21        28.70 o                         
  -5   4  15        911.43        765.34        30.59 o                         
  -4   4  15        150.08        131.13         8.54 o                         
  -3   4  15         21.90         21.43         5.16 o                         
  -2   4  15        187.51        172.36        12.53 o                         
  -1   4  15        192.53        180.19        11.43 o                         
  -4   5  15        975.60        906.44        62.53 o                         
  -3   5  15        501.35        460.71        33.53 o                         
  -2   5  15         12.52          8.09         4.86 o                         
                                                                                
